# Supplementary material for: Genomic Analysis Reveals Novel Genes and Adaptive Mechanisms for Artificial Diet Utilization in the Silkworm Strain Guican No.5
Source: Insects. 2024 Dec 20;15(12):1010. doi: 10.3390/insects15121010 (PMC11677031; doi:10.3390/insects15121010)
Supplement: Supplementary file 1 [file insects-15-01010-s001.zip › Table S1.xls]

Chr01	0	99999	156
Chr01	100000	199999	354
Chr01	200000	299999	843
Chr01	300000	399999	1301
Chr01	400000	499999	866
Chr01	500000	599999	1887
Chr01	600000	699999	2177
Chr01	700000	799999	3324
Chr01	800000	899999	2390
Chr01	900000	999999	2398
Chr01	1000000	1099999	1786
Chr01	1100000	1199999	2821
Chr01	1200000	1299999	2752
Chr01	1300000	1399999	1463
Chr01	1400000	1499999	1688
Chr01	1500000	1599999	2194
Chr01	1600000	1699999	2690
Chr01	1700000	1799999	2204
Chr01	1800000	1899999	1625
Chr01	1900000	1999999	1272
Chr01	2000000	2099999	1554
Chr01	2100000	2199999	1670
Chr01	2200000	2299999	1108
Chr01	2300000	2399999	2145
Chr01	2400000	2499999	2058
Chr01	2500000	2599999	1898
Chr01	2600000	2699999	2780
Chr01	2700000	2799999	2157
Chr01	2800000	2899999	2671
Chr01	2900000	2999999	2379
Chr01	3000000	3099999	1983
Chr01	3100000	3199999	302
Chr01	3200000	3299999	1631
Chr01	3300000	3399999	2218
Chr01	3400000	3499999	3033
Chr01	3500000	3599999	3090
Chr01	3600000	3699999	2813
Chr01	3700000	3799999	1987
Chr01	3800000	3899999	2043
Chr01	3900000	3999999	1021
Chr01	4000000	4099999	1931
Chr01	4100000	4199999	2343
Chr01	4200000	4299999	782
Chr01	4300000	4399999	1207
Chr01	4400000	4499999	642
Chr01	4500000	4599999	1342
Chr01	4600000	4699999	1294
Chr01	4700000	4799999	1917
Chr01	4800000	4899999	627
Chr01	4900000	4999999	1106
Chr01	5000000	5099999	514
Chr01	5100000	5199999	1002
Chr01	5200000	5299999	1386
Chr01	5300000	5399999	1130
Chr01	5400000	5499999	828
Chr01	5500000	5599999	819
Chr01	5600000	5699999	217
Chr01	5700000	5799999	1371
Chr01	5800000	5899999	1731
Chr01	5900000	5999999	976
Chr01	6000000	6099999	986
Chr01	6100000	6199999	42
Chr01	6200000	6299999	1236
Chr01	6300000	6399999	719
Chr01	6400000	6499999	178
Chr01	6500000	6599999	1643
Chr01	6600000	6699999	2025
Chr01	6700000	6799999	731
Chr01	6800000	6899999	1011
Chr01	6900000	6999999	2532
Chr01	7000000	7099999	2283
Chr01	7100000	7199999	789
Chr01	7200000	7299999	1627
Chr01	7300000	7399999	905
Chr01	7400000	7499999	1932
Chr01	7500000	7599999	2026
Chr01	7600000	7699999	2822
Chr01	7700000	7799999	1137
Chr01	7800000	7899999	1197
Chr01	7900000	7999999	1057
Chr01	8000000	8099999	596
Chr01	8100000	8199999	1528
Chr01	8200000	8299999	275
Chr01	8300000	8399999	1246
Chr01	8400000	8499999	1261
Chr01	8500000	8599999	744
Chr01	8600000	8699999	1418
Chr01	8700000	8799999	1868
Chr01	8800000	8899999	1712
Chr01	8900000	8999999	836
Chr01	9000000	9099999	76
Chr01	9100000	9199999	1194
Chr01	9200000	9299999	190
Chr01	9300000	9399999	174
Chr01	9400000	9499999	1226
Chr01	9500000	9599999	986
Chr01	9600000	9699999	1296
Chr01	9700000	9799999	789
Chr01	9800000	9899999	1276
Chr01	9900000	9999999	1126
Chr01	10000000	10099999	1398
Chr01	10100000	10199999	2039
Chr01	10200000	10299999	490
Chr01	10300000	10399999	765
Chr01	10400000	10499999	469
Chr01	10500000	10599999	498
Chr01	10600000	10699999	1397
Chr01	10700000	10799999	889
Chr01	10800000	10899999	954
Chr01	10900000	10999999	1060
Chr01	11000000	11099999	1624
Chr01	11100000	11199999	1534
Chr01	11200000	11299999	546
Chr01	11300000	11399999	1202
Chr01	11400000	11499999	1278
Chr01	11500000	11599999	1388
Chr01	11600000	11699999	2240
Chr01	11700000	11799999	1035
Chr01	11800000	11899999	1050
Chr01	11900000	11999999	2258
Chr01	12000000	12099999	2516
Chr01	12100000	12199999	1823
Chr01	12200000	12299999	1322
Chr01	12300000	12399999	1191
Chr01	12400000	12499999	2284
Chr01	12500000	12599999	603
Chr01	12600000	12699999	1664
Chr01	12700000	12799999	1523
Chr01	12800000	12899999	1070
Chr01	12900000	12999999	1757
Chr01	13000000	13099999	1859
Chr01	13100000	13199999	408
Chr01	13200000	13299999	570
Chr01	13300000	13399999	814
Chr01	13400000	13499999	1414
Chr01	13500000	13599999	2042
Chr01	13600000	13699999	1736
Chr01	13700000	13799999	873
Chr01	13800000	13899999	2084
Chr01	13900000	13999999	2020
Chr01	14000000	14099999	2087
Chr01	14100000	14199999	2347
Chr01	14200000	14299999	1339
Chr01	14300000	14399999	1839
Chr01	14400000	14499999	895
Chr01	14500000	14599999	2173
Chr01	14600000	14699999	1216
Chr01	14700000	14799999	1503
Chr01	14800000	14899999	1003
Chr01	14900000	14999999	1327
Chr01	15000000	15099999	825
Chr01	15100000	15199999	851
Chr01	15200000	15299999	2255
Chr01	15300000	15399999	2580
Chr01	15400000	15499999	1910
Chr01	15500000	15599999	1955
Chr01	15600000	15699999	535
Chr01	15700000	15799999	1364
Chr01	15800000	15899999	677
Chr01	15900000	15999999	1502
Chr01	16000000	16099999	1523
Chr01	16100000	16199999	1133
Chr01	16200000	16299999	431
Chr01	16300000	16399999	1050
Chr01	16400000	16499999	2307
Chr01	16500000	16599999	2111
Chr01	16600000	16699999	1953
Chr01	16700000	16799999	1926
Chr01	16800000	16899999	1370
Chr01	16900000	16999999	958
Chr01	17000000	17099999	1754
Chr01	17100000	17199999	1838
Chr01	17200000	17299999	1835
Chr01	17300000	17399999	2186
Chr01	17400000	17499999	2256
Chr01	17500000	17599999	1721
Chr01	17600000	17699999	2032
Chr01	17700000	17799999	2064
Chr01	17800000	17899999	2390
Chr01	17900000	17999999	1484
Chr01	18000000	18099999	2330
Chr01	18100000	18199999	1823
Chr01	18200000	18299999	1647
Chr01	18300000	18399999	1972
Chr01	18400000	18499999	1930
Chr01	18500000	18599999	1469
Chr01	18600000	18699999	1447
Chr01	18700000	18799999	1790
Chr01	18800000	18899999	2681
Chr01	18900000	18999999	2600
Chr01	19000000	19099999	2475
Chr01	19100000	19199999	1613
Chr01	19200000	19299999	2320
Chr01	19300000	19399999	1043
Chr01	19400000	19499999	1486
Chr01	19500000	19599999	2164
Chr01	19600000	19699999	348
Chr01	19700000	19799999	1675
Chr01	19800000	19899999	1246
Chr01	19900000	19999999	735
Chr01	20000000	20099999	414
Chr01	20100000	20199999	729
Chr01	20200000	20299999	323
Chr01	20300000	20399999	983
Chr01	20400000	20499999	469
Chr01	20500000	20599999	53
Chr01	20600000	20669724	20
Chr02	0	99999	926
Chr02	100000	199999	538
Chr02	200000	299999	3030
Chr02	300000	399999	2813
Chr02	400000	499999	2636
Chr02	500000	599999	3804
Chr02	600000	699999	2797
Chr02	700000	799999	2599
Chr02	800000	899999	3654
Chr02	900000	999999	2863
Chr02	1000000	1099999	3034
Chr02	1100000	1199999	2053
Chr02	1200000	1299999	2160
Chr02	1300000	1399999	1283
Chr02	1400000	1499999	1626
Chr02	1500000	1599999	3142
Chr02	1600000	1699999	2602
Chr02	1700000	1799999	3446
Chr02	1800000	1899999	3190
Chr02	1900000	1999999	2246
Chr02	2000000	2099999	510
Chr02	2100000	2199999	1132
Chr02	2200000	2299999	2757
Chr02	2300000	2399999	2737
Chr02	2400000	2499999	2479
Chr02	2500000	2599999	2638
Chr02	2600000	2699999	1311
Chr02	2700000	2799999	2910
Chr02	2800000	2899999	2895
Chr02	2900000	2999999	2596
Chr02	3000000	3099999	2657
Chr02	3100000	3199999	2372
Chr02	3200000	3299999	1696
Chr02	3300000	3399999	2823
Chr02	3400000	3499999	2511
Chr02	3500000	3599999	2969
Chr02	3600000	3699999	2089
Chr02	3700000	3799999	2807
Chr02	3800000	3899999	2938
Chr02	3900000	3999999	2787
Chr02	4000000	4099999	2270
Chr02	4100000	4199999	1804
Chr02	4200000	4299999	1796
Chr02	4300000	4399999	3497
Chr02	4400000	4499999	3455
Chr02	4500000	4599999	1846
Chr02	4600000	4699999	3624
Chr02	4700000	4799999	3201
Chr02	4800000	4899999	3237
Chr02	4900000	4999999	2982
Chr02	5000000	5099999	2301
Chr02	5100000	5199999	3258
Chr02	5200000	5299999	2603
Chr02	5300000	5399999	2590
Chr02	5400000	5499999	3107
Chr02	5500000	5599999	2915
Chr02	5600000	5699999	2798
Chr02	5700000	5799999	2187
Chr02	5800000	5899999	2899
Chr02	5900000	5999999	3569
Chr02	6000000	6099999	2691
Chr02	6100000	6199999	2568
Chr02	6200000	6299999	1312
Chr02	6300000	6399999	695
Chr02	6400000	6499999	1959
Chr02	6500000	6599999	3332
Chr02	6600000	6699999	2883
Chr02	6700000	6799999	2969
Chr02	6800000	6899999	2662
Chr02	6900000	6999999	2895
Chr02	7000000	7099999	3147
Chr02	7100000	7199999	1568
Chr02	7200000	7299999	572
Chr02	7300000	7399999	1856
Chr02	7400000	7499999	1294
Chr02	7500000	7599999	969
Chr02	7600000	7699999	2144
Chr02	7700000	7799999	2508
Chr02	7800000	7899999	3226
Chr02	7900000	7999999	3096
Chr02	8000000	8099999	3128
Chr02	8100000	8199999	2331
Chr02	8200000	8299999	3557
Chr02	8300000	8396338	1508
Chr03	0	99999	157
Chr03	100000	199999	371
Chr03	200000	299999	2485
Chr03	300000	399999	2445
Chr03	400000	499999	2514
Chr03	500000	599999	2707
Chr03	600000	699999	3541
Chr03	700000	799999	2600
Chr03	800000	899999	1659
Chr03	900000	999999	2700
Chr03	1000000	1099999	1269
Chr03	1100000	1199999	1172
Chr03	1200000	1299999	822
Chr03	1300000	1399999	2371
Chr03	1400000	1499999	1409
Chr03	1500000	1599999	2040
Chr03	1600000	1699999	1570
Chr03	1700000	1799999	1488
Chr03	1800000	1899999	3175
Chr03	1900000	1999999	1964
Chr03	2000000	2099999	2807
Chr03	2100000	2199999	2831
Chr03	2200000	2299999	2410
Chr03	2300000	2399999	2309
Chr03	2400000	2499999	2857
Chr03	2500000	2599999	1471
Chr03	2600000	2699999	1568
Chr03	2700000	2799999	2703
Chr03	2800000	2899999	2544
Chr03	2900000	2999999	2979
Chr03	3000000	3099999	2500
Chr03	3100000	3199999	1899
Chr03	3200000	3299999	2566
Chr03	3300000	3399999	3044
Chr03	3400000	3499999	3154
Chr03	3500000	3599999	2343
Chr03	3600000	3699999	2340
Chr03	3700000	3799999	3642
Chr03	3800000	3899999	2083
Chr03	3900000	3999999	1691
Chr03	4000000	4099999	1759
Chr03	4100000	4199999	1556
Chr03	4200000	4299999	2105
Chr03	4300000	4399999	1038
Chr03	4400000	4499999	1336
Chr03	4500000	4599999	685
Chr03	4600000	4699999	480
Chr03	4700000	4799999	1331
Chr03	4800000	4899999	1714
Chr03	4900000	4999999	2308
Chr03	5000000	5099999	1921
Chr03	5100000	5199999	1987
Chr03	5200000	5299999	2993
Chr03	5300000	5399999	3361
Chr03	5400000	5499999	2685
Chr03	5500000	5599999	3634
Chr03	5600000	5699999	1415
Chr03	5700000	5799999	1862
Chr03	5800000	5899999	2357
Chr03	5900000	5999999	1600
Chr03	6000000	6099999	1842
Chr03	6100000	6199999	1183
Chr03	6200000	6299999	402
Chr03	6300000	6399999	1592
Chr03	6400000	6499999	1529
Chr03	6500000	6599999	2186
Chr03	6600000	6699999	3220
Chr03	6700000	6799999	2546
Chr03	6800000	6899999	1532
Chr03	6900000	6999999	1480
Chr03	7000000	7099999	2511
Chr03	7100000	7199999	3434
Chr03	7200000	7299999	1960
Chr03	7300000	7399999	1579
Chr03	7400000	7499999	2751
Chr03	7500000	7599999	2487
Chr03	7600000	7699999	2511
Chr03	7700000	7799999	2513
Chr03	7800000	7899999	2955
Chr03	7900000	7999999	1800
Chr03	8000000	8099999	1293
Chr03	8100000	8199999	2762
Chr03	8200000	8299999	2472
Chr03	8300000	8399999	1745
Chr03	8400000	8499999	2922
Chr03	8500000	8599999	3724
Chr03	8600000	8699999	3107
Chr03	8700000	8799999	3328
Chr03	8800000	8899999	3255
Chr03	8900000	8999999	2923
Chr03	9000000	9099999	1401
Chr03	9100000	9199999	2265
Chr03	9200000	9299999	2508
Chr03	9300000	9399999	273
Chr03	9400000	9499999	77
Chr03	9500000	9599999	829
Chr03	9600000	9699999	1906
Chr03	9700000	9799999	2054
Chr03	9800000	9899999	1667
Chr03	9900000	9999999	32
Chr03	10000000	10099999	926
Chr03	10100000	10199999	2197
Chr03	10200000	10299999	1764
Chr03	10300000	10399999	2438
Chr03	10400000	10499999	2473
Chr03	10500000	10599999	1821
Chr03	10600000	10699999	1544
Chr03	10700000	10799999	1947
Chr03	10800000	10899999	2046
Chr03	10900000	10999999	1242
Chr03	11000000	11099999	744
Chr03	11100000	11199999	1732
Chr03	11200000	11299999	1863
Chr03	11300000	11399999	2178
Chr03	11400000	11499999	8
Chr03	11500000	11599999	4
Chr03	11600000	11699999	10
Chr03	11700000	11799999	12
Chr03	11800000	11899999	1549
Chr03	11900000	11999999	2448
Chr03	12000000	12099999	2504
Chr03	12100000	12199999	2238
Chr03	12200000	12299999	1778
Chr03	12300000	12399999	2652
Chr03	12400000	12499999	3385
Chr03	12500000	12599999	1911
Chr03	12600000	12699999	834
Chr03	12700000	12799999	1774
Chr03	12800000	12899999	1172
Chr03	12900000	12999999	1061
Chr03	13000000	13099999	3289
Chr03	13100000	13199999	1159
Chr03	13200000	13299999	3720
Chr03	13300000	13399999	3468
Chr03	13400000	13499999	3011
Chr03	13500000	13599999	2737
Chr03	13600000	13699999	3378
Chr03	13700000	13799999	2965
Chr03	13800000	13899999	2843
Chr03	13900000	13999999	2085
Chr03	14000000	14099999	218
Chr03	14100000	14199999	41
Chr03	14200000	14299999	1697
Chr03	14300000	14399999	1430
Chr03	14400000	14499999	1972
Chr03	14500000	14599999	2532
Chr03	14600000	14699999	1551
Chr03	14700000	14799999	1905
Chr03	14800000	14899999	2444
Chr03	14900000	14999999	1433
Chr03	15000000	15099999	1723
Chr03	15100000	15199999	837
Chr03	15200000	15212826	1
Chr04	0	99999	2209
Chr04	100000	199999	1721
Chr04	200000	299999	2813
Chr04	300000	399999	1363
Chr04	400000	499999	1288
Chr04	500000	599999	1232
Chr04	600000	699999	3310
Chr04	700000	799999	3484
Chr04	800000	899999	2776
Chr04	900000	999999	2343
Chr04	1000000	1099999	1873
Chr04	1100000	1199999	2814
Chr04	1200000	1299999	1408
Chr04	1300000	1399999	2168
Chr04	1400000	1499999	1881
Chr04	1500000	1599999	2483
Chr04	1600000	1699999	2378
Chr04	1700000	1799999	884
Chr04	1800000	1899999	1793
Chr04	1900000	1999999	2527
Chr04	2000000	2099999	1042
Chr04	2100000	2199999	1966
Chr04	2200000	2299999	1496
Chr04	2300000	2399999	2212
Chr04	2400000	2499999	1657
Chr04	2500000	2599999	2058
Chr04	2600000	2699999	2050
Chr04	2700000	2799999	1937
Chr04	2800000	2899999	2240
Chr04	2900000	2999999	1720
Chr04	3000000	3099999	1883
Chr04	3100000	3199999	1764
Chr04	3200000	3299999	556
Chr04	3300000	3399999	2815
Chr04	3400000	3499999	3463
Chr04	3500000	3599999	3462
Chr04	3600000	3699999	2264
Chr04	3700000	3799999	2146
Chr04	3800000	3899999	1946
Chr04	3900000	3999999	3053
Chr04	4000000	4099999	3357
Chr04	4100000	4199999	3027
Chr04	4200000	4299999	2890
Chr04	4300000	4399999	3382
Chr04	4400000	4499999	2710
Chr04	4500000	4599999	2576
Chr04	4600000	4699999	1561
Chr04	4700000	4799999	3178
Chr04	4800000	4899999	1194
Chr04	4900000	4999999	2434
Chr04	5000000	5099999	1301
Chr04	5100000	5199999	158
Chr04	5200000	5299999	1379
Chr04	5300000	5399999	943
Chr04	5400000	5499999	1560
Chr04	5500000	5599999	1130
Chr04	5600000	5699999	1094
Chr04	5700000	5799999	1642
Chr04	5800000	5899999	190
Chr04	5900000	5999999	870
Chr04	6000000	6099999	978
Chr04	6100000	6199999	1313
Chr04	6200000	6299999	1806
Chr04	6300000	6399999	1216
Chr04	6400000	6499999	1798
Chr04	6500000	6599999	1310
Chr04	6600000	6699999	2051
Chr04	6700000	6799999	1945
Chr04	6800000	6899999	2338
Chr04	6900000	6999999	1742
Chr04	7000000	7099999	2419
Chr04	7100000	7199999	411
Chr04	7200000	7299999	1944
Chr04	7300000	7399999	672
Chr04	7400000	7499999	1246
Chr04	7500000	7599999	1573
Chr04	7600000	7699999	2507
Chr04	7700000	7799999	2366
Chr04	7800000	7899999	1549
Chr04	7900000	7999999	515
Chr04	8000000	8099999	836
Chr04	8100000	8199999	1910
Chr04	8200000	8299999	1273
Chr04	8300000	8399999	497
Chr04	8400000	8499999	450
Chr04	8500000	8599999	2185
Chr04	8600000	8699999	2832
Chr04	8700000	8799999	1765
Chr04	8800000	8899999	2263
Chr04	8900000	8999999	837
Chr04	9000000	9099999	1381
Chr04	9100000	9199999	759
Chr04	9200000	9299999	1414
Chr04	9300000	9399999	1113
Chr04	9400000	9499999	1233
Chr04	9500000	9599999	1749
Chr04	9600000	9699999	1581
Chr04	9700000	9799999	2756
Chr04	9800000	9899999	1911
Chr04	9900000	9999999	2562
Chr04	10000000	10099999	2756
Chr04	10100000	10199999	2470
Chr04	10200000	10299999	2926
Chr04	10300000	10399999	2259
Chr04	10400000	10499999	1767
Chr04	10500000	10599999	1299
Chr04	10600000	10699999	977
Chr04	10700000	10799999	582
Chr04	10800000	10899999	2522
Chr04	10900000	10999999	2676
Chr04	11000000	11099999	702
Chr04	11100000	11199999	949
Chr04	11200000	11299999	549
Chr04	11300000	11399999	1070
Chr04	11400000	11499999	1324
Chr04	11500000	11599999	2557
Chr04	11600000	11699999	1925
Chr04	11700000	11799999	1790
Chr04	11800000	11899999	785
Chr04	11900000	11999999	1843
Chr04	12000000	12099999	2599
Chr04	12100000	12199999	2938
Chr04	12200000	12299999	2522
Chr04	12300000	12399999	1796
Chr04	12400000	12499999	1546
Chr04	12500000	12599999	1721
Chr04	12600000	12699999	1068
Chr04	12700000	12799999	1474
Chr04	12800000	12899999	1717
Chr04	12900000	12999999	29
Chr04	13000000	13099999	1031
Chr04	13100000	13199999	1224
Chr04	13200000	13299999	2223
Chr04	13300000	13399999	2156
Chr04	13400000	13499999	1292
Chr04	13500000	13599999	1707
Chr04	13600000	13699999	2640
Chr04	13700000	13799999	1562
Chr04	13800000	13899999	51
Chr04	13900000	13999999	668
Chr04	14000000	14099999	820
Chr04	14100000	14199999	339
Chr04	14200000	14299999	2143
Chr04	14300000	14399999	1210
Chr04	14400000	14499999	3071
Chr04	14500000	14599999	2547
Chr04	14600000	14699999	2255
Chr04	14700000	14799999	2172
Chr04	14800000	14899999	2274
Chr04	14900000	14999999	2860
Chr04	15000000	15099999	3361
Chr04	15100000	15199999	3530
Chr04	15200000	15299999	2911
Chr04	15300000	15399999	1283
Chr04	15400000	15499999	2883
Chr04	15500000	15599999	2002
Chr04	15600000	15699999	4012
Chr04	15700000	15799999	3320
Chr04	15800000	15899999	2503
Chr04	15900000	15999999	3358
Chr04	16000000	16099999	3178
Chr04	16100000	16199999	2919
Chr04	16200000	16299999	3215
Chr04	16300000	16399999	3045
Chr04	16400000	16499999	1524
Chr04	16500000	16599999	758
Chr04	16600000	16699999	1841
Chr04	16700000	16799999	2681
Chr04	16800000	16899999	3480
Chr04	16900000	16999999	4052
Chr04	17000000	17099999	2122
Chr04	17100000	17199999	416
Chr04	17200000	17299999	834
Chr04	17300000	17399999	1743
Chr04	17400000	17499999	3337
Chr04	17500000	17599999	1959
Chr04	17600000	17699999	2462
Chr04	17700000	17799999	2599
Chr04	17800000	17899999	1457
Chr04	17900000	17999999	1994
Chr04	18000000	18099999	1561
Chr04	18100000	18199999	501
Chr04	18200000	18299999	1069
Chr04	18300000	18399999	2118
Chr04	18400000	18499999	529
Chr04	18500000	18599999	1262
Chr04	18600000	18699999	464
Chr04	18700000	18737254	7
Chr05	0	99999	50
Chr05	100000	199999	90
Chr05	200000	299999	1459
Chr05	300000	399999	3081
Chr05	400000	499999	2312
Chr05	500000	599999	1136
Chr05	600000	699999	926
Chr05	700000	799999	1108
Chr05	800000	899999	2059
Chr05	900000	999999	3038
Chr05	1000000	1099999	1084
Chr05	1100000	1199999	86
Chr05	1200000	1299999	1767
Chr05	1300000	1399999	2922
Chr05	1400000	1499999	3104
Chr05	1500000	1599999	3094
Chr05	1600000	1699999	2561
Chr05	1700000	1799999	1443
Chr05	1800000	1899999	2049
Chr05	1900000	1999999	2987
Chr05	2000000	2099999	2610
Chr05	2100000	2199999	1941
Chr05	2200000	2299999	1920
Chr05	2300000	2399999	784
Chr05	2400000	2499999	440
Chr05	2500000	2599999	22
Chr05	2600000	2699999	15
Chr05	2700000	2799999	179
Chr05	2800000	2899999	1206
Chr05	2900000	2999999	1903
Chr05	3000000	3099999	1760
Chr05	3100000	3199999	1442
Chr05	3200000	3299999	1092
Chr05	3300000	3399999	1935
Chr05	3400000	3499999	2386
Chr05	3500000	3599999	619
Chr05	3600000	3699999	1293
Chr05	3700000	3799999	1640
Chr05	3800000	3899999	855
Chr05	3900000	3999999	1391
Chr05	4000000	4099999	2385
Chr05	4100000	4199999	3055
Chr05	4200000	4299999	1618
Chr05	4300000	4399999	1272
Chr05	4400000	4499999	2460
Chr05	4500000	4599999	1381
Chr05	4600000	4699999	3699
Chr05	4700000	4799999	2910
Chr05	4800000	4899999	2113
Chr05	4900000	4999999	1997
Chr05	5000000	5099999	1956
Chr05	5100000	5199999	3407
Chr05	5200000	5299999	3121
Chr05	5300000	5399999	2925
Chr05	5400000	5499999	3101
Chr05	5500000	5599999	1739
Chr05	5600000	5699999	2501
Chr05	5700000	5799999	2024
Chr05	5800000	5899999	2162
Chr05	5900000	5999999	1757
Chr05	6000000	6099999	2580
Chr05	6100000	6199999	1097
Chr05	6200000	6299999	1664
Chr05	6300000	6399999	2511
Chr05	6400000	6499999	1133
Chr05	6500000	6599999	1221
Chr05	6600000	6699999	1960
Chr05	6700000	6799999	2576
Chr05	6800000	6899999	3140
Chr05	6900000	6999999	2057
Chr05	7000000	7099999	1792
Chr05	7100000	7199999	2961
Chr05	7200000	7299999	2976
Chr05	7300000	7399999	2738
Chr05	7400000	7499999	1139
Chr05	7500000	7599999	507
Chr05	7600000	7699999	2068
Chr05	7700000	7799999	2028
Chr05	7800000	7899999	1593
Chr05	7900000	7999999	1479
Chr05	8000000	8099999	2341
Chr05	8100000	8199999	2174
Chr05	8200000	8299999	2650
Chr05	8300000	8399999	1642
Chr05	8400000	8499999	2236
Chr05	8500000	8599999	3258
Chr05	8600000	8699999	2518
Chr05	8700000	8799999	666
Chr05	8800000	8899999	1305
Chr05	8900000	8999999	1960
Chr05	9000000	9099999	3030
Chr05	9100000	9199999	1818
Chr05	9200000	9299999	2612
Chr05	9300000	9399999	1561
Chr05	9400000	9499999	1315
Chr05	9500000	9599999	741
Chr05	9600000	9699999	1139
Chr05	9700000	9799999	1089
Chr05	9800000	9899999	1461
Chr05	9900000	9999999	343
Chr05	10000000	10099999	1201
Chr05	10100000	10199999	127
Chr05	10200000	10299999	826
Chr05	10300000	10399999	54
Chr05	10400000	10499999	842
Chr05	10500000	10599999	1473
Chr05	10600000	10699999	159
Chr05	10700000	10799999	1401
Chr05	10800000	10899999	1648
Chr05	10900000	10999999	409
Chr05	11000000	11099999	1469
Chr05	11100000	11199999	1305
Chr05	11200000	11299999	1072
Chr05	11300000	11399999	1620
Chr05	11400000	11499999	1971
Chr05	11500000	11599999	2120
Chr05	11600000	11699999	1781
Chr05	11700000	11799999	1995
Chr05	11800000	11899999	1685
Chr05	11900000	11999999	605
Chr05	12000000	12099999	1223
Chr05	12100000	12199999	1686
Chr05	12200000	12299999	917
Chr05	12300000	12399999	31
Chr05	12400000	12499999	1875
Chr05	12500000	12599999	2299
Chr05	12600000	12699999	1217
Chr05	12700000	12799999	210
Chr05	12800000	12899999	521
Chr05	12900000	12999999	1190
Chr05	13000000	13099999	2352
Chr05	13100000	13199999	1816
Chr05	13200000	13299999	1597
Chr05	13300000	13399999	1884
Chr05	13400000	13499999	1729
Chr05	13500000	13599999	1845
Chr05	13600000	13699999	1415
Chr05	13700000	13799999	1847
Chr05	13800000	13899999	1907
Chr05	13900000	13999999	1336
Chr05	14000000	14099999	1606
Chr05	14100000	14199999	1449
Chr05	14200000	14299999	2106
Chr05	14300000	14399999	828
Chr05	14400000	14499999	1074
Chr05	14500000	14599999	766
Chr05	14600000	14699999	196
Chr05	14700000	14799999	1718
Chr05	14800000	14899999	1772
Chr05	14900000	14999999	36
Chr05	15000000	15099999	1218
Chr05	15100000	15199999	2030
Chr05	15200000	15299999	1364
Chr05	15300000	15399999	1193
Chr05	15400000	15499999	2020
Chr05	15500000	15599999	211
Chr05	15600000	15699999	6
Chr05	15700000	15799999	12
Chr05	15800000	15899999	1268
Chr05	15900000	15999999	1218
Chr05	16000000	16099999	598
Chr05	16100000	16199999	559
Chr05	16200000	16299999	1892
Chr05	16300000	16399999	1040
Chr05	16400000	16499999	1116
Chr05	16500000	16599999	1431
Chr05	16600000	16699999	2338
Chr05	16700000	16799999	1437
Chr05	16800000	16899999	1460
Chr05	16900000	16999999	1542
Chr05	17000000	17099999	1279
Chr05	17100000	17199999	413
Chr05	17200000	17299999	2280
Chr05	17300000	17399999	2074
Chr05	17400000	17499999	2280
Chr05	17500000	17599999	2181
Chr05	17600000	17699999	2524
Chr05	17700000	17799999	2172
Chr05	17800000	17899999	3423
Chr05	17900000	17999999	3611
Chr05	18000000	18099999	2531
Chr05	18100000	18199999	2297
Chr05	18200000	18299999	1965
Chr05	18300000	18399999	1853
Chr05	18400000	18499999	1785
Chr05	18500000	18599999	1614
Chr05	18600000	18699999	1252
Chr05	18700000	18799999	734
Chr05	18800000	18899999	1167
Chr05	18900000	18999999	969
Chr05	19000000	19048176	327
Chr06	0	99999	851
Chr06	100000	199999	837
Chr06	200000	299999	1819
Chr06	300000	399999	2135
Chr06	400000	499999	1554
Chr06	500000	599999	2274
Chr06	600000	699999	2352
Chr06	700000	799999	535
Chr06	800000	899999	2272
Chr06	900000	999999	1541
Chr06	1000000	1099999	1539
Chr06	1100000	1199999	1600
Chr06	1200000	1299999	3050
Chr06	1300000	1399999	3810
Chr06	1400000	1499999	2745
Chr06	1500000	1599999	3390
Chr06	1600000	1699999	2549
Chr06	1700000	1799999	1607
Chr06	1800000	1899999	1889
Chr06	1900000	1999999	2103
Chr06	2000000	2099999	2327
Chr06	2100000	2199999	1524
Chr06	2200000	2299999	2920
Chr06	2300000	2399999	3210
Chr06	2400000	2499999	1559
Chr06	2500000	2599999	2070
Chr06	2600000	2699999	2124
Chr06	2700000	2799999	3318
Chr06	2800000	2899999	2434
Chr06	2900000	2999999	3301
Chr06	3000000	3099999	2248
Chr06	3100000	3199999	2110
Chr06	3200000	3299999	1232
Chr06	3300000	3399999	1602
Chr06	3400000	3499999	1567
Chr06	3500000	3599999	1697
Chr06	3600000	3699999	1094
Chr06	3700000	3799999	1039
Chr06	3800000	3899999	1135
Chr06	3900000	3999999	1760
Chr06	4000000	4099999	2327
Chr06	4100000	4199999	1214
Chr06	4200000	4299999	3084
Chr06	4300000	4399999	2747
Chr06	4400000	4499999	507
Chr06	4500000	4599999	855
Chr06	4600000	4699999	2191
Chr06	4700000	4799999	1697
Chr06	4800000	4899999	1263
Chr06	4900000	4999999	3086
Chr06	5000000	5099999	1941
Chr06	5100000	5199999	2206
Chr06	5200000	5299999	1223
Chr06	5300000	5399999	2835
Chr06	5400000	5499999	2303
Chr06	5500000	5599999	2599
Chr06	5600000	5699999	1169
Chr06	5700000	5799999	1705
Chr06	5800000	5899999	3366
Chr06	5900000	5999999	1437
Chr06	6000000	6099999	1993
Chr06	6100000	6199999	2328
Chr06	6200000	6299999	2231
Chr06	6300000	6399999	2714
Chr06	6400000	6499999	537
Chr06	6500000	6599999	2201
Chr06	6600000	6699999	2828
Chr06	6700000	6799999	1557
Chr06	6800000	6899999	703
Chr06	6900000	6999999	2025
Chr06	7000000	7099999	531
Chr06	7100000	7199999	1372
Chr06	7200000	7299999	1748
Chr06	7300000	7399999	1152
Chr06	7400000	7499999	1043
Chr06	7500000	7599999	2009
Chr06	7600000	7699999	2238
Chr06	7700000	7799999	609
Chr06	7800000	7899999	2428
Chr06	7900000	7999999	1159
Chr06	8000000	8099999	1301
Chr06	8100000	8199999	2747
Chr06	8200000	8299999	3266
Chr06	8300000	8399999	2443
Chr06	8400000	8499999	2360
Chr06	8500000	8599999	2047
Chr06	8600000	8699999	2263
Chr06	8700000	8799999	1972
Chr06	8800000	8899999	1783
Chr06	8900000	8999999	2481
Chr06	9000000	9099999	2578
Chr06	9100000	9199999	2184
Chr06	9200000	9299999	2515
Chr06	9300000	9399999	2818
Chr06	9400000	9499999	3209
Chr06	9500000	9599999	3542
Chr06	9600000	9699999	2781
Chr06	9700000	9799999	2323
Chr06	9800000	9899999	1433
Chr06	9900000	9999999	1749
Chr06	10000000	10099999	2545
Chr06	10100000	10199999	2853
Chr06	10200000	10299999	2432
Chr06	10300000	10399999	1419
Chr06	10400000	10499999	2224
Chr06	10500000	10599999	2625
Chr06	10600000	10699999	2815
Chr06	10700000	10799999	1856
Chr06	10800000	10899999	374
Chr06	10900000	10999999	2742
Chr06	11000000	11099999	987
Chr06	11100000	11199999	3351
Chr06	11200000	11299999	2679
Chr06	11300000	11399999	2771
Chr06	11400000	11499999	3330
Chr06	11500000	11599999	3144
Chr06	11600000	11699999	2250
Chr06	11700000	11799999	2318
Chr06	11800000	11899999	3277
Chr06	11900000	11999999	3168
Chr06	12000000	12099999	3011
Chr06	12100000	12199999	3320
Chr06	12200000	12299999	2758
Chr06	12300000	12399999	2284
Chr06	12400000	12499999	2841
Chr06	12500000	12599999	2922
Chr06	12600000	12699999	2960
Chr06	12700000	12799999	2207
Chr06	12800000	12899999	2924
Chr06	12900000	12999999	2527
Chr06	13000000	13099999	1843
Chr06	13100000	13199999	2400
Chr06	13200000	13299999	2495
Chr06	13300000	13399999	2932
Chr06	13400000	13499999	3169
Chr06	13500000	13599999	2866
Chr06	13600000	13699999	3171
Chr06	13700000	13799999	2227
Chr06	13800000	13899999	978
Chr06	13900000	13999999	1437
Chr06	14000000	14099999	2777
Chr06	14100000	14199999	3107
Chr06	14200000	14299999	2805
Chr06	14300000	14399999	3234
Chr06	14400000	14499999	2358
Chr06	14500000	14599999	2809
Chr06	14600000	14699999	2151
Chr06	14700000	14799999	724
Chr06	14800000	14899999	2569
Chr06	14900000	14999999	1881
Chr06	15000000	15099999	2522
Chr06	15100000	15199999	2478
Chr06	15200000	15299999	2086
Chr06	15300000	15399999	2825
Chr06	15400000	15499999	2870
Chr06	15500000	15599999	1468
Chr06	15600000	15699999	2647
Chr06	15700000	15799999	1952
Chr06	15800000	15899999	646
Chr06	15900000	15999999	2770
Chr06	16000000	16099999	2269
Chr06	16100000	16199999	3561
Chr06	16200000	16299999	3609
Chr06	16300000	16399999	1716
Chr06	16400000	16499999	742
Chr06	16500000	16599999	238
Chr06	16600000	16662288	120
Chr07	0	99999	1007
Chr07	100000	199999	1605
Chr07	200000	299999	1131
Chr07	300000	399999	620
Chr07	400000	499999	1757
Chr07	500000	599999	2372
Chr07	600000	699999	1980
Chr07	700000	799999	2291
Chr07	800000	899999	2634
Chr07	900000	999999	2727
Chr07	1000000	1099999	3555
Chr07	1100000	1199999	2352
Chr07	1200000	1299999	2443
Chr07	1300000	1399999	1994
Chr07	1400000	1499999	2222
Chr07	1500000	1599999	2297
Chr07	1600000	1699999	2389
Chr07	1700000	1799999	2363
Chr07	1800000	1899999	3310
Chr07	1900000	1999999	2321
Chr07	2000000	2099999	2989
Chr07	2100000	2199999	543
Chr07	2200000	2299999	2893
Chr07	2300000	2399999	3189
Chr07	2400000	2499999	3557
Chr07	2500000	2599999	2400
Chr07	2600000	2699999	3436
Chr07	2700000	2799999	3391
Chr07	2800000	2899999	4248
Chr07	2900000	2999999	3417
Chr07	3000000	3099999	3569
Chr07	3100000	3199999	2326
Chr07	3200000	3299999	1091
Chr07	3300000	3399999	1003
Chr07	3400000	3499999	1989
Chr07	3500000	3599999	2146
Chr07	3600000	3699999	2171
Chr07	3700000	3799999	3607
Chr07	3800000	3899999	3194
Chr07	3900000	3999999	2816
Chr07	4000000	4099999	1846
Chr07	4100000	4199999	3097
Chr07	4200000	4299999	3898
Chr07	4300000	4399999	3018
Chr07	4400000	4499999	2565
Chr07	4500000	4599999	2246
Chr07	4600000	4699999	3427
Chr07	4700000	4799999	3681
Chr07	4800000	4899999	2113
Chr07	4900000	4999999	1858
Chr07	5000000	5099999	3644
Chr07	5100000	5199999	2954
Chr07	5200000	5299999	2378
Chr07	5300000	5399999	3686
Chr07	5400000	5499999	3502
Chr07	5500000	5599999	2985
Chr07	5600000	5699999	3236
Chr07	5700000	5799999	3025
Chr07	5800000	5899999	2571
Chr07	5900000	5999999	2014
Chr07	6000000	6099999	1730
Chr07	6100000	6199999	2930
Chr07	6200000	6299999	3592
Chr07	6300000	6399999	3160
Chr07	6400000	6499999	1303
Chr07	6500000	6599999	1120
Chr07	6600000	6699999	693
Chr07	6700000	6799999	2677
Chr07	6800000	6899999	2590
Chr07	6900000	6999999	1728
Chr07	7000000	7099999	2986
Chr07	7100000	7199999	848
Chr07	7200000	7299999	1442
Chr07	7300000	7399999	1594
Chr07	7400000	7499999	2132
Chr07	7500000	7599999	1590
Chr07	7600000	7699999	2923
Chr07	7700000	7799999	3430
Chr07	7800000	7899999	3688
Chr07	7900000	7999999	2611
Chr07	8000000	8099999	2678
Chr07	8100000	8199999	2024
Chr07	8200000	8299999	1497
Chr07	8300000	8399999	2619
Chr07	8400000	8499999	2288
Chr07	8500000	8599999	1132
Chr07	8600000	8699999	1710
Chr07	8700000	8799999	2616
Chr07	8800000	8899999	2938
Chr07	8900000	8999999	1942
Chr07	9000000	9099999	2731
Chr07	9100000	9199999	1478
Chr07	9200000	9299999	2153
Chr07	9300000	9399999	1901
Chr07	9400000	9499999	2267
Chr07	9500000	9599999	1763
Chr07	9600000	9699999	2177
Chr07	9700000	9799999	2648
Chr07	9800000	9899999	1800
Chr07	9900000	9999999	1539
Chr07	10000000	10099999	880
Chr07	10100000	10199999	1770
Chr07	10200000	10299999	2832
Chr07	10300000	10399999	2013
Chr07	10400000	10499999	2815
Chr07	10500000	10599999	3058
Chr07	10600000	10699999	2904
Chr07	10700000	10799999	2292
Chr07	10800000	10899999	1297
Chr07	10900000	10999999	1063
Chr07	11000000	11099999	2950
Chr07	11100000	11199999	1353
Chr07	11200000	11299999	977
Chr07	11300000	11399999	2504
Chr07	11400000	11499999	2963
Chr07	11500000	11599999	2339
Chr07	11600000	11699999	1799
Chr07	11700000	11799999	506
Chr07	11800000	11899999	943
Chr07	11900000	11999999	2083
Chr07	12000000	12099999	2675
Chr07	12100000	12199999	3596
Chr07	12200000	12299999	2248
Chr07	12300000	12399999	699
Chr07	12400000	12499999	1153
Chr07	12500000	12599999	547
Chr07	12600000	12699999	1488
Chr07	12700000	12799999	2168
Chr07	12800000	12899999	2154
Chr07	12900000	12999999	1419
Chr07	13000000	13099999	240
Chr07	13100000	13199999	1211
Chr07	13200000	13299999	1991
Chr07	13300000	13399999	1883
Chr07	13400000	13499999	2636
Chr07	13500000	13599999	2317
Chr07	13600000	13699999	1965
Chr07	13700000	13799999	1523
Chr07	13800000	13890538	180
Chr08	0	99999	151
Chr08	100000	199999	1301
Chr08	200000	299999	2514
Chr08	300000	399999	2946
Chr08	400000	499999	3281
Chr08	500000	599999	3251
Chr08	600000	699999	3207
Chr08	700000	799999	2622
Chr08	800000	899999	1934
Chr08	900000	999999	2392
Chr08	1000000	1099999	1304
Chr08	1100000	1199999	3280
Chr08	1200000	1299999	3058
Chr08	1300000	1399999	1989
Chr08	1400000	1499999	2661
Chr08	1500000	1599999	978
Chr08	1600000	1699999	2269
Chr08	1700000	1799999	3581
Chr08	1800000	1899999	454
Chr08	1900000	1999999	1115
Chr08	2000000	2099999	1106
Chr08	2100000	2199999	2145
Chr08	2200000	2299999	1058
Chr08	2300000	2399999	2155
Chr08	2400000	2499999	3544
Chr08	2500000	2599999	3587
Chr08	2600000	2699999	3237
Chr08	2700000	2799999	3335
Chr08	2800000	2899999	2729
Chr08	2900000	2999999	1659
Chr08	3000000	3099999	2243
Chr08	3100000	3199999	2309
Chr08	3200000	3299999	1473
Chr08	3300000	3399999	822
Chr08	3400000	3499999	1297
Chr08	3500000	3599999	1655
Chr08	3600000	3699999	1558
Chr08	3700000	3799999	2960
Chr08	3800000	3899999	3025
Chr08	3900000	3999999	2192
Chr08	4000000	4099999	1125
Chr08	4100000	4199999	1611
Chr08	4200000	4299999	2054
Chr08	4300000	4399999	903
Chr08	4400000	4499999	2814
Chr08	4500000	4599999	2247
Chr08	4600000	4699999	2636
Chr08	4700000	4799999	3476
Chr08	4800000	4899999	3284
Chr08	4900000	4999999	2485
Chr08	5000000	5099999	2219
Chr08	5100000	5199999	2326
Chr08	5200000	5299999	3366
Chr08	5300000	5399999	2788
Chr08	5400000	5499999	2182
Chr08	5500000	5599999	2833
Chr08	5600000	5699999	3262
Chr08	5700000	5799999	2936
Chr08	5800000	5899999	2767
Chr08	5900000	5999999	2160
Chr08	6000000	6099999	1759
Chr08	6100000	6199999	2762
Chr08	6200000	6299999	2753
Chr08	6300000	6399999	2937
Chr08	6400000	6499999	2230
Chr08	6500000	6599999	1844
Chr08	6600000	6699999	961
Chr08	6700000	6799999	988
Chr08	6800000	6899999	1259
Chr08	6900000	6999999	1751
Chr08	7000000	7099999	901
Chr08	7100000	7199999	848
Chr08	7200000	7299999	457
Chr08	7300000	7399999	538
Chr08	7400000	7499999	432
Chr08	7500000	7599999	2019
Chr08	7600000	7699999	2449
Chr08	7700000	7799999	2481
Chr08	7800000	7899999	2615
Chr08	7900000	7999999	1903
Chr08	8000000	8099999	2732
Chr08	8100000	8199999	1791
Chr08	8200000	8299999	600
Chr08	8300000	8399999	584
Chr08	8400000	8499999	1059
Chr08	8500000	8599999	1686
Chr08	8600000	8699999	1563
Chr08	8700000	8799999	951
Chr08	8800000	8899999	2289
Chr08	8900000	8999999	2577
Chr08	9000000	9099999	2716
Chr08	9100000	9199999	1184
Chr08	9200000	9299999	1555
Chr08	9300000	9399999	2571
Chr08	9400000	9499999	1009
Chr08	9500000	9599999	2225
Chr08	9600000	9699999	2352
Chr08	9700000	9799999	2428
Chr08	9800000	9899999	2522
Chr08	9900000	9999999	3125
Chr08	10000000	10099999	2932
Chr08	10100000	10199999	2193
Chr08	10200000	10299999	1328
Chr08	10300000	10399999	1215
Chr08	10400000	10499999	1997
Chr08	10500000	10599999	1140
Chr08	10600000	10699999	1286
Chr08	10700000	10799999	1394
Chr08	10800000	10899999	1962
Chr08	10900000	10999999	2198
Chr08	11000000	11099999	2040
Chr08	11100000	11199999	2383
Chr08	11200000	11299999	548
Chr08	11300000	11399999	643
Chr08	11400000	11499999	3113
Chr08	11500000	11599999	2730
Chr08	11600000	11699999	2039
Chr08	11700000	11799999	2517
Chr08	11800000	11899999	1622
Chr08	11900000	11999999	2291
Chr08	12000000	12099999	2486
Chr08	12100000	12199999	2570
Chr08	12200000	12299999	2972
Chr08	12300000	12399999	3718
Chr08	12400000	12499999	2346
Chr08	12500000	12599999	2005
Chr08	12600000	12699999	3048
Chr08	12700000	12799999	3145
Chr08	12800000	12899999	3246
Chr08	12900000	12999999	2754
Chr08	13000000	13099999	1979
Chr08	13100000	13199999	2700
Chr08	13200000	13299999	3212
Chr08	13300000	13399999	3698
Chr08	13400000	13499999	3315
Chr08	13500000	13599999	3721
Chr08	13600000	13699999	2775
Chr08	13700000	13799999	2280
Chr08	13800000	13899999	2064
Chr08	13900000	13999999	2075
Chr08	14000000	14099999	1895
Chr08	14100000	14199999	2784
Chr08	14200000	14299999	2623
Chr08	14300000	14399999	2093
Chr08	14400000	14499999	2493
Chr08	14500000	14599999	2801
Chr08	14600000	14699999	2477
Chr08	14700000	14799999	3176
Chr08	14800000	14899999	2610
Chr08	14900000	14999999	2487
Chr08	15000000	15099999	2455
Chr08	15100000	15199999	2422
Chr08	15200000	15299999	2011
Chr08	15300000	15399999	723
Chr08	15400000	15499999	2885
Chr08	15500000	15599999	3470
Chr08	15600000	15699999	1949
Chr08	15700000	15799999	777
Chr08	15800000	15899999	1906
Chr08	15900000	15999999	1898
Chr08	16000000	16099999	1305
Chr08	16100000	16199999	1042
Chr08	16200000	16268107	247
Chr09	0	99999	99
Chr09	100000	199999	788
Chr09	200000	299999	1464
Chr09	300000	399999	981
Chr09	400000	499999	734
Chr09	500000	599999	323
Chr09	600000	699999	1136
Chr09	700000	799999	138
Chr09	800000	899999	1730
Chr09	900000	999999	1818
Chr09	1000000	1099999	2512
Chr09	1100000	1199999	1933
Chr09	1200000	1299999	989
Chr09	1300000	1399999	2048
Chr09	1400000	1499999	2212
Chr09	1500000	1599999	1874
Chr09	1600000	1699999	1085
Chr09	1700000	1799999	231
Chr09	1800000	1899999	378
Chr09	1900000	1999999	2283
Chr09	2000000	2099999	897
Chr09	2100000	2199999	2411
Chr09	2200000	2299999	1268
Chr09	2300000	2399999	1693
Chr09	2400000	2499999	1323
Chr09	2500000	2599999	1947
Chr09	2600000	2699999	1860
Chr09	2700000	2799999	2198
Chr09	2800000	2899999	2100
Chr09	2900000	2999999	1610
Chr09	3000000	3099999	2257
Chr09	3100000	3199999	3359
Chr09	3200000	3299999	2615
Chr09	3300000	3399999	3526
Chr09	3400000	3499999	3033
Chr09	3500000	3599999	2533
Chr09	3600000	3699999	2058
Chr09	3700000	3799999	2166
Chr09	3800000	3899999	2721
Chr09	3900000	3999999	2271
Chr09	4000000	4099999	2072
Chr09	4100000	4199999	2181
Chr09	4200000	4299999	2074
Chr09	4300000	4399999	2483
Chr09	4400000	4499999	1825
Chr09	4500000	4599999	1627
Chr09	4600000	4699999	1649
Chr09	4700000	4799999	2720
Chr09	4800000	4899999	2297
Chr09	4900000	4999999	1773
Chr09	5000000	5099999	1389
Chr09	5100000	5199999	2174
Chr09	5200000	5299999	1989
Chr09	5300000	5399999	1929
Chr09	5400000	5499999	1198
Chr09	5500000	5599999	2295
Chr09	5600000	5699999	2254
Chr09	5700000	5799999	1257
Chr09	5800000	5899999	2425
Chr09	5900000	5999999	2444
Chr09	6000000	6099999	1696
Chr09	6100000	6199999	2031
Chr09	6200000	6299999	1348
Chr09	6300000	6399999	643
Chr09	6400000	6499999	1111
Chr09	6500000	6599999	159
Chr09	6600000	6699999	364
Chr09	6700000	6799999	1521
Chr09	6800000	6899999	969
Chr09	6900000	6999999	1178
Chr09	7000000	7099999	187
Chr09	7100000	7199999	1611
Chr09	7200000	7299999	1452
Chr09	7300000	7399999	1543
Chr09	7400000	7499999	1574
Chr09	7500000	7599999	953
Chr09	7600000	7699999	1223
Chr09	7700000	7799999	907
Chr09	7800000	7899999	1778
Chr09	7900000	7999999	1651
Chr09	8000000	8099999	2013
Chr09	8100000	8199999	385
Chr09	8200000	8299999	1579
Chr09	8300000	8399999	1184
Chr09	8400000	8499999	2342
Chr09	8500000	8599999	2815
Chr09	8600000	8699999	1570
Chr09	8700000	8799999	1787
Chr09	8800000	8899999	2135
Chr09	8900000	8999999	836
Chr09	9000000	9099999	924
Chr09	9100000	9199999	30
Chr09	9200000	9299999	1482
Chr09	9300000	9399999	2496
Chr09	9400000	9499999	2271
Chr09	9500000	9599999	298
Chr09	9600000	9699999	676
Chr09	9700000	9799999	1989
Chr09	9800000	9899999	1501
Chr09	9900000	9999999	1042
Chr09	10000000	10099999	1481
Chr09	10100000	10199999	1440
Chr09	10200000	10299999	1125
Chr09	10300000	10399999	1254
Chr09	10400000	10499999	2105
Chr09	10500000	10599999	812
Chr09	10600000	10699999	640
Chr09	10700000	10799999	1671
Chr09	10800000	10899999	1315
Chr09	10900000	10999999	1097
Chr09	11000000	11099999	897
Chr09	11100000	11199999	1895
Chr09	11200000	11299999	2268
Chr09	11300000	11399999	1422
Chr09	11400000	11499999	1443
Chr09	11500000	11599999	2170
Chr09	11600000	11699999	1445
Chr09	11700000	11799999	2408
Chr09	11800000	11899999	1693
Chr09	11900000	11999999	2395
Chr09	12000000	12099999	2010
Chr09	12100000	12199999	973
Chr09	12200000	12299999	1529
Chr09	12300000	12399999	2885
Chr09	12400000	12499999	2367
Chr09	12500000	12599999	1300
Chr09	12600000	12699999	1212
Chr09	12700000	12799999	1746
Chr09	12800000	12899999	2414
Chr09	12900000	12999999	1563
Chr09	13000000	13099999	1424
Chr09	13100000	13199999	573
Chr09	13200000	13299999	1596
Chr09	13300000	13399999	1737
Chr09	13400000	13499999	1879
Chr09	13500000	13599999	2251
Chr09	13600000	13699999	1717
Chr09	13700000	13799999	3089
Chr09	13800000	13899999	3364
Chr09	13900000	13999999	1639
Chr09	14000000	14099999	2218
Chr09	14100000	14199999	2089
Chr09	14200000	14299999	2237
Chr09	14300000	14399999	2399
Chr09	14400000	14499999	3286
Chr09	14500000	14599999	2394
Chr09	14600000	14699999	2006
Chr09	14700000	14799999	2490
Chr09	14800000	14899999	2155
Chr09	14900000	14999999	3507
Chr09	15000000	15099999	3284
Chr09	15100000	15199999	1645
Chr09	15200000	15299999	1325
Chr09	15300000	15399999	2534
Chr09	15400000	15499999	2241
Chr09	15500000	15599999	3105
Chr09	15600000	15699999	2614
Chr09	15700000	15799999	2904
Chr09	15800000	15899999	2578
Chr09	15900000	15999999	2576
Chr09	16000000	16099999	2882
Chr09	16100000	16199999	2471
Chr09	16200000	16299999	4087
Chr09	16300000	16399999	2434
Chr09	16400000	16499999	2545
Chr09	16500000	16599999	1010
Chr09	16600000	16699999	1647
Chr09	16700000	16760009	768
Chr10	0	99999	162
Chr10	100000	199999	61
Chr10	200000	299999	24
Chr10	300000	399999	1556
Chr10	400000	499999	757
Chr10	500000	599999	1054
Chr10	600000	699999	1723
Chr10	700000	799999	1528
Chr10	800000	899999	1192
Chr10	900000	999999	1243
Chr10	1000000	1099999	1262
Chr10	1100000	1199999	2741
Chr10	1200000	1299999	1632
Chr10	1300000	1399999	1901
Chr10	1400000	1499999	1921
Chr10	1500000	1599999	2025
Chr10	1600000	1699999	1987
Chr10	1700000	1799999	1387
Chr10	1800000	1899999	2147
Chr10	1900000	1999999	1841
Chr10	2000000	2099999	2152
Chr10	2100000	2199999	2149
Chr10	2200000	2299999	2738
Chr10	2300000	2399999	2591
Chr10	2400000	2499999	2596
Chr10	2500000	2599999	1695
Chr10	2600000	2699999	1738
Chr10	2700000	2799999	1322
Chr10	2800000	2899999	1886
Chr10	2900000	2999999	2022
Chr10	3000000	3099999	2051
Chr10	3100000	3199999	1682
Chr10	3200000	3299999	2126
Chr10	3300000	3399999	1096
Chr10	3400000	3499999	1873
Chr10	3500000	3599999	2364
Chr10	3600000	3699999	2645
Chr10	3700000	3799999	2732
Chr10	3800000	3899999	1471
Chr10	3900000	3999999	1323
Chr10	4000000	4099999	1522
Chr10	4100000	4199999	2199
Chr10	4200000	4299999	33
Chr10	4300000	4399999	1288
Chr10	4400000	4499999	1294
Chr10	4500000	4599999	1148
Chr10	4600000	4699999	1104
Chr10	4700000	4799999	959
Chr10	4800000	4899999	1543
Chr10	4900000	4999999	2450
Chr10	5000000	5099999	2884
Chr10	5100000	5199999	2370
Chr10	5200000	5299999	2224
Chr10	5300000	5399999	2480
Chr10	5400000	5499999	2031
Chr10	5500000	5599999	984
Chr10	5600000	5699999	1862
Chr10	5700000	5799999	2627
Chr10	5800000	5899999	2305
Chr10	5900000	5999999	2791
Chr10	6000000	6099999	2724
Chr10	6100000	6199999	2302
Chr10	6200000	6299999	1250
Chr10	6300000	6399999	2176
Chr10	6400000	6499999	1877
Chr10	6500000	6599999	2259
Chr10	6600000	6699999	1764
Chr10	6700000	6799999	2984
Chr10	6800000	6899999	3151
Chr10	6900000	6999999	2000
Chr10	7000000	7099999	1599
Chr10	7100000	7199999	1111
Chr10	7200000	7299999	2423
Chr10	7300000	7399999	1819
Chr10	7400000	7499999	1570
Chr10	7500000	7599999	1830
Chr10	7600000	7699999	1460
Chr10	7700000	7799999	1914
Chr10	7800000	7899999	1859
Chr10	7900000	7999999	1653
Chr10	8000000	8099999	2332
Chr10	8100000	8199999	1680
Chr10	8200000	8299999	1542
Chr10	8300000	8399999	2153
Chr10	8400000	8499999	987
Chr10	8500000	8599999	894
Chr10	8600000	8699999	1240
Chr10	8700000	8799999	1288
Chr10	8800000	8899999	1012
Chr10	8900000	8999999	887
Chr10	9000000	9099999	1580
Chr10	9100000	9199999	2174
Chr10	9200000	9299999	656
Chr10	9300000	9399999	446
Chr10	9400000	9499999	1412
Chr10	9500000	9599999	1978
Chr10	9600000	9699999	1985
Chr10	9700000	9799999	2615
Chr10	9800000	9899999	2974
Chr10	9900000	9999999	2853
Chr10	10000000	10099999	1355
Chr10	10100000	10199999	865
Chr10	10200000	10299999	1420
Chr10	10300000	10399999	2536
Chr10	10400000	10499999	1607
Chr10	10500000	10599999	1899
Chr10	10600000	10699999	962
Chr10	10700000	10799999	1745
Chr10	10800000	10899999	1868
Chr10	10900000	10999999	3078
Chr10	11000000	11099999	2972
Chr10	11100000	11199999	2436
Chr10	11200000	11299999	1995
Chr10	11300000	11399999	2558
Chr10	11400000	11499999	2925
Chr10	11500000	11599999	1837
Chr10	11600000	11699999	3252
Chr10	11700000	11799999	2128
Chr10	11800000	11899999	754
Chr10	11900000	11999999	2240
Chr10	12000000	12099999	2581
Chr10	12100000	12199999	3244
Chr10	12200000	12299999	3744
Chr10	12300000	12399999	2330
Chr10	12400000	12499999	2043
Chr10	12500000	12599999	2445
Chr10	12600000	12699999	2946
Chr10	12700000	12799999	2394
Chr10	12800000	12899999	2993
Chr10	12900000	12999999	2698
Chr10	13000000	13099999	2587
Chr10	13100000	13199999	2377
Chr10	13200000	13299999	3177
Chr10	13300000	13399999	2908
Chr10	13400000	13499999	1916
Chr10	13500000	13599999	2160
Chr10	13600000	13699999	2445
Chr10	13700000	13799999	2027
Chr10	13800000	13899999	2463
Chr10	13900000	13999999	3446
Chr10	14000000	14099999	2735
Chr10	14100000	14199999	2542
Chr10	14200000	14299999	2345
Chr10	14300000	14399999	1720
Chr10	14400000	14499999	2576
Chr10	14500000	14599999	2860
Chr10	14600000	14699999	2696
Chr10	14700000	14799999	2945
Chr10	14800000	14899999	3344
Chr10	14900000	14999999	3426
Chr10	15000000	15099999	3303
Chr10	15100000	15199999	3539
Chr10	15200000	15299999	3639
Chr10	15300000	15399999	1965
Chr10	15400000	15499999	3208
Chr10	15500000	15599999	451
Chr10	15600000	15699999	2049
Chr10	15700000	15799999	2151
Chr10	15800000	15899999	2268
Chr10	15900000	15999999	2271
Chr10	16000000	16099999	2248
Chr10	16100000	16199999	3323
Chr10	16200000	16299999	2635
Chr10	16300000	16399999	2545
Chr10	16400000	16499999	2422
Chr10	16500000	16599999	2910
Chr10	16600000	16699999	3123
Chr10	16700000	16799999	2025
Chr10	16800000	16899999	1802
Chr10	16900000	16999999	2666
Chr10	17000000	17099999	782
Chr10	17100000	17199999	730
Chr10	17200000	17299999	3085
Chr10	17300000	17399999	2469
Chr10	17400000	17499999	284
Chr10	17500000	17599999	300
Chr10	17600000	17616734	12
Chr11	0	99999	2128
Chr11	100000	199999	3004
Chr11	200000	299999	3419
Chr11	300000	399999	2330
Chr11	400000	499999	3485
Chr11	500000	599999	2680
Chr11	600000	699999	3332
Chr11	700000	799999	3145
Chr11	800000	899999	1610
Chr11	900000	999999	3012
Chr11	1000000	1099999	504
Chr11	1100000	1199999	984
Chr11	1200000	1299999	1316
Chr11	1300000	1399999	1744
Chr11	1400000	1499999	933
Chr11	1500000	1599999	2362
Chr11	1600000	1699999	2000
Chr11	1700000	1799999	2699
Chr11	1800000	1899999	2592
Chr11	1900000	1999999	3336
Chr11	2000000	2099999	2055
Chr11	2100000	2199999	1778
Chr11	2200000	2299999	1826
Chr11	2300000	2399999	1054
Chr11	2400000	2499999	240
Chr11	2500000	2599999	1458
Chr11	2600000	2699999	2515
Chr11	2700000	2799999	3877
Chr11	2800000	2899999	3060
Chr11	2900000	2999999	3640
Chr11	3000000	3099999	3277
Chr11	3100000	3199999	2790
Chr11	3200000	3299999	3479
Chr11	3300000	3399999	2777
Chr11	3400000	3499999	2674
Chr11	3500000	3599999	2302
Chr11	3600000	3699999	1167
Chr11	3700000	3799999	2233
Chr11	3800000	3899999	2082
Chr11	3900000	3999999	1785
Chr11	4000000	4099999	1532
Chr11	4100000	4199999	1005
Chr11	4200000	4299999	1451
Chr11	4300000	4399999	1204
Chr11	4400000	4499999	602
Chr11	4500000	4599999	861
Chr11	4600000	4699999	1187
Chr11	4700000	4799999	61
Chr11	4800000	4899999	11
Chr11	4900000	4999999	686
Chr11	5000000	5099999	191
Chr11	5100000	5199999	2240
Chr11	5200000	5299999	873
Chr11	5300000	5399999	2059
Chr11	5400000	5499999	2077
Chr11	5500000	5599999	1180
Chr11	5600000	5699999	2224
Chr11	5700000	5799999	1937
Chr11	5800000	5899999	1993
Chr11	5900000	5999999	911
Chr11	6000000	6099999	572
Chr11	6100000	6199999	1817
Chr11	6200000	6299999	1801
Chr11	6300000	6399999	1398
Chr11	6400000	6499999	1069
Chr11	6500000	6599999	1807
Chr11	6600000	6699999	1882
Chr11	6700000	6799999	2721
Chr11	6800000	6899999	2879
Chr11	6900000	6999999	2172
Chr11	7000000	7099999	2173
Chr11	7100000	7199999	2625
Chr11	7200000	7299999	3510
Chr11	7300000	7399999	3513
Chr11	7400000	7499999	3226
Chr11	7500000	7599999	3209
Chr11	7600000	7699999	1699
Chr11	7700000	7799999	2600
Chr11	7800000	7899999	3222
Chr11	7900000	7999999	3102
Chr11	8000000	8099999	3350
Chr11	8100000	8199999	3447
Chr11	8200000	8299999	2726
Chr11	8300000	8399999	3604
Chr11	8400000	8499999	1809
Chr11	8500000	8599999	1020
Chr11	8600000	8699999	1322
Chr11	8700000	8799999	1629
Chr11	8800000	8899999	1782
Chr11	8900000	8999999	1245
Chr11	9000000	9099999	3286
Chr11	9100000	9199999	2429
Chr11	9200000	9299999	2753
Chr11	9300000	9399999	2595
Chr11	9400000	9499999	1922
Chr11	9500000	9599999	3015
Chr11	9600000	9699999	1868
Chr11	9700000	9799999	2655
Chr11	9800000	9899999	2642
Chr11	9900000	9999999	3228
Chr11	10000000	10099999	839
Chr11	10100000	10199999	2571
Chr11	10200000	10299999	2183
Chr11	10300000	10399999	2801
Chr11	10400000	10499999	1360
Chr11	10500000	10599999	1763
Chr11	10600000	10699999	2318
Chr11	10700000	10799999	2141
Chr11	10800000	10899999	1452
Chr11	10900000	10999999	2417
Chr11	11000000	11099999	863
Chr11	11100000	11199999	1892
Chr11	11200000	11299999	1291
Chr11	11300000	11399999	1393
Chr11	11400000	11499999	1264
Chr11	11500000	11599999	450
Chr11	11600000	11699999	926
Chr11	11700000	11799999	1259
Chr11	11800000	11899999	1682
Chr11	11900000	11999999	777
Chr11	12000000	12099999	2351
Chr11	12100000	12199999	2851
Chr11	12200000	12299999	2531
Chr11	12300000	12399999	969
Chr11	12400000	12499999	1654
Chr11	12500000	12599999	2110
Chr11	12600000	12699999	1424
Chr11	12700000	12799999	1351
Chr11	12800000	12899999	945
Chr11	12900000	12999999	2366
Chr11	13000000	13099999	1988
Chr11	13100000	13199999	2282
Chr11	13200000	13299999	1410
Chr11	13300000	13399999	1947
Chr11	13400000	13499999	1176
Chr11	13500000	13599999	681
Chr11	13600000	13699999	1783
Chr11	13700000	13799999	3016
Chr11	13800000	13899999	3231
Chr11	13900000	13999999	2581
Chr11	14000000	14099999	2092
Chr11	14100000	14199999	1942
Chr11	14200000	14299999	26
Chr11	14300000	14399999	12
Chr11	14400000	14499999	954
Chr11	14500000	14599999	781
Chr11	14600000	14699999	1380
Chr11	14700000	14799999	2232
Chr11	14800000	14899999	2484
Chr11	14900000	14999999	2372
Chr11	15000000	15099999	1670
Chr11	15100000	15199999	1343
Chr11	15200000	15299999	1730
Chr11	15300000	15399999	1591
Chr11	15400000	15499999	2788
Chr11	15500000	15599999	2004
Chr11	15600000	15699999	1439
Chr11	15700000	15799999	1683
Chr11	15800000	15899999	1564
Chr11	15900000	15999999	1459
Chr11	16000000	16099999	328
Chr11	16100000	16199999	1068
Chr11	16200000	16299999	2037
Chr11	16300000	16399999	2265
Chr11	16400000	16499999	1621
Chr11	16500000	16599999	1156
Chr11	16600000	16699999	1534
Chr11	16700000	16799999	3392
Chr11	16800000	16899999	1554
Chr11	16900000	16999999	1757
Chr11	17000000	17099999	3216
Chr11	17100000	17199999	3160
Chr11	17200000	17299999	2898
Chr11	17300000	17399999	2627
Chr11	17400000	17499999	2012
Chr11	17500000	17599999	1357
Chr11	17600000	17699999	2815
Chr11	17700000	17799999	1265
Chr11	17800000	17899999	2463
Chr11	17900000	17999999	1950
Chr11	18000000	18099999	790
Chr11	18100000	18199999	1370
Chr11	18200000	18299999	904
Chr11	18300000	18399999	1369
Chr11	18400000	18499999	1713
Chr11	18500000	18599999	1433
Chr11	18600000	18699999	2350
Chr11	18700000	18799999	2543
Chr11	18800000	18899999	1672
Chr11	18900000	18999999	719
Chr11	19000000	19099999	1121
Chr11	19100000	19199999	11
Chr11	19200000	19299999	29
Chr11	19300000	19399999	433
Chr11	19400000	19499999	17
Chr11	19500000	19599999	21
Chr11	19600000	19699999	99
Chr11	19700000	19799999	2454
Chr11	19800000	19899999	2173
Chr11	19900000	19999999	859
Chr11	20000000	20099999	1020
Chr11	20100000	20199999	524
Chr11	20200000	20299999	35
Chr11	20300000	20358561	39
Chr12	0	99999	135
Chr12	100000	199999	281
Chr12	200000	299999	446
Chr12	300000	399999	2091
Chr12	400000	499999	1604
Chr12	500000	599999	2071
Chr12	600000	699999	2068
Chr12	700000	799999	3014
Chr12	800000	899999	1975
Chr12	900000	999999	1969
Chr12	1000000	1099999	1930
Chr12	1100000	1199999	2499
Chr12	1200000	1299999	2117
Chr12	1300000	1399999	1184
Chr12	1400000	1499999	1607
Chr12	1500000	1599999	2746
Chr12	1600000	1699999	1550
Chr12	1700000	1799999	3346
Chr12	1800000	1899999	1637
Chr12	1900000	1999999	2179
Chr12	2000000	2099999	2809
Chr12	2100000	2199999	2613
Chr12	2200000	2299999	1715
Chr12	2300000	2399999	2044
Chr12	2400000	2499999	3424
Chr12	2500000	2599999	3286
Chr12	2600000	2699999	3972
Chr12	2700000	2799999	2516
Chr12	2800000	2899999	1301
Chr12	2900000	2999999	1426
Chr12	3000000	3099999	2594
Chr12	3100000	3199999	1446
Chr12	3200000	3299999	2575
Chr12	3300000	3399999	3023
Chr12	3400000	3499999	2106
Chr12	3500000	3599999	2427
Chr12	3600000	3699999	1751
Chr12	3700000	3799999	2053
Chr12	3800000	3899999	3499
Chr12	3900000	3999999	3490
Chr12	4000000	4099999	1041
Chr12	4100000	4199999	3114
Chr12	4200000	4299999	3382
Chr12	4300000	4399999	3001
Chr12	4400000	4499999	2588
Chr12	4500000	4599999	2041
Chr12	4600000	4699999	2093
Chr12	4700000	4799999	1847
Chr12	4800000	4899999	2466
Chr12	4900000	4999999	1441
Chr12	5000000	5099999	1781
Chr12	5100000	5199999	2289
Chr12	5200000	5299999	2952
Chr12	5300000	5399999	3288
Chr12	5400000	5499999	3303
Chr12	5500000	5599999	3194
Chr12	5600000	5699999	2310
Chr12	5700000	5799999	1845
Chr12	5800000	5899999	2108
Chr12	5900000	5999999	2414
Chr12	6000000	6099999	3277
Chr12	6100000	6199999	1862
Chr12	6200000	6299999	2403
Chr12	6300000	6399999	1609
Chr12	6400000	6499999	861
Chr12	6500000	6599999	1417
Chr12	6600000	6699999	510
Chr12	6700000	6799999	1121
Chr12	6800000	6899999	1313
Chr12	6900000	6999999	810
Chr12	7000000	7099999	660
Chr12	7100000	7199999	408
Chr12	7200000	7299999	709
Chr12	7300000	7399999	1806
Chr12	7400000	7499999	1491
Chr12	7500000	7599999	736
Chr12	7600000	7699999	885
Chr12	7700000	7799999	1913
Chr12	7800000	7899999	793
Chr12	7900000	7999999	1487
Chr12	8000000	8099999	2199
Chr12	8100000	8199999	301
Chr12	8200000	8299999	2278
Chr12	8300000	8399999	2572
Chr12	8400000	8499999	1439
Chr12	8500000	8599999	1966
Chr12	8600000	8699999	2393
Chr12	8700000	8799999	3201
Chr12	8800000	8899999	568
Chr12	8900000	8999999	250
Chr12	9000000	9099999	39
Chr12	9100000	9199999	1033
Chr12	9200000	9299999	607
Chr12	9300000	9399999	2112
Chr12	9400000	9499999	2352
Chr12	9500000	9599999	2005
Chr12	9600000	9699999	2795
Chr12	9700000	9799999	2734
Chr12	9800000	9899999	2711
Chr12	9900000	9999999	528
Chr12	10000000	10099999	2195
Chr12	10100000	10199999	1758
Chr12	10200000	10299999	37
Chr12	10300000	10399999	807
Chr12	10400000	10499999	1875
Chr12	10500000	10599999	339
Chr12	10600000	10699999	64
Chr12	10700000	10799999	468
Chr12	10800000	10899999	1403
Chr12	10900000	10999999	1594
Chr12	11000000	11099999	1728
Chr12	11100000	11199999	2055
Chr12	11200000	11299999	762
Chr12	11300000	11399999	1166
Chr12	11400000	11499999	1166
Chr12	11500000	11599999	2300
Chr12	11600000	11699999	2280
Chr12	11700000	11799999	2006
Chr12	11800000	11899999	1900
Chr12	11900000	11999999	1502
Chr12	12000000	12099999	2115
Chr12	12100000	12199999	2275
Chr12	12200000	12299999	2413
Chr12	12300000	12399999	2683
Chr12	12400000	12499999	2930
Chr12	12500000	12599999	2122
Chr12	12600000	12699999	1917
Chr12	12700000	12799999	3019
Chr12	12800000	12899999	2311
Chr12	12900000	12999999	2171
Chr12	13000000	13099999	1351
Chr12	13100000	13199999	1737
Chr12	13200000	13299999	3052
Chr12	13300000	13399999	2125
Chr12	13400000	13499999	2012
Chr12	13500000	13599999	1677
Chr12	13600000	13699999	1415
Chr12	13700000	13799999	2064
Chr12	13800000	13899999	939
Chr12	13900000	13999999	1793
Chr12	14000000	14099999	1476
Chr12	14100000	14199999	2462
Chr12	14200000	14299999	1398
Chr12	14300000	14399999	1645
Chr12	14400000	14499999	775
Chr12	14500000	14599999	2456
Chr12	14600000	14699999	2182
Chr12	14700000	14799999	1746
Chr12	14800000	14899999	1886
Chr12	14900000	14999999	3024
Chr12	15000000	15099999	2996
Chr12	15100000	15199999	2578
Chr12	15200000	15299999	498
Chr12	15300000	15399999	1084
Chr12	15400000	15499999	3771
Chr12	15500000	15599999	2175
Chr12	15600000	15699999	2129
Chr12	15700000	15799999	2066
Chr12	15800000	15899999	2805
[truncated: 2,463 more rows]
