# Supplementary material for: Genomic Analysis Reveals Novel Genes and Adaptive Mechanisms for Artificial Diet Utilization in the Silkworm Strain Guican No.5
Source: Insects. 2024 Dec 20;15(12):1010. doi: 10.3390/insects15121010 (PMC11677031; doi:10.3390/insects15121010)
Supplement: Supplementary file 1 [file insects-15-01010-s001.zip › Table S2.xls]

Class	GO_Name	GO_ID	GO_Level	P_value	EnrichmentScore	HitsGenesCountsInSelectedSet	HitsGenesCountsInBackground	AllGenesCountsInSelectedSet	AllGenesCountsInBackground	GenesOfSelectedSetInGOterm	corrected p-value(BH method)
Molecular function	cytoskeletal protein binding	GO:0008092	4	1.5129009156567008E-12	2.706838656838657	57	495	296	6958	evm.model.Chr21.674,evm.model.Chr24.196,evm.model.Chr04.981,evm.model.Chr14.289,evm.model.Chr07.187,evm.model.Chr18.507,evm.model.Chr24.299,evm.model.Chr19.334,evm.model.Chr03.681,evm.model.Chr24.262,evm.model.Chr16.700,evm.model.Chr09.758,evm.model.Chr18.443,evm.model.Chr26.392,evm.model.Chr24.342,evm.model.Chr27.31,evm.model.Chr18.106,evm.model.Chr23.887,evm.model.Chr27.23,evm.model.Chr16.74,ev…	1.2723496700672854E-9
Molecular function	cell adhesion molecule binding	GO:0050839	4	1.3847778479458839E-9	4.576536713704856	22	113	296	6958	evm.model.Chr24.196,evm.model.Chr11.912,evm.model.Chr22.200,evm.model.Chr06.387,evm.model.Chr01.81,evm.model.Chr09.758,evm.model.Chr24.342,evm.model.Chr27.23,evm.model.Chr08.534,evm.model.Chr02.455,evm.model.Chr27.299,evm.model.Chr10.683,evm.model.Chr01.688,evm.model.Chr27.153,evm.model.Chr25.659,evm.model.Chr12.140,evm.model.Chr27.236,evm.model.Chr09.556,evm.model.Chr10.624,evm.model.Chr27.222,e…	5.822990850612442E-7
Molecular function	actin binding	GO:0003779	5	1.0224036728345709E-8	3.2932171301736517	29	207	296	6958	evm.model.Chr21.674,evm.model.Chr04.981,evm.model.Chr18.507,evm.model.Chr19.334,evm.model.Chr03.681,evm.model.Chr09.758,evm.model.Chr18.443,evm.model.Chr27.23,evm.model.Chr16.74,evm.model.Chr02.455,evm.model.Chr18.154,evm.model.Chr20.397,evm.model.Chr01.103,evm.model.Chr27.247,evm.model.Chr09.653,evm.model.Chr18.195,evm.model.Chr28.87,evm.model.Chr18.189,evm.model.Chr17.79,evm.model.Chr26.321,evm…	2.8661382961795803E-6
Molecular function	kinase binding	GO:0019900	5	6.142549748067161E-6	2.0802439607749346	40	452	296	6958	evm.model.Chr22.231,evm.model.Chr21.674,evm.model.Chr14.485,evm.model.Chr05.797,evm.model.Chr11.912,evm.model.Chr14.265,evm.model.Chr04.981,evm.model.Chr24.158,evm.model.Chr22.92,evm.model.Chr14.183,evm.model.Chr06.123,evm.model.Chr17.728,evm.model.Chr03.681,evm.model.Chr24.262,evm.model.Chr01.81,evm.model.Chr22.648,evm.model.Chr09.758,evm.model.Chr18.209,evm.model.Chr26.392,evm.model.Chr24.208,e…	0.0012914710845311206
Molecular function	cation channel activity	GO:0005261	7	9.655455207369101E-6	3.1015859609609606	19	144	296	6958	evm.model.Chr03.707,evm.model.Chr04.981,evm.model.Chr24.158,evm.model.Chr27.18,evm.model.Chr17.617,evm.model.Chr15.911,evm.model.Chr18.203,evm.model.Chr26.269,evm.model.Chr27.92,evm.model.Chr16.637,evm.model.Chr27.72,evm.model.Chr09.653,evm.model.Chr05.913,evm.model.Chr13.284,evm.model.Chr01.274,evm.model.Chr28.454,evm.model.Chr28.215,evm.model.Chr21.351,evm.model.Chr14.217,	0.0016240475658794828
Molecular function	vinculin binding	GO:0017166	5	1.4746911005447672E-5	13.05930930930931	5	9	296	6958	evm.model.Chr07.187,evm.model.Chr19.334,evm.model.Chr27.23,evm.model.Chr02.455,evm.model.Chr10.683,	0.002067025359263582
Molecular function	ion channel activity	GO:0005216	6	2.0892957637408394E-5	2.6795266769360033	22	193	296	6958	evm.model.Chr03.707,evm.model.Chr04.981,evm.model.Chr24.158,evm.model.Chr27.18,evm.model.Chr17.617,evm.model.Chr17.887,evm.model.Chr15.911,evm.model.Chr18.203,evm.model.Chr26.269,evm.model.Chr27.92,evm.model.Chr16.637,evm.model.Chr27.72,evm.model.Chr09.653,evm.model.Chr05.913,evm.model.Chr13.284,evm.model.Chr01.274,evm.model.Chr28.454,evm.model.Chr28.215,evm.model.Chr21.351,evm.model.Chr14.209,ev…	0.002510139624722923
Molecular function	small GTPase binding	GO:0031267	6	2.3216869383668737E-5	2.325756852258619	28	283	296	6958	evm.model.Chr22.231,evm.model.Chr04.983,evm.model.Chr24.24,evm.model.Chr11.947,evm.model.Chr21.455,evm.model.Chr18.507,evm.model.Chr06.123,evm.model.Chr05.216,evm.model.Chr24.37,evm.model.Chr17.728,evm.model.Chr16.700,evm.model.Chr23.881,evm.model.Chr18.202,evm.model.Chr18.465,evm.model.Chr27.23,evm.model.Chr16.74,evm.model.Chr18.270,evm.model.Chr10.686,evm.model.Chr20.397,evm.model.Chr26.359,evm…	0.002440673393958176
Molecular function	metal ion transmembrane transporter activity	GO:0046873	7	3.3763814100362666E-5	2.5987369278826566	22	199	296	6958	evm.model.Chr03.707,evm.model.Chr04.981,evm.model.Chr24.158,evm.model.Chr20.512,evm.model.Chr27.18,evm.model.Chr17.617,evm.model.Chr23.881,evm.model.Chr18.203,evm.model.Chr26.269,evm.model.Chr27.92,evm.model.Chr16.637,evm.model.Chr27.72,evm.model.Chr11.481,evm.model.Chr27.379,evm.model.Chr09.653,evm.model.Chr17.79,evm.model.Chr26.320,evm.model.Chr27.308,evm.model.Chr01.274,evm.model.Chr21.351,evm…	0.003155040850933889
Molecular function	passive transmembrane transporter activity	GO:0022803	4	3.942269613677052E-5	2.5728788489982524	22	201	296	6958	evm.model.Chr03.707,evm.model.Chr04.981,evm.model.Chr24.158,evm.model.Chr27.18,evm.model.Chr17.617,evm.model.Chr17.887,evm.model.Chr15.911,evm.model.Chr18.203,evm.model.Chr26.269,evm.model.Chr27.92,evm.model.Chr16.637,evm.model.Chr27.72,evm.model.Chr09.653,evm.model.Chr05.913,evm.model.Chr13.284,evm.model.Chr01.274,evm.model.Chr28.454,evm.model.Chr28.215,evm.model.Chr21.351,evm.model.Chr14.209,ev…	0.0033154487451024007
Molecular function	channel activity	GO:0015267	5	3.942269613677052E-5	2.5728788489982524	22	201	296	6958	evm.model.Chr03.707,evm.model.Chr04.981,evm.model.Chr24.158,evm.model.Chr27.18,evm.model.Chr17.617,evm.model.Chr17.887,evm.model.Chr15.911,evm.model.Chr18.203,evm.model.Chr26.269,evm.model.Chr27.92,evm.model.Chr16.637,evm.model.Chr27.72,evm.model.Chr09.653,evm.model.Chr05.913,evm.model.Chr13.284,evm.model.Chr01.274,evm.model.Chr28.454,evm.model.Chr28.215,evm.model.Chr21.351,evm.model.Chr14.209,ev…	0.0033154487451024007
Molecular function	protein kinase binding	GO:0019901	6	7.102599699115864E-5	1.9777319386694385	35	416	296	6958	evm.model.Chr22.231,evm.model.Chr14.485,evm.model.Chr05.797,evm.model.Chr11.912,evm.model.Chr04.981,evm.model.Chr24.158,evm.model.Chr22.92,evm.model.Chr14.183,evm.model.Chr17.728,evm.model.Chr03.681,evm.model.Chr24.262,evm.model.Chr01.81,evm.model.Chr22.648,evm.model.Chr09.758,evm.model.Chr18.209,evm.model.Chr24.208,evm.model.Chr03.342,evm.model.Chr27.159,evm.model.Chr18.270,evm.model.Chr08.783,e…	0.004977738622463701
Molecular function	ion gated channel activity	GO:0022839	7	7.883847435075086E-5	2.984984984984985	16	126	296	6958	evm.model.Chr03.707,evm.model.Chr04.981,evm.model.Chr24.158,evm.model.Chr27.18,evm.model.Chr17.617,evm.model.Chr15.911,evm.model.Chr27.92,evm.model.Chr16.637,evm.model.Chr27.72,evm.model.Chr09.653,evm.model.Chr01.274,evm.model.Chr28.215,evm.model.Chr21.351,evm.model.Chr14.209,evm.model.Chr14.217,evm.model.Chr14.110,	0.004735939780641534
Molecular function	GTPase binding	GO:0051020	5	8.754790203935325E-5	2.0925896222632128	30	337	296	6958	evm.model.Chr22.231,evm.model.Chr04.983,evm.model.Chr24.24,evm.model.Chr11.947,evm.model.Chr21.455,evm.model.Chr18.507,evm.model.Chr06.123,evm.model.Chr05.216,evm.model.Chr24.37,evm.model.Chr17.728,evm.model.Chr16.700,evm.model.Chr23.881,evm.model.Chr18.202,evm.model.Chr18.465,evm.model.Chr27.23,evm.model.Chr16.74,evm.model.Chr18.270,evm.model.Chr10.686,evm.model.Chr20.397,evm.model.Chr26.359,evm…	0.004908519041006406
Molecular function	gated channel activity	GO:0022836	6	1.04844405356741E-4	2.915566729520218	16	129	296	6958	evm.model.Chr03.707,evm.model.Chr04.981,evm.model.Chr24.158,evm.model.Chr27.18,evm.model.Chr17.617,evm.model.Chr15.911,evm.model.Chr27.92,evm.model.Chr16.637,evm.model.Chr27.72,evm.model.Chr09.653,evm.model.Chr01.274,evm.model.Chr28.215,evm.model.Chr21.351,evm.model.Chr14.209,evm.model.Chr14.217,evm.model.Chr14.110,	0.005510884056563699
Molecular function	myosin binding	GO:0017022	5	1.1130300927630898E-4	3.570646595963052	12	79	296	6958	evm.model.Chr24.196,evm.model.Chr24.342,evm.model.Chr16.74,evm.model.Chr20.397,evm.model.Chr17.220,evm.model.Chr28.89,evm.model.Chr17.79,evm.model.Chr06.514,evm.model.Chr28.377,evm.model.Chr07.72,evm.model.Chr01.274,evm.model.Chr07.468,	0.005506225341257403
Molecular function	signaling receptor activity	GO:0038023	3	1.144600941926921E-4	2.0619962067330486	30	342	296	6958	evm.model.Chr10.75,evm.model.Chr11.912,evm.model.Chr22.200,evm.model.Chr03.639,evm.model.Chr07.185,evm.model.Chr22.92,evm.model.Chr21.542,evm.model.Chr23.512,evm.model.Chr18.465,evm.model.Chr15.939,evm.model.Chr27.21,evm.model.Chr08.534,evm.model.Chr25.577,evm.model.Chr22.810,evm.model.Chr25.659,evm.model.Chr16.221,evm.model.Chr28.89,evm.model.Chr01.489,evm.model.Chr28.389,evm.model.Chr08.52,evm.…	0.005347829956447447
Molecular function	alpha-actinin binding	GO:0051393	6	1.307857666447143E-4	9.04106029106029	5	13	296	6958	evm.model.Chr19.334,evm.model.Chr24.342,evm.model.Chr27.23,evm.model.Chr27.247,evm.model.Chr21.351,	0.005788991039379196
Molecular function	molecular transducer activity	GO:0060089	2	1.4859502557540427E-4	2.0322844458291147	30	347	296	6958	evm.model.Chr10.75,evm.model.Chr11.912,evm.model.Chr22.200,evm.model.Chr03.639,evm.model.Chr07.185,evm.model.Chr22.92,evm.model.Chr21.542,evm.model.Chr23.512,evm.model.Chr18.465,evm.model.Chr15.939,evm.model.Chr27.21,evm.model.Chr08.534,evm.model.Chr25.577,evm.model.Chr22.810,evm.model.Chr25.659,evm.model.Chr16.221,evm.model.Chr28.89,evm.model.Chr01.489,evm.model.Chr28.389,evm.model.Chr08.52,evm.…	0.006248420825445749
Molecular function	integrin binding	GO:0005178	5	2.539287461823525E-4	4.148251192368839	9	51	296	6958	evm.model.Chr06.387,evm.model.Chr01.81,evm.model.Chr08.534,evm.model.Chr02.455,evm.model.Chr27.299,evm.model.Chr10.683,evm.model.Chr09.556,evm.model.Chr21.32,evm.model.Chr20.120,	0.010169241692350403
Molecular function	inorganic cation transmembrane transporter activity	GO:0022890	6	2.636942920807295E-4	2.025197505197505	28	325	296	6958	evm.model.Chr03.707,evm.model.Chr04.981,evm.model.Chr24.158,evm.model.Chr20.512,evm.model.Chr27.18,evm.model.Chr17.617,evm.model.Chr23.881,evm.model.Chr15.911,evm.model.Chr18.203,evm.model.Chr26.269,evm.model.Chr27.92,evm.model.Chr16.637,evm.model.Chr27.72,evm.model.Chr11.481,evm.model.Chr27.379,evm.model.Chr09.653,evm.model.Chr05.913,evm.model.Chr17.79,evm.model.Chr13.284,evm.model.Chr26.320,evm…	0.010080313619995158
Molecular function	transmembrane signaling receptor activity	GO:0004888	4	2.785918658992914E-4	2.2067567567567568	23	245	296	6958	evm.model.Chr11.912,evm.model.Chr22.200,evm.model.Chr03.639,evm.model.Chr07.185,evm.model.Chr22.92,evm.model.Chr23.512,evm.model.Chr18.465,evm.model.Chr27.21,evm.model.Chr08.534,evm.model.Chr22.810,evm.model.Chr25.659,evm.model.Chr16.221,evm.model.Chr01.489,evm.model.Chr08.52,evm.model.Chr12.112,evm.model.Chr08.139,evm.model.Chr01.274,evm.model.Chr20.92,evm.model.Chr14.209,evm.model.Chr08.694,evm…	0.010186772140056699
Molecular function	signaling adaptor activity	GO:0035591	4	2.958135996761202E-4	4.068477130977131	9	52	296	6958	evm.model.Chr14.485,evm.model.Chr22.690,evm.model.Chr18.312,evm.model.Chr08.783,evm.model.Chr10.683,evm.model.Chr01.688,evm.model.Chr28.89,evm.model.Chr28.87,evm.model.Chr09.157,	0.010365801555317378
Molecular function	calcium channel regulator activity	GO:0005246	5	3.0788822234728563E-4	6.132197414806111	6	23	296	6958	evm.model.Chr04.981,evm.model.Chr14.289,evm.model.Chr03.342,evm.model.Chr27.92,evm.model.Chr25.659,evm.model.Chr14.217,	0.010357359799762688
Molecular function	protein tyrosine kinase binding	GO:1990782	7	3.4325674514346094E-4	3.991713411524733	9	53	296	6958	evm.model.Chr22.231,evm.model.Chr11.912,evm.model.Chr22.92,evm.model.Chr03.681,evm.model.Chr24.262,evm.model.Chr01.81,evm.model.Chr24.208,evm.model.Chr18.270,evm.model.Chr01.688,	0.01110303548714041
Molecular function	voltage-gated channel activity	GO:0022832	7	3.968117312090902E-4	3.917792792792793	9	54	296	6958	evm.model.Chr03.707,evm.model.Chr04.981,evm.model.Chr24.158,evm.model.Chr27.18,evm.model.Chr17.617,evm.model.Chr15.911,evm.model.Chr16.637,evm.model.Chr27.72,evm.model.Chr09.653,	0.012359950590623883
Molecular function	voltage-gated ion channel activity	GO:0005244	8	3.968117312090902E-4	3.917792792792793	9	54	296	6958	evm.model.Chr03.707,evm.model.Chr04.981,evm.model.Chr24.158,evm.model.Chr27.18,evm.model.Chr17.617,evm.model.Chr15.911,evm.model.Chr16.637,evm.model.Chr27.72,evm.model.Chr09.653,	0.012359950590623883
Molecular function	enzyme binding	GO:0019899	4	4.2276053786871604E-4	1.4235458284371327	78	1288	296	6958	evm.model.Chr22.231,evm.model.Chr04.983,evm.model.Chr21.674,evm.model.Chr24.24,evm.model.Chr14.485,evm.model.Chr11.947,evm.model.Chr05.797,evm.model.Chr21.455,evm.model.Chr11.912,evm.model.Chr14.265,evm.model.Chr04.981,evm.model.Chr24.158,evm.model.Chr07.187,evm.model.Chr22.92,evm.model.Chr18.507,evm.model.Chr14.183,evm.model.Chr25.196,evm.model.Chr06.123,evm.model.Chr05.216,evm.model.Chr24.37,ev…	0.012260055598192765
Molecular function	transporter activity	GO:0005215	2	4.762780640076292E-4	1.5878736352246285	51	755	296	6958	evm.model.Chr14.117,evm.model.Chr03.707,evm.model.Chr19.717,evm.model.Chr12.711,evm.model.Chr12.712,evm.model.Chr04.981,evm.model.Chr14.289,evm.model.Chr03.639,evm.model.Chr24.158,evm.model.Chr19.666,evm.model.Chr20.512,evm.model.Chr27.18,evm.model.Chr17.617,evm.model.Chr26.18,evm.model.Chr01.617,evm.model.Chr17.887,evm.model.Chr26.81,evm.model.Chr26.176,evm.model.Chr23.881,evm.model.Chr15.911,ev…	0.013351661727680538
Molecular function	actinin binding	GO:0042805	5	5.462941500379292E-4	6.913751987281399	5	17	296	6958	evm.model.Chr19.334,evm.model.Chr24.342,evm.model.Chr27.23,evm.model.Chr27.247,evm.model.Chr21.351,	0.01482043161877092
Molecular function	calcium ion binding	GO:0005509	6	5.580117177313992E-4	2.5242154906584435	16	149	296	6958	evm.model.Chr14.381,evm.model.Chr22.200,evm.model.Chr24.158,evm.model.Chr24.262,evm.model.Chr27.92,evm.model.Chr27.299,evm.model.Chr11.481,evm.model.Chr09.479,evm.model.Chr25.659,evm.model.Chr12.140,evm.model.Chr06.66,evm.model.Chr06.514,evm.model.Chr21.32,evm.model.Chr07.468,evm.model.Chr14.217,evm.model.Chr11.721,	0.014665245456628336
Molecular function	cation transmembrane transporter activity	GO:0008324	5	5.767500499671563E-4	1.9301735753348657	28	341	296	6958	evm.model.Chr03.707,evm.model.Chr04.981,evm.model.Chr24.158,evm.model.Chr20.512,evm.model.Chr27.18,evm.model.Chr17.617,evm.model.Chr23.881,evm.model.Chr15.911,evm.model.Chr18.203,evm.model.Chr26.269,evm.model.Chr27.92,evm.model.Chr16.637,evm.model.Chr27.72,evm.model.Chr11.481,evm.model.Chr27.379,evm.model.Chr09.653,evm.model.Chr05.913,evm.model.Chr17.79,evm.model.Chr13.284,evm.model.Chr26.320,evm…	0.01469838763704177
Molecular function	potassium ion transmembrane transporter activity	GO:0015079	8	6.097501546958872E-4	3.4067763415589503	10	69	296	6958	evm.model.Chr03.707,evm.model.Chr17.617,evm.model.Chr18.203,evm.model.Chr26.269,evm.model.Chr16.637,evm.model.Chr09.653,evm.model.Chr17.79,evm.model.Chr27.308,evm.model.Chr01.274,evm.model.Chr21.351,	0.015082349414683564
Molecular function	inorganic molecular entity transmembrane transporter activity	GO:0015318	4	6.648675280866989E-4	1.761748365067423	35	467	296	6958	evm.model.Chr03.707,evm.model.Chr12.711,evm.model.Chr12.712,evm.model.Chr04.981,evm.model.Chr24.158,evm.model.Chr20.512,evm.model.Chr27.18,evm.model.Chr17.617,evm.model.Chr01.617,evm.model.Chr17.887,evm.model.Chr26.81,evm.model.Chr23.881,evm.model.Chr15.911,evm.model.Chr18.203,evm.model.Chr26.269,evm.model.Chr27.92,evm.model.Chr16.637,evm.model.Chr27.72,evm.model.Chr11.481,evm.model.Chr27.379,evm…	0.015975816889168964
Molecular function	potassium channel activity	GO:0005267	9	7.202545611152411E-4	4.0011500862564695	8	47	296	6958	evm.model.Chr03.707,evm.model.Chr17.617,evm.model.Chr18.203,evm.model.Chr26.269,evm.model.Chr16.637,evm.model.Chr09.653,evm.model.Chr01.274,evm.model.Chr21.351,	0.016825946830497717
Molecular function	guanylate cyclase activity	GO:0004383	5	7.303284521782416E-4	6.529654654654655	5	18	296	6958	evm.model.Chr10.332,evm.model.Chr08.738,evm.model.Chr06.613,evm.model.Chr11.977,evm.model.Chr07.563,	0.016600168331943277
Molecular function	voltage-gated cation channel activity	GO:0022843	9	8.329854356122768E-4	3.917792792792793	8	48	296	6958	evm.model.Chr03.707,evm.model.Chr04.981,evm.model.Chr24.158,evm.model.Chr27.18,evm.model.Chr17.617,evm.model.Chr16.637,evm.model.Chr27.72,evm.model.Chr09.653,	0.018435282930261178
Molecular function	actin filament binding	GO:0051015	6	8.575856417838423E-4	2.8783783783783785	12	98	296	6958	evm.model.Chr04.981,evm.model.Chr09.758,evm.model.Chr18.443,evm.model.Chr16.74,evm.model.Chr20.397,evm.model.Chr27.247,evm.model.Chr17.79,evm.model.Chr26.321,evm.model.Chr16.495,evm.model.Chr11.549,evm.model.Chr16.499,evm.model.Chr20.120,	0.017590964018053937
Molecular function	ATPase-coupled transmembrane transporter activity	GO:0042626	6	0.0016020494723204548	2.366452022492291	15	149	296	6958	evm.model.Chr14.117,evm.model.Chr19.717,evm.model.Chr12.711,evm.model.Chr12.712,evm.model.Chr17.887,evm.model.Chr23.881,evm.model.Chr15.911,evm.model.Chr11.481,evm.model.Chr27.379,evm.model.Chr10.667,evm.model.Chr17.79,evm.model.Chr27.308,evm.model.Chr28.215,evm.model.Chr14.209,evm.model.Chr14.110,	0.031333107121430295
Molecular function	phosphorus-oxygen lyase activity	GO:0016849	4	0.0019514860748466312	5.342444717444718	5	22	296	6958	evm.model.Chr10.332,evm.model.Chr08.738,evm.model.Chr06.613,evm.model.Chr11.977,evm.model.Chr07.563,	0.036471106421022595
Molecular function	cyclase activity	GO:0009975	3	0.0019514860748466312	5.342444717444718	5	22	296	6958	evm.model.Chr10.332,evm.model.Chr08.738,evm.model.Chr06.613,evm.model.Chr11.977,evm.model.Chr07.563,	0.036471106421022595
Molecular function	signaling receptor complex adaptor activity	GO:0030159	5	0.002937522128238723	4.8972409909909915	5	24	296	6958	evm.model.Chr14.485,evm.model.Chr22.690,evm.model.Chr10.683,evm.model.Chr28.89,evm.model.Chr28.87,	0.05146783562184929
Molecular function	protein-containing complex binding	GO:0044877	3	0.0031756925383285006	1.5306725329981143	42	645	296	6958	evm.model.Chr21.674,evm.model.Chr11.912,evm.model.Chr04.981,evm.model.Chr06.387,evm.model.Chr18.507,evm.model.Chr25.196,evm.model.Chr05.341,evm.model.Chr03.681,evm.model.Chr01.81,evm.model.Chr09.758,evm.model.Chr18.443,evm.model.Chr24.342,evm.model.Chr18.465,evm.model.Chr16.74,evm.model.Chr27.92,evm.model.Chr25.576,evm.model.Chr08.534,evm.model.Chr02.455,evm.model.Chr27.299,evm.model.Chr10.686,ev…	0.053415148494685386
Molecular function	ion transmembrane transporter activity	GO:0015075	4	0.0034575610172988824	1.614605514605515	34	495	296	6958	evm.model.Chr03.707,evm.model.Chr04.981,evm.model.Chr24.158,evm.model.Chr20.512,evm.model.Chr27.18,evm.model.Chr17.617,evm.model.Chr01.617,evm.model.Chr17.887,evm.model.Chr26.81,evm.model.Chr23.881,evm.model.Chr15.911,evm.model.Chr18.203,evm.model.Chr26.269,evm.model.Chr27.92,evm.model.Chr16.637,evm.model.Chr27.72,evm.model.Chr11.481,evm.model.Chr27.379,evm.model.Chr10.667,evm.model.Chr09.653,evm…	0.05701585912839922
Molecular function	GTPase regulator activity	GO:0030695	5	0.00355887795151133	1.9675258959399928	19	227	296	6958	evm.model.Chr22.231,evm.model.Chr24.24,evm.model.Chr11.947,evm.model.Chr20.641,evm.model.Chr07.187,evm.model.Chr18.507,evm.model.Chr05.216,evm.model.Chr05.280,evm.model.Chr18.445,evm.model.Chr04.126,evm.model.Chr18.270,evm.model.Chr27.148,evm.model.Chr26.359,evm.model.Chr17.220,evm.model.Chr16.327,evm.model.Chr27.236,evm.model.Chr23.818,evm.model.Chr18.91,evm.model.Chr07.200,	0.057558006869635164
Molecular function	tubulin binding	GO:0015631	5	0.0038408942237769805	2.1011626151290956	16	179	296	6958	evm.model.Chr21.674,evm.model.Chr18.507,evm.model.Chr19.334,evm.model.Chr09.758,evm.model.Chr26.392,evm.model.Chr27.31,evm.model.Chr18.106,evm.model.Chr23.887,evm.model.Chr20.397,evm.model.Chr24.833,evm.model.Chr18.195,evm.model.Chr04.904,evm.model.Chr04.912,evm.model.Chr07.107,evm.model.Chr14.217,evm.model.Chr20.120,	0.060947019664083786
Molecular function	transmembrane transporter activity	GO:0022857	3	0.0040848967285516125	1.5096082320852962	42	654	296	6958	evm.model.Chr14.117,evm.model.Chr03.707,evm.model.Chr19.717,evm.model.Chr12.711,evm.model.Chr12.712,evm.model.Chr04.981,evm.model.Chr24.158,evm.model.Chr20.512,evm.model.Chr27.18,evm.model.Chr17.617,evm.model.Chr26.18,evm.model.Chr01.617,evm.model.Chr17.887,evm.model.Chr26.81,evm.model.Chr26.176,evm.model.Chr23.881,evm.model.Chr15.911,evm.model.Chr18.203,evm.model.Chr26.269,evm.model.Chr27.92,evm…	0.06361848423540567
Molecular function	structural constituent of muscle	GO:0008307	3	0.0042404758791058095	4.520530145530145	5	26	296	6958	evm.model.Chr19.334,evm.model.Chr24.262,evm.model.Chr27.247,evm.model.Chr17.79,evm.model.Chr20.120,	0.06484073116959974
Molecular function	G protein-coupled receptor activity	GO:0004930	5	0.004736662315622087	2.263613613613614	13	135	296	6958	evm.model.Chr22.200,evm.model.Chr27.21,evm.model.Chr22.810,evm.model.Chr16.221,evm.model.Chr08.52,evm.model.Chr12.112,evm.model.Chr08.139,evm.model.Chr20.92,evm.model.Chr14.209,evm.model.Chr08.694,evm.model.Chr06.400,evm.model.Chr07.563,evm.model.Chr14.110,	0.07113451798996741
Molecular function	collagen binding	GO:0005518	4	0.005026500405048706	4.353103103103104	5	27	296	6958	evm.model.Chr21.674,evm.model.Chr08.534,evm.model.Chr10.686,evm.model.Chr01.489,evm.model.Chr08.474,	0.07416292702887653
Molecular function	protein-macromolecule adaptor activity	GO:0030674	3	0.0050427418196385965	2.2469693958664547	13	136	296	6958	evm.model.Chr21.674,evm.model.Chr14.485,evm.model.Chr14.265,evm.model.Chr22.690,evm.model.Chr09.758,evm.model.Chr18.312,evm.model.Chr08.783,evm.model.Chr10.683,evm.model.Chr01.688,evm.model.Chr28.89,evm.model.Chr28.87,evm.model.Chr17.79,evm.model.Chr09.157,	0.07311975638475963
Molecular function	syntaxin binding	GO:0019905	5	0.005441418348236415	3.226417594064653	7	51	296	6958	evm.model.Chr14.381,evm.model.Chr01.81,evm.model.Chr26.18,evm.model.Chr17.220,evm.model.Chr09.479,evm.model.Chr23.818,evm.model.Chr11.721,	0.0750202103420791
Molecular function	scaffold protein binding	GO:0097110	4	0.005615861415681711	3.6164241164241164	6	39	296	6958	evm.model.Chr24.158,evm.model.Chr27.23,evm.model.Chr28.87,evm.model.Chr17.79,evm.model.Chr10.624,evm.model.Chr01.274,	0.0761764427514245
Molecular function	protein binding	GO:0005515	3	0.005632954794439926	1.132192137464202	185	3841	296	6958	evm.model.Chr10.90,evm.model.Chr14.357,evm.model.Chr22.231,evm.model.Chr04.983,evm.model.Chr21.431,evm.model.Chr21.674,evm.model.Chr24.24,evm.model.Chr14.485,evm.model.Chr19.504,evm.model.Chr24.196,evm.model.Chr11.947,evm.model.Chr05.797,evm.model.Chr10.75,evm.model.Chr13.651,evm.model.Chr14.381,evm.model.Chr21.455,evm.model.Chr11.912,evm.model.Chr22.129,evm.model.Chr14.265,evm.model.Chr04.981,ev…	0.07519547590672981
Molecular function	sulfur compound binding	GO:1901681	3	0.005905951556093081	2.527608253414705	10	93	296	6958	evm.model.Chr11.912,evm.model.Chr24.158,evm.model.Chr19.527,evm.model.Chr15.718,evm.model.Chr27.159,evm.model.Chr11.597,evm.model.Chr18.183,evm.model.Chr21.32,evm.model.Chr20.131,evm.model.Chr08.474,	0.07760789466678564
Molecular function	ATP-dependent activity	GO:0140657	2	0.006225278161790748	1.5945502395174167	31	457	296	6958	evm.model.Chr14.117,evm.model.Chr21.431,evm.model.Chr19.504,evm.model.Chr05.797,evm.model.Chr19.717,evm.model.Chr12.711,evm.model.Chr07.253,evm.model.Chr12.712,evm.model.Chr12.84,evm.model.Chr17.887,evm.model.Chr17.764,evm.model.Chr23.881,evm.model.Chr15.911,evm.model.Chr16.603,evm.model.Chr18.106,evm.model.Chr17.773,evm.model.Chr08.302,evm.model.Chr11.481,evm.model.Chr08.798,evm.model.Chr27.379,…	0.07932513536463666
Molecular function	receptor tyrosine kinase binding	GO:0030971	8	0.006376482762334157	3.5260135135135133	6	40	296	6958	evm.model.Chr22.231,evm.model.Chr11.912,evm.model.Chr01.81,evm.model.Chr24.208,evm.model.Chr18.270,evm.model.Chr01.688,	0.08003913437497054
Molecular function	molecular adaptor activity	GO:0060090	2	0.007184885900588411	2.0828771809784468	14	158	296	6958	evm.model.Chr21.674,evm.model.Chr14.485,evm.model.Chr14.265,evm.model.Chr22.690,evm.model.Chr24.262,evm.model.Chr09.758,evm.model.Chr18.312,evm.model.Chr08.783,evm.model.Chr10.683,evm.model.Chr01.688,evm.model.Chr28.89,evm.model.Chr28.87,evm.model.Chr17.79,evm.model.Chr09.157,	0.0888601329763949
Molecular function	DNA-binding transcription factor activity, RNA polymerase II-specific	GO:0000981	4	0.007448500377529865	1.6039904610492846	29	425	296	6958	evm.model.Chr14.357,evm.model.Chr13.651,evm.model.Chr22.143,evm.model.Chr12.57,evm.model.Chr06.256,evm.model.Chr14.183,evm.model.Chr25.196,evm.model.Chr21.542,evm.model.Chr23.1014,evm.model.Chr18.209,evm.model.Chr03.471,evm.model.Chr28.16,evm.model.Chr15.43,evm.model.Chr10.596,evm.model.Chr16.550,evm.model.Chr26.121,evm.model.Chr07.43,evm.model.Chr27.263,evm.model.Chr27.249,evm.model.Chr10.549,ev…	0.09078534518119734
Molecular function	binding	GO:0005488	2	0.007832757965748671	1.0876190010167077	230	4971	296	6958	evm.model.Chr10.90,evm.model.Chr14.357,evm.model.Chr22.231,evm.model.Chr04.983,evm.model.Chr21.431,evm.model.Chr21.674,evm.model.Chr24.24,evm.model.Chr14.485,evm.model.Chr19.504,evm.model.Chr24.196,evm.model.Chr11.947,evm.model.Chr05.797,evm.model.Chr10.75,evm.model.Chr13.651,evm.model.Chr09.87,evm.model.Chr14.381,evm.model.Chr21.455,evm.model.Chr11.912,evm.model.Chr22.129,evm.model.Chr14.265,evm…	0.09410499213135189
Molecular function	DNA-binding transcription activator activity	GO:0001216	4	0.00862693650273294	1.980906468266019	15	178	296	6958	evm.model.Chr13.651,evm.model.Chr22.143,evm.model.Chr12.57,evm.model.Chr06.256,evm.model.Chr14.183,evm.model.Chr18.209,evm.model.Chr03.471,evm.model.Chr15.43,evm.model.Chr10.596,evm.model.Chr16.550,evm.model.Chr26.218,evm.model.Chr28.389,evm.model.Chr08.125,evm.model.Chr01.139,evm.model.Chr28.440,	0.1021866704056113
Molecular function	DNA-binding transcription activator activity, RNA polymerase II-specific	GO:0001228	5	0.00862693650273294	1.980906468266019	15	178	296	6958	evm.model.Chr13.651,evm.model.Chr22.143,evm.model.Chr12.57,evm.model.Chr06.256,evm.model.Chr14.183,evm.model.Chr18.209,evm.model.Chr03.471,evm.model.Chr15.43,evm.model.Chr10.596,evm.model.Chr16.550,evm.model.Chr26.218,evm.model.Chr28.389,evm.model.Chr08.125,evm.model.Chr01.139,evm.model.Chr28.440,	0.1021866704056113
Molecular function	microtubule binding	GO:0008017	6	0.009090369854307778	2.16985446985447	12	130	296	6958	evm.model.Chr21.674,evm.model.Chr18.507,evm.model.Chr09.758,evm.model.Chr27.31,evm.model.Chr23.887,evm.model.Chr20.397,evm.model.Chr24.833,evm.model.Chr04.904,evm.model.Chr04.912,evm.model.Chr07.107,evm.model.Chr14.217,evm.model.Chr20.120,	0.1033108249658492
Molecular function	calcium ion transmembrane transporter activity	GO:0015085	8	0.009298699471585459	2.6864864864864866	8	70	296	6958	evm.model.Chr04.981,evm.model.Chr24.158,evm.model.Chr27.18,evm.model.Chr27.92,evm.model.Chr27.72,evm.model.Chr11.481,evm.model.Chr27.379,evm.model.Chr14.217,	0.10426941674137828
Molecular function	ion channel regulator activity	GO:0099106	4	0.010009707966983417	2.8867946894262686	7	57	296	6958	evm.model.Chr04.981,evm.model.Chr14.289,evm.model.Chr03.342,evm.model.Chr27.92,evm.model.Chr25.659,evm.model.Chr10.624,evm.model.Chr14.217,	0.10792518461837247
Molecular function	glycosaminoglycan binding	GO:0005539	4	0.010009707966983417	2.8867946894262686	7	57	296	6958	evm.model.Chr11.912,evm.model.Chr19.527,evm.model.Chr27.159,evm.model.Chr11.597,evm.model.Chr21.32,evm.model.Chr28.114,evm.model.Chr08.474,	0.10792518461837247
Molecular function	nucleoside-triphosphatase regulator activity	GO:0060589	4	0.012072132041038852	1.7514838367779544	19	255	296	6958	evm.model.Chr22.231,evm.model.Chr24.24,evm.model.Chr11.947,evm.model.Chr20.641,evm.model.Chr07.187,evm.model.Chr18.507,evm.model.Chr05.216,evm.model.Chr05.280,evm.model.Chr18.445,evm.model.Chr04.126,evm.model.Chr18.270,evm.model.Chr27.148,evm.model.Chr26.359,evm.model.Chr17.220,evm.model.Chr16.327,evm.model.Chr27.236,evm.model.Chr23.818,evm.model.Chr18.91,evm.model.Chr07.200,	0.11537117098310995
Molecular function	lipid transporter activity	GO:0005319	3	0.01312816521676008	2.7424549549549555	7	60	296	6958	evm.model.Chr12.711,evm.model.Chr12.712,evm.model.Chr03.639,evm.model.Chr19.666,evm.model.Chr27.31,evm.model.Chr28.147,evm.model.Chr19.707,	0.12267541052550252
Molecular function	SNARE binding	GO:0000149	4	0.013853505997552418	2.5073873873873875	8	75	296	6958	evm.model.Chr14.381,evm.model.Chr01.81,evm.model.Chr26.18,evm.model.Chr17.220,evm.model.Chr09.479,evm.model.Chr23.818,evm.model.Chr01.274,evm.model.Chr11.721,	0.12803075323012728
Molecular function	chloride transmembrane transporter activity	GO:0015108	8	0.013925767187417892	3.000862564692352	6	47	296	6958	evm.model.Chr17.887,evm.model.Chr15.911,evm.model.Chr27.308,evm.model.Chr28.215,evm.model.Chr14.209,evm.model.Chr14.110,	0.12729967613715704
Molecular function	heparin binding	GO:0008201	5	0.015329556258447785	3.3581081081081083	5	35	296	6958	evm.model.Chr11.912,evm.model.Chr19.527,evm.model.Chr11.597,evm.model.Chr21.32,evm.model.Chr08.474,	0.13715060439738921
Molecular function	channel regulator activity	GO:0016247	3	0.015560722462578447	2.6539886660854406	7	62	296	6958	evm.model.Chr04.981,evm.model.Chr14.289,evm.model.Chr03.342,evm.model.Chr27.92,evm.model.Chr25.659,evm.model.Chr10.624,evm.model.Chr14.217,	0.1377533430634576
Molecular function	amino acid binding	GO:0016597	5	0.019216686931273874	3.1765887509130755	5	37	296	6958	evm.model.Chr14.292,evm.model.Chr27.159,evm.model.Chr02.226,evm.model.Chr10.624,evm.model.Chr20.131,	0.1553964779730897
Molecular function	structural molecule activity	GO:0005198	2	0.01941922523546702	1.51475520866929	27	419	296	6958	evm.model.Chr21.674,evm.model.Chr14.485,evm.model.Chr14.265,evm.model.Chr22.264,evm.model.Chr06.387,evm.model.Chr22.690,evm.model.Chr18.507,evm.model.Chr19.334,evm.model.Chr24.262,evm.model.Chr09.758,evm.model.Chr27.23,evm.model.Chr02.455,evm.model.Chr27.299,evm.model.Chr08.783,evm.model.Chr10.683,evm.model.Chr17.220,evm.model.Chr10.419,evm.model.Chr27.247,evm.model.Chr28.89,evm.model.Chr28.87,ev…	0.1555387468859787
Molecular function	SH3 domain binding	GO:0017124	5	0.02029051756049738	2.7655007949125596	6	51	296	6958	evm.model.Chr22.231,evm.model.Chr05.280,evm.model.Chr24.312,evm.model.Chr24.208,evm.model.Chr27.159,evm.model.Chr26.359,	0.15800301174424347
Molecular function	ligand-gated cation channel activity	GO:0099094	9	0.02029051756049738	2.7655007949125596	6	51	296	6958	evm.model.Chr24.158,evm.model.Chr17.617,evm.model.Chr27.92,evm.model.Chr16.637,evm.model.Chr01.274,evm.model.Chr14.217,	0.15800301174424347
Molecular function	PDZ domain binding	GO:0030165	5	0.02029051756049738	2.7655007949125596	6	51	296	6958	evm.model.Chr22.231,evm.model.Chr24.196,evm.model.Chr03.681,evm.model.Chr17.220,evm.model.Chr28.231,evm.model.Chr01.274,	0.15800301174424347
Molecular function	dynein intermediate chain binding	GO:0045505	4	0.021382283947589453	3.092994310099573	5	38	296	6958	evm.model.Chr21.431,evm.model.Chr12.84,evm.model.Chr26.392,evm.model.Chr24.833,evm.model.Chr13.329,	0.16200451171101557
Molecular function	GTPase activator activity	GO:0005096	6	0.022856023139063097	2.061996206733049	10	114	296	6958	evm.model.Chr22.231,evm.model.Chr07.187,evm.model.Chr05.280,evm.model.Chr18.445,evm.model.Chr04.126,evm.model.Chr27.148,evm.model.Chr17.220,evm.model.Chr16.327,evm.model.Chr23.818,evm.model.Chr18.91,	0.17162424517814343
Molecular function	DNA-binding transcription repressor activity	GO:0001217	4	0.022856023139063097	2.061996206733049	10	114	296	6958	evm.model.Chr06.256,evm.model.Chr14.183,evm.model.Chr21.542,evm.model.Chr23.1014,evm.model.Chr18.209,evm.model.Chr10.596,evm.model.Chr07.43,evm.model.Chr26.218,evm.model.Chr13.130,evm.model.Chr13.121,	0.17162424517814343
Molecular function	DNA-binding transcription repressor activity, RNA polymerase II-specific	GO:0001227	5	0.022856023139063097	2.061996206733049	10	114	296	6958	evm.model.Chr06.256,evm.model.Chr14.183,evm.model.Chr21.542,evm.model.Chr23.1014,evm.model.Chr18.209,evm.model.Chr10.596,evm.model.Chr07.43,evm.model.Chr26.218,evm.model.Chr13.130,evm.model.Chr13.121,	0.17162424517814343
Molecular function	identical protein binding	GO:0042802	4	0.022920037051606723	1.3005787549844927	54	976	296	6958	evm.model.Chr10.90,evm.model.Chr04.983,evm.model.Chr05.797,evm.model.Chr14.381,evm.model.Chr11.912,evm.model.Chr22.129,evm.model.Chr04.981,evm.model.Chr14.289,evm.model.Chr24.158,evm.model.Chr19.666,evm.model.Chr21.542,evm.model.Chr19.334,evm.model.Chr03.681,evm.model.Chr25.42,evm.model.Chr09.758,evm.model.Chr18.209,evm.model.Chr15.911,evm.model.Chr03.471,evm.model.Chr18.203,evm.model.Chr18.312,e…	0.16617026862414874
Molecular function	metal ion binding	GO:0046872	5	0.024720800201392445	1.4015953773193979	35	587	296	6958	evm.model.Chr14.485,evm.model.Chr14.381,evm.model.Chr22.200,evm.model.Chr24.158,evm.model.Chr14.292,evm.model.Chr24.299,evm.model.Chr06.195,evm.model.Chr24.262,evm.model.Chr01.81,evm.model.Chr23.881,evm.model.Chr24.208,evm.model.Chr27.92,evm.model.Chr10.596,evm.model.Chr27.299,evm.model.Chr27.159,evm.model.Chr11.481,evm.model.Chr27.160,evm.model.Chr01.686,evm.model.Chr09.479,evm.model.Chr27.263,e…	0.17041141778172988
Molecular function	chloride channel activity	GO:0005254	8	0.026175788744123407	2.9383445945945947	5	40	296	6958	evm.model.Chr17.887,evm.model.Chr15.911,evm.model.Chr28.215,evm.model.Chr14.209,evm.model.Chr14.110,	0.1775309543049015
Molecular function	carbohydrate derivative binding	GO:0097367	3	0.03003565887690296	1.424651924651925	30	495	296	6958	evm.model.Chr11.912,evm.model.Chr24.158,evm.model.Chr19.527,evm.model.Chr24.299,evm.model.Chr17.728,evm.model.Chr06.195,evm.model.Chr23.216,evm.model.Chr25.42,evm.model.Chr23.881,evm.model.Chr24.312,evm.model.Chr03.120,evm.model.Chr03.342,evm.model.Chr15.718,evm.model.Chr08.779,evm.model.Chr27.159,evm.model.Chr17.105,evm.model.Chr11.481,evm.model.Chr11.597,evm.model.Chr18.183,evm.model.Chr17.79,e…	0.2004761040910745
Molecular function	G protein-coupled peptide receptor activity	GO:0008528	6	0.03070394889939221	2.518581081081081	6	56	296	6958	evm.model.Chr22.810,evm.model.Chr20.92,evm.model.Chr14.209,evm.model.Chr06.400,evm.model.Chr07.563,evm.model.Chr14.110,	0.20332300019203817
Molecular function	ATP hydrolysis activity	GO:0016887	8	0.03092701220123195	1.5255122379016186	22	339	296	6958	evm.model.Chr14.117,evm.model.Chr21.431,evm.model.Chr19.504,evm.model.Chr05.797,evm.model.Chr19.717,evm.model.Chr12.711,evm.model.Chr07.253,evm.model.Chr12.712,evm.model.Chr12.84,evm.model.Chr17.764,evm.model.Chr23.881,evm.model.Chr17.773,evm.model.Chr08.302,evm.model.Chr11.481,evm.model.Chr27.379,evm.model.Chr08.720,evm.model.Chr10.667,evm.model.Chr16.464,evm.model.Chr17.79,evm.model.Chr16.499,e…	0.2032001348534068
Molecular function	cation binding	GO:0043169	4	0.030932780558620365	1.363244514106583	37	638	296	6958	evm.model.Chr14.485,evm.model.Chr14.381,evm.model.Chr22.200,evm.model.Chr24.158,evm.model.Chr14.292,evm.model.Chr24.299,evm.model.Chr06.195,evm.model.Chr24.262,evm.model.Chr01.81,evm.model.Chr23.881,evm.model.Chr24.208,evm.model.Chr27.92,evm.model.Chr10.596,evm.model.Chr27.299,evm.model.Chr27.159,evm.model.Chr11.481,evm.model.Chr27.160,evm.model.Chr01.686,evm.model.Chr09.479,evm.model.Chr27.263,e…	0.20166254612247853
Molecular function	glutamate receptor binding	GO:0035254	5	0.031606229188980706	2.7984234234234235	5	42	296	6958	evm.model.Chr21.674,evm.model.Chr22.690,evm.model.Chr03.681,evm.model.Chr28.87,evm.model.Chr16.263,	0.20446799036871363
Molecular function	anion channel activity	GO:0005253	7	0.031606229188980706	2.7984234234234235	5	42	296	6958	evm.model.Chr17.887,evm.model.Chr15.911,evm.model.Chr28.215,evm.model.Chr14.209,evm.model.Chr14.110,	0.20446799036871363
Molecular function	neuropeptide receptor activity	GO:0008188	7	0.031606229188980706	2.7984234234234235	5	42	296	6958	evm.model.Chr22.810,evm.model.Chr20.92,evm.model.Chr14.209,evm.model.Chr06.400,evm.model.Chr14.110,	0.20446799036871363
Molecular function	calmodulin binding	GO:0005516	4	0.03298012577480436	2.136977886977887	8	88	296	6958	evm.model.Chr24.158,evm.model.Chr18.202,evm.model.Chr28.89,evm.model.Chr08.125,evm.model.Chr10.624,evm.model.Chr15.227,evm.model.Chr21.351,evm.model.Chr19.707,	0.20545396871563307
Molecular function	ATPase-coupled inorganic anion transmembrane transporter activity	GO:0043225	7	0.03313856547967564	2.4743954480796586	6	57	296	6958	evm.model.Chr17.887,evm.model.Chr15.911,evm.model.Chr27.308,evm.model.Chr28.215,evm.model.Chr14.209,evm.model.Chr14.110,	0.2049230409441707
Molecular function	primary active transmembrane transporter activity	GO:0015399	5	0.03369595600984665	1.6790540540540542	15	210	296	6958	evm.model.Chr14.117,evm.model.Chr19.717,evm.model.Chr12.711,evm.model.Chr12.712,evm.model.Chr17.887,evm.model.Chr23.881,evm.model.Chr15.911,evm.model.Chr11.481,evm.model.Chr27.379,evm.model.Chr10.667,evm.model.Chr17.79,evm.model.Chr27.308,evm.model.Chr28.215,evm.model.Chr14.209,evm.model.Chr14.110,	0.2068488978414674
Molecular function	peptide receptor activity	GO:0001653	4	0.035695132705436006	2.4317334575955263	6	58	296	6958	evm.model.Chr22.810,evm.model.Chr20.92,evm.model.Chr14.209,evm.model.Chr06.400,evm.model.Chr07.563,evm.model.Chr14.110,	0.21753338119762086
Molecular function	microtubule motor activity	GO:0003777	3	0.03837529880609725	2.3905176362803484	6	59	296	6958	evm.model.Chr21.431,evm.model.Chr05.797,evm.model.Chr12.84,evm.model.Chr18.106,evm.model.Chr08.798,evm.model.Chr13.329,	0.23218436184120708
Molecular function	structural constituent of cytoskeleton	GO:0005200	3	0.041180535871579105	2.350675675675676	6	60	296	6958	evm.model.Chr06.387,evm.model.Chr18.507,evm.model.Chr09.758,evm.model.Chr27.23,evm.model.Chr02.455,evm.model.Chr20.120,	0.24218762704893726
Molecular function	calcium channel activity	GO:0005262	9	0.04411213763156829	2.3121400088613204	6	61	296	6958	evm.model.Chr04.981,evm.model.Chr24.158,evm.model.Chr27.18,evm.model.Chr27.92,evm.model.Chr27.72,evm.model.Chr14.217,	0.1994532674631663
Molecular function	guanyl-nucleotide exchange factor activity	GO:0005085	6	0.048457008868676765	1.8889358108108107	9	112	296	6958	evm.model.Chr22.231,evm.model.Chr24.24,evm.model.Chr11.947,evm.model.Chr18.507,evm.model.Chr05.216,evm.model.Chr18.270,evm.model.Chr26.359,evm.model.Chr27.236,evm.model.Chr07.200,	0.2156208701510961
Cellular component	obsolete plasma membrane part	GO:0044459	0	0.0	2.2175430730801255	110	1201	312	7554	evm.model.Chr03.707,evm.model.Chr21.315,evm.model.Chr24.24,evm.model.Chr06.589,evm.model.Chr24.196,evm.model.Chr11.912,evm.model.Chr14.265,evm.model.Chr04.981,evm.model.Chr05.419,evm.model.Chr14.289,evm.model.Chr22.200,evm.model.Chr03.639,evm.model.Chr24.158,evm.model.Chr06.387,evm.model.Chr19.666,evm.model.Chr07.187,evm.model.Chr22.92,evm.model.Chr22.690,evm.model.Chr18.507,evm.model.Chr19.527,e…	0.0
Cellular component	cell periphery	GO:0071944	3	1.1102230246251565E-15	1.655908539053015	169	2471	312	7554	evm.model.Chr14.357,evm.model.Chr22.231,evm.model.Chr03.707,evm.model.Chr21.315,evm.model.Chr21.431,evm.model.Chr21.674,evm.model.Chr24.24,evm.model.Chr06.589,evm.model.Chr24.196,evm.model.Chr11.947,evm.model.Chr14.381,evm.model.Chr11.912,evm.model.Chr14.265,evm.model.Chr22.143,evm.model.Chr22.264,evm.model.Chr12.711,evm.model.Chr12.712,evm.model.Chr04.981,evm.model.Chr05.419,evm.model.Chr14.289,…	3.735900477863652E-13
Cellular component	plasma membrane	GO:0005886	4	2.9531932455029164E-13	1.6427340951731195	153	2255	312	7554	evm.model.Chr14.357,evm.model.Chr22.231,evm.model.Chr03.707,evm.model.Chr21.315,evm.model.Chr21.674,evm.model.Chr24.24,evm.model.Chr06.589,evm.model.Chr24.196,evm.model.Chr14.381,evm.model.Chr11.912,evm.model.Chr14.265,evm.model.Chr12.711,evm.model.Chr12.712,evm.model.Chr04.981,evm.model.Chr05.419,evm.model.Chr14.289,evm.model.Chr22.200,evm.model.Chr03.639,evm.model.Chr24.158,evm.model.Chr06.387,…	6.624996847411542E-11
Cellular component	cell junction	GO:0030054	3	1.3410383914447266E-12	2.2508939213349226	78	839	312	7554	evm.model.Chr21.674,evm.model.Chr24.196,evm.model.Chr14.381,evm.model.Chr21.455,evm.model.Chr11.912,evm.model.Chr14.265,evm.model.Chr04.981,evm.model.Chr05.419,evm.model.Chr14.289,evm.model.Chr22.200,evm.model.Chr06.387,evm.model.Chr19.666,evm.model.Chr07.187,evm.model.Chr12.57,evm.model.Chr22.690,evm.model.Chr18.507,evm.model.Chr14.180,evm.model.Chr24.299,evm.model.Chr17.728,evm.model.Chr19.334,…	2.2562970936057525E-10
Cellular component	obsolete membrane part	GO:0044425	0	3.488681565855245E-10	1.5623921844745643	141	2185	312	7554	evm.model.Chr14.117,evm.model.Chr03.707,evm.model.Chr21.315,evm.model.Chr24.24,evm.model.Chr06.589,evm.model.Chr24.196,evm.model.Chr23.276,evm.model.Chr19.717,evm.model.Chr14.381,evm.model.Chr11.912,evm.model.Chr14.265,evm.model.Chr12.711,evm.model.Chr12.712,evm.model.Chr04.981,evm.model.Chr05.419,evm.model.Chr14.289,evm.model.Chr22.200,evm.model.Chr03.639,evm.model.Chr24.158,evm.model.Chr06.387,…	4.69576538764116E-8
Cellular component	synapse	GO:0045202	4	3.6401748282344215E-10	2.375314444591553	57	581	312	7554	evm.model.Chr21.674,evm.model.Chr24.196,evm.model.Chr14.381,evm.model.Chr21.455,evm.model.Chr11.912,evm.model.Chr04.981,evm.model.Chr14.289,evm.model.Chr06.387,evm.model.Chr12.57,evm.model.Chr22.690,evm.model.Chr18.507,evm.model.Chr14.180,evm.model.Chr24.299,evm.model.Chr17.728,evm.model.Chr19.334,evm.model.Chr05.280,evm.model.Chr03.681,evm.model.Chr22.648,evm.model.Chr26.18,evm.model.Chr18.209,e…	4.0830627656696095E-8
Cellular component	intrinsic component of plasma membrane	GO:0031226	4	4.897775518486469E-10	2.250547803021566	62	667	312	7554	evm.model.Chr03.707,evm.model.Chr21.315,evm.model.Chr06.589,evm.model.Chr11.912,evm.model.Chr04.981,evm.model.Chr05.419,evm.model.Chr22.200,evm.model.Chr03.639,evm.model.Chr24.158,evm.model.Chr19.666,evm.model.Chr22.92,evm.model.Chr19.527,evm.model.Chr20.512,evm.model.Chr18.420,evm.model.Chr17.617,evm.model.Chr17.887,evm.model.Chr26.81,evm.model.Chr26.176,evm.model.Chr23.881,evm.model.Chr18.203,e…	4.708861319916277E-8
Cellular component	axon	GO:0030424	6	1.0726475263567181E-9	2.4597379711921548	51	502	312	7554	evm.model.Chr21.431,evm.model.Chr21.674,evm.model.Chr15.177,evm.model.Chr24.196,evm.model.Chr05.797,evm.model.Chr11.912,evm.model.Chr14.289,evm.model.Chr06.387,evm.model.Chr12.57,evm.model.Chr22.690,evm.model.Chr18.507,evm.model.Chr06.123,evm.model.Chr24.299,evm.model.Chr17.728,evm.model.Chr19.334,evm.model.Chr24.113,evm.model.Chr03.681,evm.model.Chr26.18,evm.model.Chr18.445,evm.model.Chr26.392,e…	9.023647315475891E-8
Cellular component	actin cytoskeleton	GO:0015629	7	1.2726442122357184E-9	3.339522546419098	32	232	312	7554	evm.model.Chr24.24,evm.model.Chr07.187,evm.model.Chr18.507,evm.model.Chr24.299,evm.model.Chr17.728,evm.model.Chr05.280,evm.model.Chr24.262,evm.model.Chr09.758,evm.model.Chr17.764,evm.model.Chr18.443,evm.model.Chr27.23,evm.model.Chr16.74,evm.model.Chr17.565,evm.model.Chr02.455,evm.model.Chr27.159,evm.model.Chr18.154,evm.model.Chr10.683,evm.model.Chr20.397,evm.model.Chr17.220,evm.model.Chr24.833,ev…	9.516550609273762E-8
Cellular component	integral component of plasma membrane	GO:0005887	5	2.4846513735354847E-9	2.2181378404204493	59	644	312	7554	evm.model.Chr03.707,evm.model.Chr21.315,evm.model.Chr11.912,evm.model.Chr04.981,evm.model.Chr05.419,evm.model.Chr22.200,evm.model.Chr03.639,evm.model.Chr24.158,evm.model.Chr19.666,evm.model.Chr22.92,evm.model.Chr19.527,evm.model.Chr20.512,evm.model.Chr18.420,evm.model.Chr17.617,evm.model.Chr17.887,evm.model.Chr26.81,evm.model.Chr26.176,evm.model.Chr23.881,evm.model.Chr18.203,evm.model.Chr23.512,e…	1.6721703743893812E-7
Cellular component	obsolete synapse part	GO:0044456	0	4.592532798497473E-9	2.4414996767937946	48	476	312	7554	evm.model.Chr21.674,evm.model.Chr14.381,evm.model.Chr21.455,evm.model.Chr11.912,evm.model.Chr04.981,evm.model.Chr14.289,evm.model.Chr06.387,evm.model.Chr12.57,evm.model.Chr22.690,evm.model.Chr18.507,evm.model.Chr14.180,evm.model.Chr24.299,evm.model.Chr17.728,evm.model.Chr19.334,evm.model.Chr05.280,evm.model.Chr03.681,evm.model.Chr26.18,evm.model.Chr18.209,evm.model.Chr18.202,evm.model.Chr26.392,e…	2.80979506671709E-7
Cellular component	membrane	GO:0016020	3	6.2822217428148974E-9	1.3382576250596556	196	3546	312	7554	evm.model.Chr14.117,evm.model.Chr14.357,evm.model.Chr22.231,evm.model.Chr03.707,evm.model.Chr21.315,evm.model.Chr21.674,evm.model.Chr24.24,evm.model.Chr15.177,evm.model.Chr06.589,evm.model.Chr24.196,evm.model.Chr23.276,evm.model.Chr19.717,evm.model.Chr14.381,evm.model.Chr11.912,evm.model.Chr14.265,evm.model.Chr12.711,evm.model.Chr12.712,evm.model.Chr04.981,evm.model.Chr05.419,evm.model.Chr14.289,…	3.5232793607620216E-7
Cellular component	obsolete axon part	GO:0033267	0	9.795769417841882E-9	2.790738078121256	37	321	312	7554	evm.model.Chr21.431,evm.model.Chr21.674,evm.model.Chr11.912,evm.model.Chr14.289,evm.model.Chr06.387,evm.model.Chr12.57,evm.model.Chr22.690,evm.model.Chr18.507,evm.model.Chr24.299,evm.model.Chr17.728,evm.model.Chr19.334,evm.model.Chr24.113,evm.model.Chr26.18,evm.model.Chr04.126,evm.model.Chr22.604,evm.model.Chr18.106,evm.model.Chr24.208,evm.model.Chr27.92,evm.model.Chr08.534,evm.model.Chr27.159,ev…	5.071194475544298E-7
Cellular component	plasma membrane region	GO:0098590	4	1.8248349831218036E-8	2.158990690837825	56	628	312	7554	evm.model.Chr24.24,evm.model.Chr24.196,evm.model.Chr11.912,evm.model.Chr14.265,evm.model.Chr14.289,evm.model.Chr06.387,evm.model.Chr07.187,evm.model.Chr22.92,evm.model.Chr22.690,evm.model.Chr18.507,evm.model.Chr20.512,evm.model.Chr24.299,evm.model.Chr17.728,evm.model.Chr19.334,evm.model.Chr27.18,evm.model.Chr05.280,evm.model.Chr03.681,evm.model.Chr09.758,evm.model.Chr23.881,evm.model.Chr15.911,ev…	8.772242454578385E-7
Cellular component	myofibril	GO:0030016	7	1.9231593872959252E-8	3.6029075091575096	25	168	312	7554	evm.model.Chr22.129,evm.model.Chr24.158,evm.model.Chr18.507,evm.model.Chr19.334,evm.model.Chr24.229,evm.model.Chr24.262,evm.model.Chr18.443,evm.model.Chr27.23,evm.model.Chr02.455,evm.model.Chr18.154,evm.model.Chr10.683,evm.model.Chr27.247,evm.model.Chr09.653,evm.model.Chr28.87,evm.model.Chr17.79,evm.model.Chr26.321,evm.model.Chr10.624,evm.model.Chr27.101,evm.model.Chr16.495,evm.model.Chr06.621,ev…	8.628575117667718E-7
Cellular component	neuromuscular junction	GO:0031594	5	3.1772455555412193E-8	4.0675384615384615	21	125	312	7554	evm.model.Chr06.387,evm.model.Chr12.57,evm.model.Chr22.690,evm.model.Chr18.507,evm.model.Chr24.299,evm.model.Chr19.334,evm.model.Chr22.648,evm.model.Chr26.18,evm.model.Chr04.126,evm.model.Chr15.939,evm.model.Chr27.23,evm.model.Chr08.534,evm.model.Chr01.686,evm.model.Chr27.153,evm.model.Chr25.659,evm.model.Chr23.818,evm.model.Chr28.231,evm.model.Chr01.274,evm.model.Chr15.362,evm.model.Chr21.351,ev…	1.3364289117995254E-6
Cellular component	sarcomere	GO:0030017	3	5.995636787048397E-8	3.63964303670186	23	153	312	7554	evm.model.Chr22.129,evm.model.Chr24.158,evm.model.Chr18.507,evm.model.Chr19.334,evm.model.Chr24.229,evm.model.Chr24.262,evm.model.Chr18.443,evm.model.Chr27.23,evm.model.Chr02.455,evm.model.Chr18.154,evm.model.Chr10.683,evm.model.Chr27.247,evm.model.Chr09.653,evm.model.Chr28.87,evm.model.Chr17.79,evm.model.Chr10.624,evm.model.Chr27.101,evm.model.Chr16.495,evm.model.Chr06.621,evm.model.Chr16.499,ev…	2.373566798637395E-6
Cellular component	distal axon	GO:0150034	3	6.513819961195821E-8	2.84841628959276	32	272	312	7554	evm.model.Chr21.674,evm.model.Chr11.912,evm.model.Chr14.289,evm.model.Chr12.57,evm.model.Chr22.690,evm.model.Chr24.299,evm.model.Chr17.728,evm.model.Chr24.113,evm.model.Chr26.18,evm.model.Chr04.126,evm.model.Chr22.604,evm.model.Chr18.106,evm.model.Chr24.208,evm.model.Chr27.92,evm.model.Chr08.534,evm.model.Chr27.159,evm.model.Chr18.154,evm.model.Chr20.397,evm.model.Chr27.153,evm.model.Chr24.833,ev…	2.435444907713771E-6
Cellular component	I band	GO:0031674	3	9.745210693967721E-8	4.6246758859118415	17	89	312	7554	evm.model.Chr22.129,evm.model.Chr24.158,evm.model.Chr18.507,evm.model.Chr19.334,evm.model.Chr24.229,evm.model.Chr24.262,evm.model.Chr18.443,evm.model.Chr27.23,evm.model.Chr18.154,evm.model.Chr27.247,evm.model.Chr28.87,evm.model.Chr17.79,evm.model.Chr10.624,evm.model.Chr27.101,evm.model.Chr06.621,evm.model.Chr21.351,evm.model.Chr20.120,	3.4518562089685664E-6
Cellular component	obsolete contractile fiber part	GO:0044449	0	1.0505279335326634E-7	3.4180995475113125	24	170	312	7554	evm.model.Chr22.129,evm.model.Chr24.158,evm.model.Chr18.507,evm.model.Chr19.334,evm.model.Chr24.229,evm.model.Chr24.262,evm.model.Chr18.443,evm.model.Chr27.23,evm.model.Chr02.455,evm.model.Chr18.154,evm.model.Chr10.683,evm.model.Chr27.247,evm.model.Chr09.653,evm.model.Chr28.87,evm.model.Chr17.79,evm.model.Chr10.624,evm.model.Chr27.101,evm.model.Chr16.495,evm.model.Chr06.621,evm.model.Chr11.549,ev…	3.535026496337412E-6
Cellular component	intrinsic component of membrane	GO:0031224	3	1.1816047351675962E-7	1.6742021276595747	91	1316	312	7554	evm.model.Chr14.117,evm.model.Chr03.707,evm.model.Chr21.315,evm.model.Chr06.589,evm.model.Chr24.196,evm.model.Chr19.717,evm.model.Chr14.381,evm.model.Chr11.912,evm.model.Chr12.711,evm.model.Chr12.712,evm.model.Chr04.981,evm.model.Chr05.419,evm.model.Chr22.200,evm.model.Chr03.639,evm.model.Chr24.158,evm.model.Chr19.666,evm.model.Chr22.92,evm.model.Chr19.527,evm.model.Chr20.512,evm.model.Chr17.728,…	3.7867618417513918E-6
Cellular component	contractile fiber	GO:0043292	6	1.2146876127161477E-7	3.289611204013378	25	184	312	7554	evm.model.Chr22.129,evm.model.Chr24.158,evm.model.Chr18.507,evm.model.Chr19.334,evm.model.Chr24.229,evm.model.Chr24.262,evm.model.Chr18.443,evm.model.Chr27.23,evm.model.Chr02.455,evm.model.Chr18.154,evm.model.Chr10.683,evm.model.Chr27.247,evm.model.Chr09.653,evm.model.Chr28.87,evm.model.Chr17.79,evm.model.Chr26.321,evm.model.Chr10.624,evm.model.Chr27.101,evm.model.Chr16.495,evm.model.Chr06.621,ev…	3.7158398334453064E-6
Cellular component	Z disc	GO:0030018	3	2.8903106641386955E-7	4.557466063348416	16	85	312	7554	evm.model.Chr22.129,evm.model.Chr24.158,evm.model.Chr19.334,evm.model.Chr24.229,evm.model.Chr24.262,evm.model.Chr18.443,evm.model.Chr27.23,evm.model.Chr18.154,evm.model.Chr27.247,evm.model.Chr28.87,evm.model.Chr17.79,evm.model.Chr10.624,evm.model.Chr27.101,evm.model.Chr06.621,evm.model.Chr21.351,evm.model.Chr20.120,	8.457300334631922E-6
Cellular component	integral component of membrane	GO:0016021	4	3.9044426991541314E-7	1.6585857056329498	87	1270	312	7554	evm.model.Chr14.117,evm.model.Chr03.707,evm.model.Chr21.315,evm.model.Chr24.196,evm.model.Chr19.717,evm.model.Chr14.381,evm.model.Chr11.912,evm.model.Chr12.711,evm.model.Chr12.712,evm.model.Chr04.981,evm.model.Chr05.419,evm.model.Chr22.200,evm.model.Chr03.639,evm.model.Chr24.158,evm.model.Chr19.666,evm.model.Chr22.92,evm.model.Chr19.527,evm.model.Chr20.512,evm.model.Chr17.728,evm.model.Chr19.334,…	1.0948708068878044E-5
Cellular component	collagen-containing extracellular matrix	GO:0062023	5	4.672402845740109E-7	5.426724137931035	13	58	312	7554	evm.model.Chr06.387,evm.model.Chr19.334,evm.model.Chr08.534,evm.model.Chr02.455,evm.model.Chr27.299,evm.model.Chr01.114,evm.model.Chr21.393,evm.model.Chr21.32,evm.model.Chr28.114,evm.model.Chr28.231,evm.model.Chr11.962,evm.model.Chr20.120,evm.model.Chr11.973,	1.2578108460732373E-5
Cellular component	basement membrane	GO:0005604	6	7.431763241472211E-7	5.6968325791855206	12	51	312	7554	evm.model.Chr06.387,evm.model.Chr19.334,evm.model.Chr08.534,evm.model.Chr02.455,evm.model.Chr27.299,evm.model.Chr01.114,evm.model.Chr21.32,evm.model.Chr28.114,evm.model.Chr28.231,evm.model.Chr11.962,evm.model.Chr20.120,evm.model.Chr11.973,	1.923683331350307E-5
Cellular component	supramolecular fiber	GO:0099512	5	7.861325286295795E-7	2.3574392712550605	37	380	312	7554	evm.model.Chr21.431,evm.model.Chr21.674,evm.model.Chr05.797,evm.model.Chr22.129,evm.model.Chr24.158,evm.model.Chr18.507,evm.model.Chr25.196,evm.model.Chr24.299,evm.model.Chr17.728,evm.model.Chr19.334,evm.model.Chr24.229,evm.model.Chr24.262,evm.model.Chr09.758,evm.model.Chr18.443,evm.model.Chr27.23,evm.model.Chr16.74,evm.model.Chr02.455,evm.model.Chr27.299,evm.model.Chr27.159,evm.model.Chr18.154,e…	1.959508117658174E-5
Cellular component	cell-cell junction	GO:0005911	5	7.867709141962109E-7	2.5569941609545572	32	303	312	7554	evm.model.Chr24.196,evm.model.Chr11.912,evm.model.Chr14.265,evm.model.Chr05.419,evm.model.Chr14.289,evm.model.Chr22.200,evm.model.Chr06.387,evm.model.Chr19.666,evm.model.Chr07.187,evm.model.Chr19.334,evm.model.Chr22.648,evm.model.Chr09.758,evm.model.Chr23.881,evm.model.Chr18.443,evm.model.Chr18.312,evm.model.Chr24.342,evm.model.Chr24.208,evm.model.Chr27.23,evm.model.Chr16.74,evm.model.Chr08.534,e…	1.8910600901930357E-5
Cellular component	anchoring junction	GO:0070161	4	8.469006140821023E-7	2.548582995951417	32	304	312	7554	evm.model.Chr24.196,evm.model.Chr11.912,evm.model.Chr14.265,evm.model.Chr05.419,evm.model.Chr14.289,evm.model.Chr22.200,evm.model.Chr06.387,evm.model.Chr19.666,evm.model.Chr07.187,evm.model.Chr19.334,evm.model.Chr22.648,evm.model.Chr09.758,evm.model.Chr23.881,evm.model.Chr18.443,evm.model.Chr18.312,evm.model.Chr24.342,evm.model.Chr24.208,evm.model.Chr27.23,evm.model.Chr16.74,evm.model.Chr08.534,e…	1.9653934940594995E-5
Cellular component	cell cortex	GO:0005938	4	8.675979749073193E-7	2.7005177514792904	29	260	312	7554	evm.model.Chr21.431,evm.model.Chr24.24,evm.model.Chr11.947,evm.model.Chr14.265,evm.model.Chr22.143,evm.model.Chr24.158,evm.model.Chr06.387,evm.model.Chr07.187,evm.model.Chr18.507,evm.model.Chr24.299,evm.model.Chr24.262,evm.model.Chr09.758,evm.model.Chr24.100,evm.model.Chr24.208,evm.model.Chr27.23,evm.model.Chr16.74,evm.model.Chr18.270,evm.model.Chr20.397,evm.model.Chr17.220,evm.model.Chr24.833,ev…	1.9463114570420862E-5
Cellular component	cortical cytoskeleton	GO:0030863	7	8.692068136362252E-7	5.15983606557377	13	61	312	7554	evm.model.Chr24.24,evm.model.Chr07.187,evm.model.Chr18.507,evm.model.Chr24.262,evm.model.Chr09.758,evm.model.Chr27.23,evm.model.Chr16.74,evm.model.Chr20.397,evm.model.Chr17.220,evm.model.Chr18.189,evm.model.Chr17.79,evm.model.Chr10.624,evm.model.Chr28.231,	1.8870199534747727E-5
Cellular component	supramolecular polymer	GO:0099081	4	8.944942925248611E-7	2.345096657269432	37	382	312	7554	evm.model.Chr21.431,evm.model.Chr21.674,evm.model.Chr05.797,evm.model.Chr22.129,evm.model.Chr24.158,evm.model.Chr18.507,evm.model.Chr25.196,evm.model.Chr24.299,evm.model.Chr17.728,evm.model.Chr19.334,evm.model.Chr24.229,evm.model.Chr24.262,evm.model.Chr09.758,evm.model.Chr18.443,evm.model.Chr27.23,evm.model.Chr16.74,evm.model.Chr02.455,evm.model.Chr27.299,evm.model.Chr27.159,evm.model.Chr18.154,e…	1.8812333089663485E-5
Cellular component	sarcolemma	GO:0042383	5	1.159319434118622E-6	5.481857764876633	12	53	312	7554	evm.model.Chr04.981,evm.model.Chr24.158,evm.model.Chr19.334,evm.model.Chr24.229,evm.model.Chr24.262,evm.model.Chr22.648,evm.model.Chr09.758,evm.model.Chr27.23,evm.model.Chr08.534,evm.model.Chr10.624,evm.model.Chr21.351,evm.model.Chr20.120,	2.364309027763129E-5
Cellular component	cortical actin cytoskeleton	GO:0030864	8	1.8272680222253257E-6	5.789715719063545	11	46	312	7554	evm.model.Chr24.24,evm.model.Chr07.187,evm.model.Chr18.507,evm.model.Chr24.262,evm.model.Chr09.758,evm.model.Chr27.23,evm.model.Chr16.74,evm.model.Chr20.397,evm.model.Chr17.220,evm.model.Chr18.189,evm.model.Chr17.79,	3.616915820463659E-5
Cellular component	obsolete cell cortex part	GO:0044448	0	1.93763122957602E-6	3.458791208791209	19	133	312	7554	evm.model.Chr24.24,evm.model.Chr11.947,evm.model.Chr14.265,evm.model.Chr07.187,evm.model.Chr18.507,evm.model.Chr24.299,evm.model.Chr24.262,evm.model.Chr09.758,evm.model.Chr24.100,evm.model.Chr27.23,evm.model.Chr16.74,evm.model.Chr20.397,evm.model.Chr17.220,evm.model.Chr24.833,evm.model.Chr18.189,evm.model.Chr17.79,evm.model.Chr10.624,evm.model.Chr28.231,evm.model.Chr14.217,	3.7257880500133185E-5
Cellular component	T-tubule	GO:0030315	3	2.2062835961511595E-6	8.421404682274247	8	23	312	7554	evm.model.Chr04.981,evm.model.Chr24.158,evm.model.Chr19.334,evm.model.Chr24.229,evm.model.Chr24.262,evm.model.Chr09.758,evm.model.Chr10.624,evm.model.Chr21.351,	4.124524611693695E-5
Cellular component	cell projection	GO:0042995	3	3.221755121907144E-6	1.521956875709281	98	1559	312	7554	evm.model.Chr22.231,evm.model.Chr21.431,evm.model.Chr21.674,evm.model.Chr14.485,evm.model.Chr15.177,evm.model.Chr06.589,evm.model.Chr24.196,evm.model.Chr05.797,evm.model.Chr11.912,evm.model.Chr14.265,evm.model.Chr14.289,evm.model.Chr12.84,evm.model.Chr24.158,evm.model.Chr06.387,evm.model.Chr07.187,evm.model.Chr12.57,evm.model.Chr22.92,evm.model.Chr22.690,evm.model.Chr18.507,evm.model.Chr14.180,ev…	5.860111343360832E-5
Cellular component	actomyosin	GO:0042641	3	3.514110655133962E-6	6.052884615384615	10	40	312	7554	evm.model.Chr27.23,evm.model.Chr16.74,evm.model.Chr18.154,evm.model.Chr10.683,evm.model.Chr17.79,evm.model.Chr26.321,evm.model.Chr16.495,evm.model.Chr16.499,evm.model.Chr07.72,evm.model.Chr20.120,	6.223674923434621E-5
Cellular component	plasma membrane bounded cell projection	GO:0120025	4	4.29859841588609E-6	1.5171312860266348	97	1548	312	7554	evm.model.Chr22.231,evm.model.Chr21.431,evm.model.Chr21.674,evm.model.Chr14.485,evm.model.Chr15.177,evm.model.Chr06.589,evm.model.Chr24.196,evm.model.Chr05.797,evm.model.Chr11.912,evm.model.Chr14.265,evm.model.Chr14.289,evm.model.Chr12.84,evm.model.Chr24.158,evm.model.Chr06.387,evm.model.Chr07.187,evm.model.Chr12.57,evm.model.Chr22.92,evm.model.Chr22.690,evm.model.Chr18.507,evm.model.Chr14.180,ev…	7.417837779208561E-5
Cellular component	basal part of cell	GO:0045178	3	6.796505949147047E-6	2.798318515655199	23	199	312	7554	evm.model.Chr24.24,evm.model.Chr11.912,evm.model.Chr06.387,evm.model.Chr07.187,evm.model.Chr22.690,evm.model.Chr24.299,evm.model.Chr19.334,evm.model.Chr27.18,evm.model.Chr09.758,evm.model.Chr23.881,evm.model.Chr24.100,evm.model.Chr27.31,evm.model.Chr08.534,evm.model.Chr27.72,evm.model.Chr17.220,evm.model.Chr28.180,evm.model.Chr01.489,evm.model.Chr26.321,evm.model.Chr28.147,evm.model.Chr16.263,evm…	1.1435121259439907E-4
Cellular component	cell leading edge	GO:0031252	3	8.22226240637658E-6	2.5142751479289944	27	260	312	7554	evm.model.Chr14.485,evm.model.Chr11.912,evm.model.Chr14.265,evm.model.Chr14.289,evm.model.Chr07.187,evm.model.Chr22.92,evm.model.Chr18.507,evm.model.Chr05.216,evm.model.Chr17.728,evm.model.Chr19.334,evm.model.Chr09.758,evm.model.Chr23.881,evm.model.Chr16.74,evm.model.Chr02.455,evm.model.Chr27.159,evm.model.Chr10.683,evm.model.Chr20.397,evm.model.Chr26.359,evm.model.Chr24.833,evm.model.Chr18.189,e…	1.3496542925588872E-4
Cellular component	postsynapse	GO:0098794	3	1.2725512618216861E-5	2.50796812749004	26	251	312	7554	evm.model.Chr21.674,evm.model.Chr11.912,evm.model.Chr14.289,evm.model.Chr06.387,evm.model.Chr22.690,evm.model.Chr18.507,evm.model.Chr14.180,evm.model.Chr17.728,evm.model.Chr19.334,evm.model.Chr05.280,evm.model.Chr03.681,evm.model.Chr18.209,evm.model.Chr18.202,evm.model.Chr26.392,evm.model.Chr27.92,evm.model.Chr09.653,evm.model.Chr28.87,evm.model.Chr17.79,evm.model.Chr26.321,evm.model.Chr09.556,ev…	2.039111902871416E-4
Cellular component	growth cone	GO:0030426	4	1.2980956737296268E-5	3.046484971981661	19	151	312	7554	evm.model.Chr21.674,evm.model.Chr11.912,evm.model.Chr17.728,evm.model.Chr24.113,evm.model.Chr22.604,evm.model.Chr18.106,evm.model.Chr24.208,evm.model.Chr27.92,evm.model.Chr08.534,evm.model.Chr27.159,evm.model.Chr18.154,evm.model.Chr20.397,evm.model.Chr25.659,evm.model.Chr17.79,evm.model.Chr14.532,evm.model.Chr28.231,evm.model.Chr01.274,evm.model.Chr14.217,evm.model.Chr20.120,	2.0316706707442764E-4
Cellular component	presynapse	GO:0098793	3	1.5248394191091919E-5	2.340448717948718	29	300	312	7554	evm.model.Chr14.381,evm.model.Chr21.455,evm.model.Chr11.912,evm.model.Chr04.981,evm.model.Chr14.289,evm.model.Chr12.57,evm.model.Chr22.690,evm.model.Chr24.299,evm.model.Chr26.18,evm.model.Chr04.126,evm.model.Chr27.92,evm.model.Chr02.336,evm.model.Chr01.686,evm.model.Chr17.220,evm.model.Chr27.153,evm.model.Chr24.833,evm.model.Chr01.103,evm.model.Chr25.659,evm.model.Chr09.653,evm.model.Chr23.818,ev…	2.3323112024101956E-4
Cellular component	synaptic membrane	GO:0097060	5	1.6302614522900605E-5	3.112912087912088	18	140	312	7554	evm.model.Chr11.912,evm.model.Chr14.289,evm.model.Chr22.690,evm.model.Chr19.334,evm.model.Chr03.681,evm.model.Chr26.392,evm.model.Chr27.92,evm.model.Chr08.534,evm.model.Chr01.686,evm.model.Chr27.153,evm.model.Chr25.659,evm.model.Chr09.653,evm.model.Chr09.556,evm.model.Chr01.114,evm.model.Chr08.52,evm.model.Chr14.532,evm.model.Chr28.231,evm.model.Chr01.274,	2.4381465719804682E-4
Cellular component	costamere	GO:0043034	3	1.726854141170797E-5	9.684615384615386	6	15	312	7554	evm.model.Chr19.334,evm.model.Chr24.229,evm.model.Chr27.23,evm.model.Chr28.87,evm.model.Chr11.549,evm.model.Chr20.120,	2.5264626891477096E-4
Cellular component	cytoplasmic region	GO:0099568	4	1.7766109917327633E-5	2.1770593167050936	33	367	312	7554	evm.model.Chr21.431,evm.model.Chr24.24,evm.model.Chr11.947,evm.model.Chr14.265,evm.model.Chr22.143,evm.model.Chr12.84,evm.model.Chr24.158,evm.model.Chr06.387,evm.model.Chr07.187,evm.model.Chr18.507,evm.model.Chr24.299,evm.model.Chr24.262,evm.model.Chr09.758,evm.model.Chr26.392,evm.model.Chr24.100,evm.model.Chr24.208,evm.model.Chr27.23,evm.model.Chr16.74,evm.model.Chr18.270,evm.model.Chr20.397,evm…	2.5439557392258505E-4
Cellular component	cytoskeleton	GO:0005856	6	1.8727557222542046E-5	1.6661703887510337	64	930	312	7554	evm.model.Chr21.431,evm.model.Chr21.674,evm.model.Chr24.24,evm.model.Chr12.870,evm.model.Chr19.504,evm.model.Chr15.177,evm.model.Chr05.797,evm.model.Chr22.143,evm.model.Chr12.84,evm.model.Chr07.187,evm.model.Chr22.690,evm.model.Chr18.507,evm.model.Chr25.196,evm.model.Chr06.123,evm.model.Chr24.299,evm.model.Chr17.728,evm.model.Chr19.334,evm.model.Chr05.280,evm.model.Chr22.652,evm.model.Chr24.262,e…	2.625759585577249E-4
Cellular component	contractile actin filament bundle	GO:0097517	4	2.0438791845656112E-5	6.456410256410257	8	30	312	7554	evm.model.Chr27.23,evm.model.Chr16.74,evm.model.Chr18.154,evm.model.Chr10.683,evm.model.Chr17.79,evm.model.Chr26.321,evm.model.Chr07.72,evm.model.Chr20.120,	2.807205492270727E-4
Cellular component	stress fiber	GO:0001725	5	2.0438791845656112E-5	6.456410256410257	8	30	312	7554	evm.model.Chr27.23,evm.model.Chr16.74,evm.model.Chr18.154,evm.model.Chr10.683,evm.model.Chr17.79,evm.model.Chr26.321,evm.model.Chr07.72,evm.model.Chr20.120,	2.807205492270727E-4
Cellular component	actin-based cell projection	GO:0098858	5	2.2430330079536986E-5	3.16612426035503	17	130	312	7554	evm.model.Chr22.231,evm.model.Chr21.431,evm.model.Chr06.589,evm.model.Chr06.387,evm.model.Chr19.334,evm.model.Chr09.758,evm.model.Chr17.764,evm.model.Chr23.881,evm.model.Chr16.74,evm.model.Chr08.534,evm.model.Chr18.270,evm.model.Chr28.87,evm.model.Chr06.514,evm.model.Chr14.532,evm.model.Chr21.351,evm.model.Chr07.468,evm.model.Chr20.120,	2.9599239497114495E-4
Cellular component	site of polarized growth	GO:0030427	3	2.2762259577091548E-5	2.9300587947084766	19	157	312	7554	evm.model.Chr21.674,evm.model.Chr11.912,evm.model.Chr17.728,evm.model.Chr24.113,evm.model.Chr22.604,evm.model.Chr18.106,evm.model.Chr24.208,evm.model.Chr27.92,evm.model.Chr08.534,evm.model.Chr27.159,evm.model.Chr18.154,evm.model.Chr20.397,evm.model.Chr25.659,evm.model.Chr17.79,evm.model.Chr14.532,evm.model.Chr28.231,evm.model.Chr01.274,evm.model.Chr14.217,evm.model.Chr20.120,	2.945961672188964E-4
Cellular component	terminal bouton	GO:0043195	4	2.6614138399772003E-5	3.4261611030478956	15	106	312	7554	evm.model.Chr14.289,evm.model.Chr12.57,evm.model.Chr22.690,evm.model.Chr24.299,evm.model.Chr26.18,evm.model.Chr04.126,evm.model.Chr27.153,evm.model.Chr24.833,evm.model.Chr01.103,evm.model.Chr25.659,evm.model.Chr09.653,evm.model.Chr18.195,evm.model.Chr28.231,evm.model.Chr01.274,evm.model.Chr07.108,	3.3794934232163316E-4
Cellular component	obsolete neuron part	GO:0097458	0	2.73028924678842E-5	1.4992198193265809	87	1405	312	7554	evm.model.Chr22.231,evm.model.Chr21.431,evm.model.Chr21.674,evm.model.Chr15.177,evm.model.Chr24.196,evm.model.Chr05.797,evm.model.Chr14.381,evm.model.Chr21.455,evm.model.Chr11.912,evm.model.Chr04.981,evm.model.Chr14.289,evm.model.Chr24.158,evm.model.Chr06.387,evm.model.Chr12.57,evm.model.Chr22.92,evm.model.Chr22.690,evm.model.Chr18.507,evm.model.Chr14.180,evm.model.Chr06.123,evm.model.Chr24.299,e…	3.4027493760900124E-4
Cellular component	adherens junction	GO:0005912	6	3.5484180501810236E-5	2.839624881291548	19	162	312	7554	evm.model.Chr24.196,evm.model.Chr11.912,evm.model.Chr06.387,evm.model.Chr07.187,evm.model.Chr19.334,evm.model.Chr09.758,evm.model.Chr18.443,evm.model.Chr18.312,evm.model.Chr24.342,evm.model.Chr24.208,evm.model.Chr27.23,evm.model.Chr08.534,evm.model.Chr02.455,evm.model.Chr10.683,evm.model.Chr05.913,evm.model.Chr17.79,evm.model.Chr16.263,evm.model.Chr07.468,evm.model.Chr20.120,	4.3419733595851436E-4
Cellular component	apical plasma membrane	GO:0016324	5	3.769677475351507E-5	2.585698282300224	22	206	312	7554	evm.model.Chr24.24,evm.model.Chr24.196,evm.model.Chr14.265,evm.model.Chr20.512,evm.model.Chr27.18,evm.model.Chr03.681,evm.model.Chr09.758,evm.model.Chr23.881,evm.model.Chr15.911,evm.model.Chr24.342,evm.model.Chr27.23,evm.model.Chr08.534,evm.model.Chr25.577,evm.model.Chr27.72,evm.model.Chr09.479,evm.model.Chr09.653,evm.model.Chr01.489,evm.model.Chr17.79,evm.model.Chr06.514,evm.model.Chr07.72,evm.m…	4.530344537342079E-4
Cellular component	lateral plasma membrane	GO:0016328	3	5.076272792148284E-5	5.067531305903399	9	43	312	7554	evm.model.Chr24.24,evm.model.Chr06.387,evm.model.Chr18.507,evm.model.Chr24.299,evm.model.Chr16.74,evm.model.Chr08.534,evm.model.Chr02.455,evm.model.Chr27.153,evm.model.Chr17.79,	5.99356419143122E-4
Cellular component	apical part of cell	GO:0045177	3	5.100467022589594E-5	2.1941706730769233	29	320	312	7554	evm.model.Chr24.24,evm.model.Chr24.196,evm.model.Chr11.947,evm.model.Chr14.265,evm.model.Chr19.666,evm.model.Chr20.512,evm.model.Chr27.18,evm.model.Chr05.280,evm.model.Chr03.681,evm.model.Chr09.758,evm.model.Chr23.881,evm.model.Chr15.911,evm.model.Chr24.342,evm.model.Chr27.23,evm.model.Chr08.534,evm.model.Chr25.577,evm.model.Chr27.72,evm.model.Chr09.479,evm.model.Chr12.140,evm.model.Chr09.653,evm…	5.918300527935857E-4
Cellular component	perinuclear region of cytoplasm	GO:0048471	3	5.173936237090615E-5	2.01283573908277	35	421	312	7554	evm.model.Chr21.674,evm.model.Chr24.196,evm.model.Chr14.381,evm.model.Chr14.265,evm.model.Chr14.289,evm.model.Chr03.639,evm.model.Chr24.158,evm.model.Chr06.123,evm.model.Chr17.728,evm.model.Chr24.262,evm.model.Chr01.81,evm.model.Chr24.74,evm.model.Chr09.758,evm.model.Chr23.881,evm.model.Chr18.312,evm.model.Chr26.392,evm.model.Chr18.465,evm.model.Chr23.887,evm.model.Chr24.208,evm.model.Chr16.74,ev…	5.90179506366438E-4
Cellular component	membrane raft	GO:0045121	5	5.8858547064777333E-5	2.738209706959707	19	168	312	7554	evm.model.Chr24.196,evm.model.Chr14.289,evm.model.Chr03.639,evm.model.Chr07.187,evm.model.Chr22.92,evm.model.Chr22.690,evm.model.Chr19.334,evm.model.Chr24.262,evm.model.Chr09.758,evm.model.Chr23.881,evm.model.Chr24.342,evm.model.Chr24.208,evm.model.Chr27.23,evm.model.Chr16.74,evm.model.Chr27.92,evm.model.Chr09.653,evm.model.Chr10.624,evm.model.Chr16.263,evm.model.Chr11.977,	6.601967029099191E-4
Cellular component	membrane microdomain	GO:0098857	4	5.8858547064777333E-5	2.738209706959707	19	168	312	7554	evm.model.Chr24.196,evm.model.Chr14.289,evm.model.Chr03.639,evm.model.Chr07.187,evm.model.Chr22.92,evm.model.Chr22.690,evm.model.Chr19.334,evm.model.Chr24.262,evm.model.Chr09.758,evm.model.Chr23.881,evm.model.Chr24.342,evm.model.Chr24.208,evm.model.Chr27.23,evm.model.Chr16.74,evm.model.Chr27.92,evm.model.Chr09.653,evm.model.Chr10.624,evm.model.Chr16.263,evm.model.Chr11.977,	6.601967029099191E-4
Cellular component	neuron projection terminus	GO:0044306	3	9.19869079394342E-5	2.838594164456233	17	145	312	7554	evm.model.Chr14.289,evm.model.Chr12.57,evm.model.Chr22.690,evm.model.Chr24.299,evm.model.Chr26.18,evm.model.Chr04.126,evm.model.Chr22.604,evm.model.Chr27.153,evm.model.Chr24.833,evm.model.Chr01.103,evm.model.Chr25.659,evm.model.Chr09.653,evm.model.Chr18.195,evm.model.Chr21.173,evm.model.Chr28.231,evm.model.Chr01.274,evm.model.Chr07.108,	9.985030490845036E-4
Cellular component	postsynaptic density	GO:0014069	5	9.922420317154401E-5	2.9347319347319347	16	132	312	7554	evm.model.Chr21.674,evm.model.Chr11.912,evm.model.Chr06.387,evm.model.Chr22.690,evm.model.Chr18.507,evm.model.Chr14.180,evm.model.Chr18.209,evm.model.Chr26.392,evm.model.Chr27.92,evm.model.Chr28.87,evm.model.Chr26.321,evm.model.Chr09.556,evm.model.Chr10.624,evm.model.Chr28.231,evm.model.Chr01.274,evm.model.Chr20.120,	0.0010599664878483987
Cellular component	sarcoplasm	GO:0016528	4	1.0721993286921805E-4	6.052884615384615	7	28	312	7554	evm.model.Chr04.981,evm.model.Chr24.158,evm.model.Chr27.92,evm.model.Chr18.154,evm.model.Chr10.624,evm.model.Chr14.217,evm.model.Chr20.120,	0.001127484606577871
Cellular component	asymmetric synapse	GO:0032279	6	1.1884746944523794E-4	2.8909299655568312	16	134	312	7554	evm.model.Chr21.674,evm.model.Chr11.912,evm.model.Chr06.387,evm.model.Chr22.690,evm.model.Chr18.507,evm.model.Chr14.180,evm.model.Chr18.209,evm.model.Chr26.392,evm.model.Chr27.92,evm.model.Chr28.87,evm.model.Chr26.321,evm.model.Chr09.556,evm.model.Chr10.624,evm.model.Chr28.231,evm.model.Chr01.274,evm.model.Chr20.120,	0.001230528414409925
Cellular component	neuron to neuron synapse	GO:0098984	5	1.2987369323036457E-4	2.869515669515669	16	135	312	7554	evm.model.Chr21.674,evm.model.Chr11.912,evm.model.Chr06.387,evm.model.Chr22.690,evm.model.Chr18.507,evm.model.Chr14.180,evm.model.Chr18.209,evm.model.Chr26.392,evm.model.Chr27.92,evm.model.Chr28.87,evm.model.Chr26.321,evm.model.Chr09.556,evm.model.Chr10.624,evm.model.Chr28.231,evm.model.Chr01.274,evm.model.Chr20.120,	0.001324318114303566
Cellular component	basal plasma membrane	GO:0009925	5	1.35776523385589E-4	2.657363977485929	18	164	312	7554	evm.model.Chr11.912,evm.model.Chr06.387,evm.model.Chr07.187,evm.model.Chr22.690,evm.model.Chr24.299,evm.model.Chr19.334,evm.model.Chr27.18,evm.model.Chr09.758,evm.model.Chr23.881,evm.model.Chr08.534,evm.model.Chr27.72,evm.model.Chr17.220,evm.model.Chr01.489,evm.model.Chr26.321,evm.model.Chr16.263,evm.model.Chr14.209,evm.model.Chr20.120,evm.model.Chr14.110,	0.0013638447796791252
Cellular component	basolateral plasma membrane	GO:0016323	5	1.35776523385589E-4	2.657363977485929	18	164	312	7554	evm.model.Chr11.912,evm.model.Chr06.387,evm.model.Chr07.187,evm.model.Chr22.690,evm.model.Chr24.299,evm.model.Chr19.334,evm.model.Chr27.18,evm.model.Chr09.758,evm.model.Chr23.881,evm.model.Chr08.534,evm.model.Chr27.72,evm.model.Chr17.220,evm.model.Chr01.489,evm.model.Chr26.321,evm.model.Chr16.263,evm.model.Chr14.209,evm.model.Chr20.120,evm.model.Chr14.110,	0.0013638447796791252
Cellular component	actin filament bundle	GO:0032432	3	1.5525458697163153E-4	4.96646942800789	8	39	312	7554	evm.model.Chr27.23,evm.model.Chr16.74,evm.model.Chr18.154,evm.model.Chr10.683,evm.model.Chr17.79,evm.model.Chr26.321,evm.model.Chr07.72,evm.model.Chr20.120,	0.0015142947395928698
Cellular component	axon terminus	GO:0043679	4	1.8341647686548335E-4	2.78693967902601	16	139	312	7554	evm.model.Chr14.289,evm.model.Chr12.57,evm.model.Chr22.690,evm.model.Chr24.299,evm.model.Chr26.18,evm.model.Chr04.126,evm.model.Chr27.153,evm.model.Chr24.833,evm.model.Chr01.103,evm.model.Chr25.659,evm.model.Chr09.653,evm.model.Chr18.195,evm.model.Chr21.173,evm.model.Chr28.231,evm.model.Chr01.274,evm.model.Chr07.108,	0.0017634184132924327
Cellular component	side of membrane	GO:0098552	3	2.829357770600671E-4	2.433964183964184	19	189	312	7554	evm.model.Chr14.265,evm.model.Chr04.981,evm.model.Chr24.158,evm.model.Chr05.216,evm.model.Chr17.728,evm.model.Chr19.334,evm.model.Chr03.681,evm.model.Chr01.81,evm.model.Chr09.758,evm.model.Chr15.911,evm.model.Chr15.939,evm.model.Chr27.23,evm.model.Chr08.534,evm.model.Chr27.160,evm.model.Chr28.180,evm.model.Chr09.653,evm.model.Chr27.222,evm.model.Chr01.274,evm.model.Chr20.120,	0.0026819123656538755
Cellular component	neuron projection	GO:0043005	5	2.8332853444135164E-4	1.464966350084911	74	1223	312	7554	evm.model.Chr22.231,evm.model.Chr21.431,evm.model.Chr21.674,evm.model.Chr15.177,evm.model.Chr24.196,evm.model.Chr05.797,evm.model.Chr11.912,evm.model.Chr14.289,evm.model.Chr24.158,evm.model.Chr06.387,evm.model.Chr12.57,evm.model.Chr22.92,evm.model.Chr22.690,evm.model.Chr18.507,evm.model.Chr14.180,evm.model.Chr06.123,evm.model.Chr24.299,evm.model.Chr24.36,evm.model.Chr17.728,evm.model.Chr19.334,ev…	0.0026483347733198565
Cellular component	supramolecular complex	GO:0099080	3	2.9766834750522E-4	1.7415317139001352	41	570	312	7554	evm.model.Chr21.431,evm.model.Chr21.674,evm.model.Chr05.797,evm.model.Chr22.129,evm.model.Chr24.158,evm.model.Chr18.507,evm.model.Chr25.196,evm.model.Chr24.299,evm.model.Chr17.728,evm.model.Chr19.334,evm.model.Chr24.229,evm.model.Chr24.262,evm.model.Chr24.74,evm.model.Chr09.758,evm.model.Chr18.443,evm.model.Chr26.392,evm.model.Chr27.23,evm.model.Chr16.74,evm.model.Chr02.455,evm.model.Chr27.299,ev…	0.0027442575050823704
Cellular component	postsynaptic specialization	GO:0099572	4	3.2400872737414765E-4	2.6533192834562698	16	146	312	7554	evm.model.Chr21.674,evm.model.Chr11.912,evm.model.Chr06.387,evm.model.Chr22.690,evm.model.Chr18.507,evm.model.Chr14.180,evm.model.Chr18.209,evm.model.Chr26.392,evm.model.Chr27.92,evm.model.Chr28.87,evm.model.Chr26.321,evm.model.Chr09.556,evm.model.Chr10.624,evm.model.Chr28.231,evm.model.Chr01.274,evm.model.Chr20.120,	0.002946728020578397
Cellular component	neuron spine	GO:0044309	6	3.268474638093988E-4	3.0264423076923075	13	104	312	7554	evm.model.Chr06.387,evm.model.Chr22.690,evm.model.Chr14.180,evm.model.Chr17.728,evm.model.Chr05.280,evm.model.Chr03.681,evm.model.Chr18.202,evm.model.Chr28.87,evm.model.Chr17.79,evm.model.Chr09.556,evm.model.Chr14.532,evm.model.Chr01.274,evm.model.Chr21.351,	0.0029329112419163384
Cellular component	plasma membrane protein complex	GO:0098797	4	3.335198891872837E-4	2.339279078409513	20	207	312	7554	evm.model.Chr03.707,evm.model.Chr04.981,evm.model.Chr24.158,evm.model.Chr19.334,evm.model.Chr27.18,evm.model.Chr09.758,evm.model.Chr26.81,evm.model.Chr27.21,evm.model.Chr16.74,evm.model.Chr08.534,evm.model.Chr27.72,evm.model.Chr28.180,evm.model.Chr09.653,evm.model.Chr23.818,evm.model.Chr28.89,evm.model.Chr18.91,evm.model.Chr16.263,evm.model.Chr01.274,evm.model.Chr21.351,evm.model.Chr07.468,	0.0029534063871452885
Cellular component	guanylate cyclase complex, soluble	GO:0008074	3	3.4899313292691136E-4	7.566105769230768	5	16	312	7554	evm.model.Chr10.332,evm.model.Chr08.738,evm.model.Chr06.613,evm.model.Chr11.977,evm.model.Chr07.563,	0.003050290629348199
Cellular component	filopodium	GO:0030175	6	4.0927866389650625E-4	3.3290865384615387	11	80	312	7554	evm.model.Chr21.431,evm.model.Chr06.387,evm.model.Chr19.334,evm.model.Chr09.758,evm.model.Chr17.764,evm.model.Chr08.534,evm.model.Chr18.270,evm.model.Chr14.532,evm.model.Chr21.351,evm.model.Chr07.468,evm.model.Chr20.120,	0.0035313402666967784
Cellular component	cell body	GO:0044297	3	4.620344758419215E-4	1.7491225504533487	38	526	312	7554	evm.model.Chr21.431,evm.model.Chr21.674,evm.model.Chr05.797,evm.model.Chr11.912,evm.model.Chr22.92,evm.model.Chr22.690,evm.model.Chr06.123,evm.model.Chr17.728,evm.model.Chr03.681,evm.model.Chr24.262,evm.model.Chr26.18,evm.model.Chr09.758,evm.model.Chr17.764,evm.model.Chr23.881,evm.model.Chr18.445,evm.model.Chr26.392,evm.model.Chr22.604,evm.model.Chr18.465,evm.model.Chr18.106,evm.model.Chr23.887,e…	0.00393606585115966
Cellular component	A band	GO:0031672	3	4.8664893133198994E-4	3.5089186176142695	10	69	312	7554	evm.model.Chr22.129,evm.model.Chr24.158,evm.model.Chr18.507,evm.model.Chr02.455,evm.model.Chr10.683,evm.model.Chr27.247,evm.model.Chr09.653,evm.model.Chr06.621,evm.model.Chr07.72,evm.model.Chr20.120,	0.004093934134830365
Cellular component	cell cortex region	GO:0099738	5	5.474047092030032E-4	3.458791208791208	10	70	312	7554	evm.model.Chr24.24,evm.model.Chr11.947,evm.model.Chr14.265,evm.model.Chr24.299,evm.model.Chr09.758,evm.model.Chr24.100,evm.model.Chr20.397,evm.model.Chr24.833,evm.model.Chr17.79,evm.model.Chr28.231,	0.0045481897443656934
Cellular component	presynaptic membrane	GO:0042734	6	5.558086252320793E-4	3.7569628647214857	9	58	312	7554	evm.model.Chr01.686,evm.model.Chr27.153,evm.model.Chr25.659,evm.model.Chr09.653,evm.model.Chr01.114,evm.model.Chr08.52,evm.model.Chr14.532,evm.model.Chr28.231,evm.model.Chr01.274,	0.004561697619282797
Cellular component	obsolete cytoskeletal part	GO:0044430	0	5.837901867794537E-4	1.586601471922573	50	763	312	7554	evm.model.Chr21.431,evm.model.Chr21.674,evm.model.Chr24.24,evm.model.Chr15.177,evm.model.Chr05.797,evm.model.Chr22.143,evm.model.Chr12.84,evm.model.Chr07.187,evm.model.Chr18.507,evm.model.Chr25.196,evm.model.Chr24.299,evm.model.Chr17.728,evm.model.Chr05.280,evm.model.Chr22.652,evm.model.Chr24.262,evm.model.Chr22.648,evm.model.Chr16.700,evm.model.Chr09.758,evm.model.Chr17.764,evm.model.Chr18.443,e…	0.0047336240446093055
Cellular component	M band	GO:0031430	3	6.890428762298395E-4	4.035256410256411	8	48	312	7554	evm.model.Chr22.129,evm.model.Chr18.507,evm.model.Chr02.455,evm.model.Chr10.683,evm.model.Chr27.247,evm.model.Chr09.653,evm.model.Chr06.621,evm.model.Chr07.72,	0.005520545901222405
Cellular component	neuronal cell body	GO:0043025	4	7.405860166209699E-4	1.754459308807135	35	483	312	7554	evm.model.Chr21.431,evm.model.Chr21.674,evm.model.Chr05.797,evm.model.Chr11.912,evm.model.Chr22.92,evm.model.Chr22.690,evm.model.Chr17.728,evm.model.Chr03.681,evm.model.Chr24.262,evm.model.Chr26.18,evm.model.Chr17.764,evm.model.Chr23.881,evm.model.Chr18.445,evm.model.Chr26.392,evm.model.Chr22.604,evm.model.Chr18.465,evm.model.Chr18.106,evm.model.Chr23.887,evm.model.Chr27.92,evm.model.Chr25.576,ev…	0.0058636986963048554
Cellular component	type I terminal bouton	GO:0061174	5	8.246669496363435E-4	5.188186813186813	6	28	312	7554	evm.model.Chr14.289,evm.model.Chr12.57,evm.model.Chr24.299,evm.model.Chr26.18,evm.model.Chr24.833,evm.model.Chr25.659,	0.006453498338433246
Cellular component	cation channel complex	GO:0034703	6	9.531703647959189E-4	3.228205128205128	10	75	312	7554	evm.model.Chr03.707,evm.model.Chr04.981,evm.model.Chr24.158,evm.model.Chr27.18,evm.model.Chr18.203,evm.model.Chr16.637,evm.model.Chr27.72,evm.model.Chr09.653,evm.model.Chr01.274,evm.model.Chr21.351,	0.007373375350662683
Cellular component	dendritic spine	GO:0043197	7	0.0010431737723124446	2.8207617625093353	12	103	312	7554	evm.model.Chr06.387,evm.model.Chr22.690,evm.model.Chr14.180,evm.model.Chr17.728,evm.model.Chr05.280,evm.model.Chr03.681,evm.model.Chr18.202,evm.model.Chr17.79,evm.model.Chr09.556,evm.model.Chr14.532,evm.model.Chr01.274,evm.model.Chr21.351,	0.007977908508707672
Cellular component	cell-substrate junction	GO:0030055	5	0.001126035396262215	2.959188034188034	11	90	312	7554	evm.model.Chr11.912,evm.model.Chr06.387,evm.model.Chr07.187,evm.model.Chr19.334,evm.model.Chr18.443,evm.model.Chr24.208,evm.model.Chr27.23,evm.model.Chr08.534,evm.model.Chr02.455,evm.model.Chr10.683,evm.model.Chr20.120,	0.008420242463160785
Cellular component	external side of plasma membrane	GO:0009897	4	0.0011569206923032205	3.4047475961538463	9	64	312	7554	evm.model.Chr19.334,evm.model.Chr15.911,evm.model.Chr15.939,evm.model.Chr08.534,evm.model.Chr27.160,evm.model.Chr28.180,evm.model.Chr09.653,evm.model.Chr27.222,evm.model.Chr01.274,	0.008556127757363377
Cellular component	focal adhesion	GO:0005925	6	0.0011727865699993067	3.144355644355644	10	77	312	7554	evm.model.Chr11.912,evm.model.Chr07.187,evm.model.Chr19.334,evm.model.Chr18.443,evm.model.Chr24.208,evm.model.Chr27.23,evm.model.Chr08.534,evm.model.Chr02.455,evm.model.Chr10.683,evm.model.Chr20.120,	0.008579188713147102
Cellular component	lamellipodium	GO:0030027	5	0.0012942391029791	2.622916666666667	13	120	312	7554	evm.model.Chr14.485,evm.model.Chr05.216,evm.model.Chr17.728,evm.model.Chr19.334,evm.model.Chr09.758,evm.model.Chr16.74,evm.model.Chr27.159,evm.model.Chr10.683,evm.model.Chr18.189,evm.model.Chr17.79,evm.model.Chr26.321,evm.model.Chr14.532,evm.model.Chr16.263,	0.009266201237286536
Cellular component	sarcoplasmic reticulum	GO:0016529	7	0.0013713172977958266	5.764652014652014	5	21	312	7554	evm.model.Chr04.981,evm.model.Chr24.158,evm.model.Chr27.92,evm.model.Chr10.624,evm.model.Chr14.217,	0.009714700435964119
Cellular component	obsolete extracellular matrix component	GO:0044420	0	0.0013713172977958266	5.764652014652014	5	21	312	7554	evm.model.Chr02.455,evm.model.Chr27.299,evm.model.Chr01.114,evm.model.Chr21.32,evm.model.Chr28.231,	0.009714700435964119
Cellular component	trans-Golgi network	GO:0005802	5	0.0014058643331170684	2.492364253393665	14	136	312	7554	evm.model.Chr23.276,evm.model.Chr17.728,evm.model.Chr23.881,evm.model.Chr18.465,evm.model.Chr11.481,evm.model.Chr10.686,evm.model.Chr27.160,evm.model.Chr17.220,evm.model.Chr09.556,evm.model.Chr16.495,evm.model.Chr16.141,evm.model.Chr21.173,evm.model.Chr16.499,evm.model.Chr11.721,	0.009754089651420484
Cellular component	obsolete plasma membrane bounded cell projection part	GO:0120038	0	0.0014567921422389274	1.3945846153846153	72	1250	312	7554	evm.model.Chr21.431,evm.model.Chr21.674,evm.model.Chr06.589,evm.model.Chr24.196,evm.model.Chr11.912,evm.model.Chr14.265,evm.model.Chr14.289,evm.model.Chr12.84,evm.model.Chr06.387,evm.model.Chr07.187,evm.model.Chr12.57,evm.model.Chr22.92,evm.model.Chr22.690,evm.model.Chr18.507,evm.model.Chr14.180,evm.model.Chr20.512,evm.model.Chr24.299,evm.model.Chr24.36,evm.model.Chr17.728,evm.model.Chr19.334,evm…	0.010004297058436716
Cellular component	obsolete cell projection part	GO:0044463	0	0.0014567921422389274	1.3945846153846153	72	1250	312	7554	evm.model.Chr21.431,evm.model.Chr21.674,evm.model.Chr06.589,evm.model.Chr24.196,evm.model.Chr11.912,evm.model.Chr14.265,evm.model.Chr14.289,evm.model.Chr12.84,evm.model.Chr06.387,evm.model.Chr07.187,evm.model.Chr12.57,evm.model.Chr22.92,evm.model.Chr22.690,evm.model.Chr18.507,evm.model.Chr14.180,evm.model.Chr20.512,evm.model.Chr24.299,evm.model.Chr24.36,evm.model.Chr17.728,evm.model.Chr19.334,evm…	0.010004297058436716
Cellular component	endosome	GO:0005768	8	0.0017232775203516182	1.7035837297031327	33	469	312	7554	evm.model.Chr05.797,evm.model.Chr11.912,evm.model.Chr14.289,evm.model.Chr03.639,evm.model.Chr22.690,evm.model.Chr06.123,evm.model.Chr17.728,evm.model.Chr22.652,evm.model.Chr01.81,evm.model.Chr09.758,evm.model.Chr23.881,evm.model.Chr26.392,evm.model.Chr18.465,evm.model.Chr01.644,evm.model.Chr26.282,evm.model.Chr16.74,evm.model.Chr10.686,evm.model.Chr27.160,evm.model.Chr20.275,evm.model.Chr17.220,e…	0.011597657711966391
Cellular component	ion channel complex	GO:0034702	5	0.00175984736141499	2.8034412955465586	11	95	312	7554	evm.model.Chr03.707,evm.model.Chr04.981,evm.model.Chr24.158,evm.model.Chr27.18,evm.model.Chr18.203,evm.model.Chr16.637,evm.model.Chr27.72,evm.model.Chr09.653,evm.model.Chr23.818,evm.model.Chr01.274,evm.model.Chr21.351,	0.011726507665666222
Cellular component	fusome	GO:0045169	3	0.002037614768618301	4.4020979020979025	6	33	312	7554	evm.model.Chr21.431,evm.model.Chr06.387,evm.model.Chr18.507,evm.model.Chr24.299,evm.model.Chr26.151,evm.model.Chr20.120,	0.013444262149805064
Cellular component	cluster of actin-based cell projections	GO:0098862	3	0.0022682378529157443	2.3703604088219477	14	143	312	7554	evm.model.Chr22.231,evm.model.Chr20.512,evm.model.Chr17.728,evm.model.Chr09.758,evm.model.Chr23.881,evm.model.Chr27.23,evm.model.Chr16.74,evm.model.Chr27.276,evm.model.Chr28.87,evm.model.Chr01.489,evm.model.Chr17.79,evm.model.Chr16.495,evm.model.Chr16.499,evm.model.Chr20.120,	0.01467811610588746
Cellular component	Golgi apparatus subcompartment	GO:0098791	4	0.0027526359327240124	1.7883522727272725	26	352	312	7554	evm.model.Chr23.276,evm.model.Chr24.37,evm.model.Chr17.728,evm.model.Chr05.280,evm.model.Chr25.42,evm.model.Chr23.881,evm.model.Chr03.120,evm.model.Chr18.465,evm.model.Chr15.718,evm.model.Chr11.481,evm.model.Chr10.686,evm.model.Chr27.160,evm.model.Chr17.220,evm.model.Chr16.327,evm.model.Chr27.236,evm.model.Chr09.556,evm.model.Chr10.624,evm.model.Chr21.39,evm.model.Chr16.495,evm.model.Chr09.175,ev…	0.017643085549745335
Cellular component	apical junction complex	GO:0043296	6	0.0028768762026190053	2.6369002284843868	11	101	312	7554	evm.model.Chr05.419,evm.model.Chr06.387,evm.model.Chr19.666,evm.model.Chr09.758,evm.model.Chr23.881,evm.model.Chr27.23,evm.model.Chr17.220,evm.model.Chr06.427,evm.model.Chr21.243,evm.model.Chr07.468,evm.model.Chr22.29,	0.01826544985247727
Cellular component	obsolete cell-substrate adherens junction	GO:0005924	0	0.0032355964051180575	2.7513111888111883	10	88	312	7554	evm.model.Chr11.912,evm.model.Chr07.187,evm.model.Chr19.334,evm.model.Chr18.443,evm.model.Chr24.208,evm.model.Chr27.23,evm.model.Chr08.534,evm.model.Chr02.455,evm.model.Chr10.683,evm.model.Chr20.120,	0.0203509942116304
Cellular component	secretory vesicle	GO:0099503	8	0.0033919988107291577	1.664207743476036	31	451	312	7554	evm.model.Chr21.431,evm.model.Chr14.381,evm.model.Chr21.455,evm.model.Chr11.912,evm.model.Chr06.387,evm.model.Chr24.262,evm.model.Chr25.50,evm.model.Chr22.648,evm.model.Chr09.758,evm.model.Chr23.881,evm.model.Chr27.23,evm.model.Chr03.342,evm.model.Chr27.92,evm.model.Chr02.336,evm.model.Chr25.576,evm.model.Chr11.481,evm.model.Chr10.686,evm.model.Chr27.160,evm.model.Chr17.220,evm.model.Chr09.479,ev…	0.020565902699285793
Cellular component	potassium channel complex	GO:0034705	7	0.004440279416638493	4.483618233618233	5	27	312	7554	evm.model.Chr03.707,evm.model.Chr18.203,evm.model.Chr09.653,evm.model.Chr01.274,evm.model.Chr21.351,	0.026445203959271732
Cellular component	septate junction	GO:0005918	7	0.004646930894808499	3.3231523378582204	7	51	312	7554	evm.model.Chr05.419,evm.model.Chr06.387,evm.model.Chr19.666,evm.model.Chr17.220,evm.model.Chr06.427,evm.model.Chr21.243,evm.model.Chr22.29,	0.02743319730005368
Cellular component	transport vesicle	GO:0030133	8	0.006583635012406108	1.9414912917271407	17	212	312	7554	evm.model.Chr14.381,evm.model.Chr21.455,evm.model.Chr11.912,evm.model.Chr24.37,evm.model.Chr23.881,evm.model.Chr02.336,evm.model.Chr11.481,evm.model.Chr10.686,evm.model.Chr27.160,evm.model.Chr17.220,evm.model.Chr09.479,evm.model.Chr23.818,evm.model.Chr17.79,evm.model.Chr21.173,evm.model.Chr28.231,evm.model.Chr01.274,evm.model.Chr11.721,	0.03754903697753653
Cellular component	actin filament	GO:0005884	7	0.007812167593305386	3.0264423076923075	7	56	312	7554	evm.model.Chr24.299,evm.model.Chr17.728,evm.model.Chr09.758,evm.model.Chr16.74,evm.model.Chr27.159,evm.model.Chr17.79,evm.model.Chr27.101,	0.04381323991912104
Cellular component	Golgi membrane	GO:0000139	6	0.009437590188777767	1.7969501201923077	19	256	312	7554	evm.model.Chr23.276,evm.model.Chr24.37,evm.model.Chr17.728,evm.model.Chr05.280,evm.model.Chr23.881,evm.model.Chr03.120,evm.model.Chr18.465,evm.model.Chr15.718,evm.model.Chr11.481,evm.model.Chr10.686,evm.model.Chr27.160,evm.model.Chr17.220,evm.model.Chr27.236,evm.model.Chr10.624,evm.model.Chr21.39,evm.model.Chr09.175,evm.model.Chr28.231,evm.model.Chr11.721,evm.model.Chr12.762,	0.05122175965360837
Cellular component	extrinsic component of membrane	GO:0019898	3	0.009452990146948559	2.084437086092715	13	151	312	7554	evm.model.Chr14.381,evm.model.Chr14.289,evm.model.Chr24.158,evm.model.Chr05.216,evm.model.Chr17.728,evm.model.Chr09.758,evm.model.Chr01.768,evm.model.Chr26.359,evm.model.Chr09.479,evm.model.Chr10.557,evm.model.Chr28.89,evm.model.Chr18.91,evm.model.Chr07.468,	0.050894898951171046
Cellular component	early endosome	GO:0005769	9	0.011564199696798894	1.970706618962433	14	172	312	7554	evm.model.Chr05.797,evm.model.Chr14.289,evm.model.Chr17.728,evm.model.Chr22.652,evm.model.Chr01.81,evm.model.Chr18.465,evm.model.Chr26.282,evm.model.Chr16.74,evm.model.Chr27.160,evm.model.Chr17.220,evm.model.Chr16.306,evm.model.Chr11.597,evm.model.Chr16.327,evm.model.Chr01.274,	0.06128115272398153
Cellular component	postsynaptic membrane	GO:0045211	6	0.012484038486175297	2.3945477599323755	9	91	312	7554	evm.model.Chr11.912,evm.model.Chr14.289,evm.model.Chr22.690,evm.model.Chr19.334,evm.model.Chr03.681,evm.model.Chr09.653,evm.model.Chr09.556,evm.model.Chr14.532,evm.model.Chr01.274,	0.06462890693227673
Cellular component	cell-cell contact zone	GO:0044291	6	0.01364731605994296	3.458791208791208	5	35	312	7554	evm.model.Chr27.23,evm.model.Chr02.455,evm.model.Chr17.79,evm.model.Chr16.263,evm.model.Chr20.120,	0.07011178403314208
Cellular component	secretory granule	GO:0030141	9	0.015018523390501803	1.6187947227191413	23	344	312	7554	evm.model.Chr21.431,evm.model.Chr14.381,evm.model.Chr06.387,evm.model.Chr24.262,evm.model.Chr25.50,evm.model.Chr22.648,evm.model.Chr09.758,evm.model.Chr23.881,evm.model.Chr27.23,evm.model.Chr03.342,evm.model.Chr27.92,evm.model.Chr25.576,evm.model.Chr11.481,evm.model.Chr10.686,evm.model.Chr27.160,evm.model.Chr09.479,evm.model.Chr11.597,evm.model.Chr23.818,evm.model.Chr09.556,evm.model.Chr10.624,ev…	0.07657171395308875
Cellular component	dendritic shaft	GO:0043198	3	0.015327591283275765	3.3627136752136746	5	36	312	7554	evm.model.Chr21.674,evm.model.Chr24.196,evm.model.Chr22.690,evm.model.Chr28.87,evm.model.Chr01.274,	0.07755991679432023
Cellular component	stereocilium bundle	GO:0032421	4	0.015327591283275765	3.3627136752136746	5	36	312	7554	evm.model.Chr22.231,evm.model.Chr17.728,evm.model.Chr09.758,evm.model.Chr16.74,evm.model.Chr28.87,	0.07755991679432023
Cellular component	striated muscle dense body	GO:0055120	3	0.015327591283275765	3.3627136752136746	5	36	312	7554	evm.model.Chr18.443,evm.model.Chr27.23,evm.model.Chr02.455,evm.model.Chr10.683,evm.model.Chr09.653,	0.07755991679432023
Cellular component	cell division site	GO:0032153	3	0.015829795253071932	2.648137019230769	7	64	312	7554	evm.model.Chr24.24,evm.model.Chr14.289,evm.model.Chr09.758,evm.model.Chr20.397,evm.model.Chr17.79,evm.model.Chr11.549,evm.model.Chr15.362,	0.07776242485633146
Cellular component	obsolete cell division site part	GO:0032155	0	0.015829795253071932	2.648137019230769	7	64	312	7554	evm.model.Chr24.24,evm.model.Chr14.289,evm.model.Chr09.758,evm.model.Chr20.397,evm.model.Chr17.79,evm.model.Chr11.549,evm.model.Chr15.362,	0.07776242485633146
Cellular component	recycling endosome	GO:0055037	9	0.016228968328544036	2.2937246963562754	9	95	312	7554	evm.model.Chr14.289,evm.model.Chr22.690,evm.model.Chr17.728,evm.model.Chr18.465,evm.model.Chr10.686,evm.model.Chr01.274,evm.model.Chr07.468,evm.model.Chr11.721,evm.model.Chr01.191,	0.07857622795043263
Cellular component	tight junction	GO:0070160	6	0.01696566376547881	2.421153846153846	8	80	312	7554	evm.model.Chr05.419,evm.model.Chr06.387,evm.model.Chr19.666,evm.model.Chr23.881,evm.model.Chr17.220,evm.model.Chr06.427,evm.model.Chr21.243,evm.model.Chr22.29,	0.08155636938690886
Cellular component	cytoplasmic side of plasma membrane	GO:0009898	5	0.017281685613455444	2.269831730769231	9	96	312	7554	evm.model.Chr14.265,evm.model.Chr04.981,evm.model.Chr24.158,evm.model.Chr05.216,evm.model.Chr17.728,evm.model.Chr03.681,evm.model.Chr09.758,evm.model.Chr27.23,evm.model.Chr20.120,	0.08248634338904619
Cellular component	plasma membrane raft	GO:0044853	6	0.01817368088725546	2.3912630579297245	8	81	312	7554	evm.model.Chr14.289,evm.model.Chr07.187,evm.model.Chr19.334,evm.model.Chr09.758,evm.model.Chr16.74,evm.model.Chr09.653,evm.model.Chr10.624,evm.model.Chr16.263,	0.08493671692446475
Cellular component	brush border	GO:0005903	4	0.01910286168942621	2.1238191632928474	10	114	312	7554	evm.model.Chr20.512,evm.model.Chr09.758,evm.model.Chr23.881,evm.model.Chr27.23,evm.model.Chr27.276,evm.model.Chr01.489,evm.model.Chr17.79,evm.model.Chr16.495,evm.model.Chr16.499,evm.model.Chr20.120,	0.08866362701368165
Cellular component	cell projection membrane	GO:0031253	5	0.019820243861724318	1.7978865194211728	15	202	312	7554	evm.model.Chr24.196,evm.model.Chr14.265,evm.model.Chr14.289,evm.model.Chr07.187,evm.model.Chr22.92,evm.model.Chr18.507,evm.model.Chr20.512,evm.model.Chr17.728,evm.model.Chr05.280,evm.model.Chr09.758,evm.model.Chr23.881,evm.model.Chr08.534,evm.model.Chr01.274,evm.model.Chr21.243,evm.model.Chr20.120,	0.09136317889685251
Cellular component	Golgi cisterna	GO:0031985	5	0.01996706014571703	2.5295637198622276	7	67	312	7554	evm.model.Chr24.37,evm.model.Chr05.280,evm.model.Chr25.42,evm.model.Chr18.465,evm.model.Chr17.220,evm.model.Chr16.327,evm.model.Chr12.762,	0.0914138195786909
Cellular component	midbody	GO:0030496	3	0.020185565735309274	2.1053511705685617	10	115	312	7554	evm.model.Chr14.289,evm.model.Chr09.758,evm.model.Chr27.159,evm.model.Chr20.397,evm.model.Chr24.833,evm.model.Chr17.79,evm.model.Chr04.912,evm.model.Chr11.549,evm.model.Chr16.287,evm.model.Chr15.362,	0.0917897685125888
Cellular component	intracellular vesicle	GO:0097708	6	0.020380132774239446	1.2523209549071619	72	1392	312	7554	evm.model.Chr21.431,evm.model.Chr23.276,evm.model.Chr05.797,evm.model.Chr14.381,evm.model.Chr21.455,evm.model.Chr11.912,evm.model.Chr14.289,evm.model.Chr03.639,evm.model.Chr06.387,evm.model.Chr22.690,evm.model.Chr06.123,evm.model.Chr24.37,evm.model.Chr17.728,evm.model.Chr24.229,evm.model.Chr26.33,evm.model.Chr22.652,evm.model.Chr24.262,evm.model.Chr04.211,evm.model.Chr25.50,evm.model.Chr01.81,evm…	0.09205254602055803
Cellular component	cytoplasmic vesicle	GO:0031410	7	0.020380132774239446	1.2523209549071619	72	1392	312	7554	evm.model.Chr21.431,evm.model.Chr23.276,evm.model.Chr05.797,evm.model.Chr14.381,evm.model.Chr21.455,evm.model.Chr11.912,evm.model.Chr14.289,evm.model.Chr03.639,evm.model.Chr06.387,evm.model.Chr22.690,evm.model.Chr06.123,evm.model.Chr24.37,evm.model.Chr17.728,evm.model.Chr24.229,evm.model.Chr26.33,evm.model.Chr22.652,evm.model.Chr24.262,evm.model.Chr04.211,evm.model.Chr25.50,evm.model.Chr01.81,evm…	0.09205254602055803
Cellular component	caveola	GO:0005901	7	0.02308337510674352	2.6901709401709404	6	54	312	7554	evm.model.Chr14.289,evm.model.Chr07.187,evm.model.Chr16.74,evm.model.Chr09.653,evm.model.Chr10.624,evm.model.Chr16.263,	0.09709444654273994
Cellular component	ruffle	GO:0001726	5	0.023304624912440897	2.1574638233054073	9	101	312	7554	evm.model.Chr14.265,evm.model.Chr14.289,evm.model.Chr07.187,evm.model.Chr17.728,evm.model.Chr09.758,evm.model.Chr02.455,evm.model.Chr26.359,evm.model.Chr17.79,evm.model.Chr20.120,	0.09741622711846412
Cellular component	cleavage furrow	GO:0032154	5	0.02504307720918353	2.641258741258741	6	55	312	7554	evm.model.Chr14.289,evm.model.Chr09.758,evm.model.Chr20.397,evm.model.Chr17.79,evm.model.Chr11.549,evm.model.Chr15.362,	0.10339871755693567
Cellular component	cytoplasmic side of membrane	GO:0098562	4	0.02628134840604779	2.017628205128205	10	120	312	7554	evm.model.Chr14.265,evm.model.Chr04.981,evm.model.Chr24.158,evm.model.Chr05.216,evm.model.Chr17.728,evm.model.Chr03.681,evm.model.Chr01.81,evm.model.Chr09.758,evm.model.Chr27.23,evm.model.Chr20.120,	0.10784967973945221
Cellular component	centriole	GO:0005814	6	0.03157828697221532	2.5046419098143238	6	58	312	7554	evm.model.Chr15.177,evm.model.Chr26.392,evm.model.Chr23.887,evm.model.Chr24.833,evm.model.Chr20.131,evm.model.Chr06.647,	0.12428179609532697
Cellular component	extrinsic component of plasma membrane	GO:0019897	4	0.03243040611807002	2.2902806652806653	7	74	312	7554	evm.model.Chr24.158,evm.model.Chr05.216,evm.model.Chr17.728,evm.model.Chr26.359,evm.model.Chr28.89,evm.model.Chr18.91,evm.model.Chr07.468,	0.12689339138058794
Cellular component	vesicle	GO:0031982	5	0.03379951517957125	1.2197669480278177	73	1449	312	7554	evm.model.Chr21.431,evm.model.Chr23.276,evm.model.Chr05.797,evm.model.Chr14.381,evm.model.Chr21.455,evm.model.Chr11.912,evm.model.Chr14.289,evm.model.Chr03.639,evm.model.Chr06.387,evm.model.Chr22.690,evm.model.Chr06.123,evm.model.Chr24.37,evm.model.Chr17.728,evm.model.Chr24.229,evm.model.Chr26.33,evm.model.Chr22.652,evm.model.Chr24.262,evm.model.Chr04.211,evm.model.Chr25.50,evm.model.Chr01.81,evm…	0.13148597523613553
Cellular component	Golgi-associated vesicle	GO:0005798	8	0.033813093107476266	2.128486897717667	8	91	312	7554	evm.model.Chr14.289,evm.model.Chr22.690,evm.model.Chr22.652,evm.model.Chr23.881,evm.model.Chr10.686,evm.model.Chr20.275,evm.model.Chr09.556,evm.model.Chr01.274,	0.13078282563983637
Cellular component	ruffle membrane	GO:0032587	6	0.033845049785494075	2.7513111888111883	5	44	312	7554	evm.model.Chr14.265,evm.model.Chr14.289,evm.model.Chr07.187,evm.model.Chr17.728,evm.model.Chr20.120,	0.13015839146078578
Cellular component	myosin complex	GO:0016459	3	0.036837822839846046	2.69017094017094	5	45	312	7554	evm.model.Chr17.764,evm.model.Chr27.247,evm.model.Chr17.79,evm.model.Chr16.495,evm.model.Chr16.499,	0.13928008298436173
Cellular component	nuclear envelope	GO:0005635	5	0.04110624357298842	1.556456043956044	18	280	312	7554	evm.model.Chr21.431,evm.model.Chr15.177,evm.model.Chr03.639,evm.model.Chr24.158,evm.model.Chr25.196,evm.model.Chr17.728,evm.model.Chr17.889,evm.model.Chr01.732,evm.model.Chr18.465,evm.model.Chr18.106,evm.model.Chr27.92,evm.model.Chr24.833,evm.model.Chr25.659,evm.model.Chr16.464,evm.model.Chr10.624,evm.model.Chr06.621,evm.model.Chr07.72,evm.model.Chr20.120,	0.15035055393815872
Cellular component	polymeric cytoskeletal fiber	GO:0099513	6	0.041188289299866065	1.669761273209549	14	203	312	7554	evm.model.Chr21.431,evm.model.Chr21.674,evm.model.Chr05.797,evm.model.Chr25.196,evm.model.Chr24.299,evm.model.Chr17.728,evm.model.Chr09.758,evm.model.Chr16.74,evm.model.Chr27.159,evm.model.Chr24.833,evm.model.Chr17.79,evm.model.Chr27.101,evm.model.Chr11.549,evm.model.Chr20.120,	0.14983631729086413
Cellular component	microtubule associated complex	GO:0005875	3	0.04412566367421267	1.8482090428655311	10	131	312	7554	evm.model.Chr21.431,evm.model.Chr21.674,evm.model.Chr05.797,evm.model.Chr12.84,evm.model.Chr18.106,evm.model.Chr23.887,evm.model.Chr10.683,evm.model.Chr08.798,evm.model.Chr24.833,evm.model.Chr13.329,	0.14486132513534206
Cellular component	transmembrane transporter complex	GO:1902495	4	0.046751567159047935	1.7191624943104236	12	169	312	7554	evm.model.Chr03.707,evm.model.Chr04.981,evm.model.Chr24.158,evm.model.Chr27.18,evm.model.Chr18.203,evm.model.Chr16.637,evm.model.Chr27.72,evm.model.Chr28.180,evm.model.Chr09.653,evm.model.Chr23.818,evm.model.Chr01.274,evm.model.Chr21.351,	0.15273691600989933
Biological process	anatomical structure morphogenesis	GO:0009653	3	2.000621890374532E-13	1.6107427750422796	164	2452	327	7875	evm.model.Chr14.357,evm.model.Chr22.231,evm.model.Chr04.983,evm.model.Chr21.431,evm.model.Chr21.674,evm.model.Chr24.24,evm.model.Chr14.485,evm.model.Chr15.177,evm.model.Chr06.589,evm.model.Chr24.196,evm.model.Chr11.947,evm.model.Chr05.797,evm.model.Chr10.75,evm.model.Chr13.651,evm.model.Chr21.455,evm.model.Chr11.912,evm.model.Chr22.129,evm.model.Chr14.265,evm.model.Chr22.143,evm.model.Chr04.981,e…	1.2751963929247268E-9
Biological process	actin filament-based process	GO:0030029	3	1.1256551246674462E-12	2.8121895634897447	55	471	327	7875	evm.model.Chr24.24,evm.model.Chr24.196,evm.model.Chr04.981,evm.model.Chr14.289,evm.model.Chr22.200,evm.model.Chr24.158,evm.model.Chr06.387,evm.model.Chr07.187,evm.model.Chr17.728,evm.model.Chr19.334,evm.model.Chr24.113,evm.model.Chr03.681,evm.model.Chr24.262,evm.model.Chr01.81,evm.model.Chr22.648,evm.model.Chr18.420,evm.model.Chr09.758,evm.model.Chr18.202,evm.model.Chr18.443,evm.model.Chr03.120,e…	3.587462882315151E-9
Biological process	cell development	GO:0048468	4	6.53999077115941E-12	1.6019914480155781	152	2285	327	7875	evm.model.Chr04.983,evm.model.Chr21.431,evm.model.Chr21.674,evm.model.Chr24.24,evm.model.Chr06.589,evm.model.Chr24.196,evm.model.Chr11.947,evm.model.Chr05.797,evm.model.Chr10.75,evm.model.Chr13.651,evm.model.Chr11.912,evm.model.Chr22.129,evm.model.Chr14.265,evm.model.Chr22.143,evm.model.Chr04.981,evm.model.Chr14.289,evm.model.Chr22.200,evm.model.Chr03.639,evm.model.Chr24.158,evm.model.Chr06.387,e…	1.3895300391790025E-8
Biological process	cytoskeleton organization	GO:0007010	6	7.29205584804049E-12	2.1718298353650876	79	876	327	7875	evm.model.Chr22.231,evm.model.Chr21.431,evm.model.Chr21.674,evm.model.Chr24.24,evm.model.Chr24.196,evm.model.Chr05.797,evm.model.Chr14.289,evm.model.Chr22.200,evm.model.Chr06.387,evm.model.Chr07.187,evm.model.Chr18.507,evm.model.Chr14.183,evm.model.Chr24.299,evm.model.Chr17.728,evm.model.Chr19.334,evm.model.Chr24.113,evm.model.Chr03.681,evm.model.Chr24.262,evm.model.Chr01.81,evm.model.Chr22.648,e…	1.1619890993852522E-8
Biological process	actin cytoskeleton organization	GO:0030036	7	2.1270318839583524E-11	2.7808970909167954	50	433	327	7875	evm.model.Chr24.24,evm.model.Chr24.196,evm.model.Chr14.289,evm.model.Chr22.200,evm.model.Chr07.187,evm.model.Chr17.728,evm.model.Chr19.334,evm.model.Chr24.113,evm.model.Chr03.681,evm.model.Chr24.262,evm.model.Chr01.81,evm.model.Chr22.648,evm.model.Chr18.420,evm.model.Chr09.758,evm.model.Chr18.202,evm.model.Chr18.443,evm.model.Chr03.120,evm.model.Chr24.342,evm.model.Chr03.342,evm.model.Chr16.74,ev…	2.7115402456701078E-8
Biological process	post-embryonic animal morphogenesis	GO:0009886	4	2.859390502152337E-11	2.723306007038386	51	451	327	7875	evm.model.Chr14.357,evm.model.Chr24.24,evm.model.Chr15.177,evm.model.Chr11.947,evm.model.Chr10.75,evm.model.Chr13.651,evm.model.Chr06.387,evm.model.Chr07.187,evm.model.Chr12.57,evm.model.Chr24.299,evm.model.Chr17.728,evm.model.Chr19.334,evm.model.Chr03.681,evm.model.Chr04.211,evm.model.Chr09.758,evm.model.Chr17.889,evm.model.Chr18.202,evm.model.Chr15.43,evm.model.Chr02.437,evm.model.Chr22.604,evm…	3.037625843453166E-8
Biological process	instar larval or pupal morphogenesis	GO:0048707	5	3.097877510072067E-11	2.7897065521504327	49	423	327	7875	evm.model.Chr14.357,evm.model.Chr24.24,evm.model.Chr15.177,evm.model.Chr11.947,evm.model.Chr10.75,evm.model.Chr13.651,evm.model.Chr06.387,evm.model.Chr07.187,evm.model.Chr12.57,evm.model.Chr24.299,evm.model.Chr17.728,evm.model.Chr19.334,evm.model.Chr03.681,evm.model.Chr04.211,evm.model.Chr09.758,evm.model.Chr17.889,evm.model.Chr18.202,evm.model.Chr15.43,evm.model.Chr02.437,evm.model.Chr22.604,evm…	2.820838749885622E-8
Biological process	cellular developmental process	GO:0048869	3	4.411804255255447E-11	1.4778703312732715	176	2868	327	7875	evm.model.Chr22.231,evm.model.Chr04.983,evm.model.Chr21.431,evm.model.Chr21.674,evm.model.Chr24.24,evm.model.Chr14.485,evm.model.Chr15.177,evm.model.Chr06.589,evm.model.Chr24.196,evm.model.Chr23.276,evm.model.Chr11.947,evm.model.Chr05.797,evm.model.Chr10.75,evm.model.Chr13.651,evm.model.Chr11.912,evm.model.Chr22.129,evm.model.Chr14.265,evm.model.Chr22.143,evm.model.Chr04.981,evm.model.Chr14.289,e…	3.5151050403747774E-8
Biological process	locomotion	GO:0040011	2	4.650746454615273E-11	1.7253183623168562	120	1675	327	7875	evm.model.Chr14.357,evm.model.Chr22.231,evm.model.Chr21.431,evm.model.Chr21.674,evm.model.Chr12.870,evm.model.Chr14.485,evm.model.Chr15.177,evm.model.Chr24.196,evm.model.Chr11.947,evm.model.Chr10.75,evm.model.Chr11.912,evm.model.Chr14.265,evm.model.Chr22.143,evm.model.Chr04.981,evm.model.Chr22.200,evm.model.Chr12.84,evm.model.Chr24.158,evm.model.Chr19.666,evm.model.Chr07.185,evm.model.Chr07.187,e…	3.29376198907975E-8
Biological process	cell differentiation	GO:0030154	4	7.478551111717024E-11	1.4795044047122603	173	2816	327	7875	evm.model.Chr22.231,evm.model.Chr04.983,evm.model.Chr21.431,evm.model.Chr21.674,evm.model.Chr24.24,evm.model.Chr14.485,evm.model.Chr15.177,evm.model.Chr06.589,evm.model.Chr24.196,evm.model.Chr23.276,evm.model.Chr11.947,evm.model.Chr05.797,evm.model.Chr10.75,evm.model.Chr13.651,evm.model.Chr11.912,evm.model.Chr22.129,evm.model.Chr14.265,evm.model.Chr22.143,evm.model.Chr04.981,evm.model.Chr14.289,e…	4.766828478608431E-8
Biological process	neurogenesis	GO:0022008	5	7.478695440710226E-11	1.6900048285852245	124	1767	327	7875	evm.model.Chr22.231,evm.model.Chr04.983,evm.model.Chr21.431,evm.model.Chr21.674,evm.model.Chr24.24,evm.model.Chr14.485,evm.model.Chr15.177,evm.model.Chr06.589,evm.model.Chr24.196,evm.model.Chr11.947,evm.model.Chr05.797,evm.model.Chr13.651,evm.model.Chr11.912,evm.model.Chr14.265,evm.model.Chr22.143,evm.model.Chr04.981,evm.model.Chr14.289,evm.model.Chr22.200,evm.model.Chr06.387,evm.model.Chr07.185,…	4.3335640671897255E-8
Biological process	nervous system development	GO:0007399	5	1.0440881492712606E-10	1.587739667796008	143	2169	327	7875	evm.model.Chr22.231,evm.model.Chr04.983,evm.model.Chr21.431,evm.model.Chr21.674,evm.model.Chr24.24,evm.model.Chr14.485,evm.model.Chr15.177,evm.model.Chr06.589,evm.model.Chr24.196,evm.model.Chr11.947,evm.model.Chr05.797,evm.model.Chr13.651,evm.model.Chr11.912,evm.model.Chr14.265,evm.model.Chr22.143,evm.model.Chr04.981,evm.model.Chr14.289,evm.model.Chr22.200,evm.model.Chr06.387,evm.model.Chr07.185,…	5.545848219545846E-8
Biological process	generation of neurons	GO:0048699	6	1.1318035397778203E-10	1.702951241532548	120	1697	327	7875	evm.model.Chr22.231,evm.model.Chr04.983,evm.model.Chr21.431,evm.model.Chr21.674,evm.model.Chr24.24,evm.model.Chr14.485,evm.model.Chr06.589,evm.model.Chr24.196,evm.model.Chr11.947,evm.model.Chr05.797,evm.model.Chr13.651,evm.model.Chr11.912,evm.model.Chr14.265,evm.model.Chr22.143,evm.model.Chr04.981,evm.model.Chr14.289,evm.model.Chr22.200,evm.model.Chr06.387,evm.model.Chr07.187,evm.model.Chr12.57,e…	5.549319817341405E-8
Biological process	instar larval or pupal development	GO:0002165	5	1.192927978621583E-10	2.530075322171849	54	514	327	7875	evm.model.Chr14.357,evm.model.Chr24.24,evm.model.Chr15.177,evm.model.Chr11.947,evm.model.Chr10.75,evm.model.Chr13.651,evm.model.Chr03.639,evm.model.Chr06.387,evm.model.Chr07.187,evm.model.Chr12.57,evm.model.Chr24.299,evm.model.Chr17.728,evm.model.Chr19.334,evm.model.Chr03.681,evm.model.Chr04.211,evm.model.Chr09.758,evm.model.Chr17.889,evm.model.Chr18.202,evm.model.Chr15.43,evm.model.Chr02.437,evm…	5.431230668381407E-8
Biological process	system development	GO:0048731	4	1.774148605804271E-10	1.4034299635397576	194	3329	327	7875	evm.model.Chr14.357,evm.model.Chr22.231,evm.model.Chr04.983,evm.model.Chr21.431,evm.model.Chr21.674,evm.model.Chr24.24,evm.model.Chr14.485,evm.model.Chr15.177,evm.model.Chr06.589,evm.model.Chr24.196,evm.model.Chr23.276,evm.model.Chr11.947,evm.model.Chr05.797,evm.model.Chr10.75,evm.model.Chr13.651,evm.model.Chr21.455,evm.model.Chr11.912,evm.model.Chr22.129,evm.model.Chr14.265,evm.model.Chr22.143,e…	7.538948808930948E-8
Biological process	neuron differentiation	GO:0030182	5	1.7909851379727115E-10	1.7277613870589663	114	1589	327	7875	evm.model.Chr22.231,evm.model.Chr04.983,evm.model.Chr21.431,evm.model.Chr21.674,evm.model.Chr24.24,evm.model.Chr06.589,evm.model.Chr24.196,evm.model.Chr11.947,evm.model.Chr05.797,evm.model.Chr13.651,evm.model.Chr11.912,evm.model.Chr22.143,evm.model.Chr04.981,evm.model.Chr14.289,evm.model.Chr22.200,evm.model.Chr06.387,evm.model.Chr07.187,evm.model.Chr12.57,evm.model.Chr06.256,evm.model.Chr22.92,ev…	7.13483704339879E-8
Biological process	metamorphosis	GO:0007552	5	1.9126544792413824E-10	2.651788475414906	49	445	327	7875	evm.model.Chr14.357,evm.model.Chr24.24,evm.model.Chr15.177,evm.model.Chr11.947,evm.model.Chr10.75,evm.model.Chr13.651,evm.model.Chr06.387,evm.model.Chr07.187,evm.model.Chr12.57,evm.model.Chr24.299,evm.model.Chr17.728,evm.model.Chr19.334,evm.model.Chr03.681,evm.model.Chr04.211,evm.model.Chr09.758,evm.model.Chr17.889,evm.model.Chr18.202,evm.model.Chr15.43,evm.model.Chr02.437,evm.model.Chr22.604,evm…	7.171329206285042E-8
Biological process	supramolecular fiber organization	GO:0097435	5	2.420530442748259E-10	2.742074666182215	46	404	327	7875	evm.model.Chr21.431,evm.model.Chr21.674,evm.model.Chr24.24,evm.model.Chr24.196,evm.model.Chr07.187,evm.model.Chr18.507,evm.model.Chr17.728,evm.model.Chr19.334,evm.model.Chr24.113,evm.model.Chr24.262,evm.model.Chr22.648,evm.model.Chr25.42,evm.model.Chr09.758,evm.model.Chr23.881,evm.model.Chr18.443,evm.model.Chr24.342,evm.model.Chr23.887,evm.model.Chr16.74,evm.model.Chr17.565,evm.model.Chr08.534,ev…	8.571367245598556E-8
Biological process	post-embryonic animal organ morphogenesis	GO:0048563	5	3.050401042870021E-10	2.803261977573904	44	378	327	7875	evm.model.Chr14.357,evm.model.Chr24.24,evm.model.Chr15.177,evm.model.Chr11.947,evm.model.Chr10.75,evm.model.Chr13.651,evm.model.Chr06.387,evm.model.Chr07.187,evm.model.Chr24.299,evm.model.Chr17.728,evm.model.Chr19.334,evm.model.Chr04.211,evm.model.Chr09.758,evm.model.Chr17.889,evm.model.Chr22.604,evm.model.Chr15.939,evm.model.Chr01.644,evm.model.Chr24.208,evm.model.Chr15.718,evm.model.Chr08.534,e…	1.0233292761712377E-7
Biological process	imaginal disc morphogenesis	GO:0007560	7	6.761268211974425E-10	2.7762746882455662	43	373	327	7875	evm.model.Chr14.357,evm.model.Chr24.24,evm.model.Chr15.177,evm.model.Chr11.947,evm.model.Chr10.75,evm.model.Chr13.651,evm.model.Chr06.387,evm.model.Chr07.187,evm.model.Chr24.299,evm.model.Chr17.728,evm.model.Chr19.334,evm.model.Chr04.211,evm.model.Chr09.758,evm.model.Chr17.889,evm.model.Chr22.604,evm.model.Chr15.939,evm.model.Chr01.644,evm.model.Chr24.208,evm.model.Chr15.718,evm.model.Chr08.534,e…	2.1548161791562492E-7
Biological process	system process	GO:0003008	3	2.183027869584464E-9	1.8641772434124146	86	1111	327	7875	evm.model.Chr22.231,evm.model.Chr21.315,evm.model.Chr21.674,evm.model.Chr24.24,evm.model.Chr24.196,evm.model.Chr13.651,evm.model.Chr14.381,evm.model.Chr04.981,evm.model.Chr24.158,evm.model.Chr06.387,evm.model.Chr06.256,evm.model.Chr14.183,evm.model.Chr06.123,evm.model.Chr24.36,evm.model.Chr17.728,evm.model.Chr19.334,evm.model.Chr27.18,evm.model.Chr03.681,evm.model.Chr19.674,evm.model.Chr22.648,ev…	6.626009352729226E-7
Biological process	wing disc morphogenesis	GO:0007472	8	3.791850722301149E-9	3.066694155241728	34	267	327	7875	evm.model.Chr14.357,evm.model.Chr24.24,evm.model.Chr13.651,evm.model.Chr06.387,evm.model.Chr07.187,evm.model.Chr24.299,evm.model.Chr17.728,evm.model.Chr19.334,evm.model.Chr04.211,evm.model.Chr22.604,evm.model.Chr15.939,evm.model.Chr01.644,evm.model.Chr24.208,evm.model.Chr15.718,evm.model.Chr08.534,evm.model.Chr02.455,evm.model.Chr08.783,evm.model.Chr23.859,evm.model.Chr10.419,evm.model.Chr12.140,…	1.098602568361251E-6
Biological process	imaginal disc-derived appendage development	GO:0048737	5	4.544728593458558E-9	2.8743711157147085	37	310	327	7875	evm.model.Chr14.357,evm.model.Chr24.24,evm.model.Chr11.947,evm.model.Chr10.75,evm.model.Chr13.651,evm.model.Chr06.387,evm.model.Chr07.187,evm.model.Chr24.299,evm.model.Chr17.728,evm.model.Chr19.334,evm.model.Chr04.211,evm.model.Chr22.604,evm.model.Chr15.939,evm.model.Chr01.644,evm.model.Chr24.208,evm.model.Chr15.718,evm.model.Chr08.534,evm.model.Chr02.455,evm.model.Chr08.783,evm.model.Chr20.275,e…	1.2594826110741237E-6
Biological process	movement of cell or subcellular component	GO:0006928	3	6.366091098719551E-9	1.642659991730827	112	1642	327	7875	evm.model.Chr14.357,evm.model.Chr22.231,evm.model.Chr21.431,evm.model.Chr21.674,evm.model.Chr24.24,evm.model.Chr12.870,evm.model.Chr14.485,evm.model.Chr15.177,evm.model.Chr24.196,evm.model.Chr11.947,evm.model.Chr05.797,evm.model.Chr10.75,evm.model.Chr11.912,evm.model.Chr14.265,evm.model.Chr22.143,evm.model.Chr04.981,evm.model.Chr22.200,evm.model.Chr12.84,evm.model.Chr24.158,evm.model.Chr19.666,ev…	1.6907276943016007E-6
Biological process	imaginal disc-derived wing morphogenesis	GO:0007476	6	6.441713606974986E-9	3.068435407884949	33	259	327	7875	evm.model.Chr14.357,evm.model.Chr24.24,evm.model.Chr13.651,evm.model.Chr06.387,evm.model.Chr07.187,evm.model.Chr24.299,evm.model.Chr17.728,evm.model.Chr19.334,evm.model.Chr04.211,evm.model.Chr22.604,evm.model.Chr15.939,evm.model.Chr01.644,evm.model.Chr24.208,evm.model.Chr15.718,evm.model.Chr08.534,evm.model.Chr02.455,evm.model.Chr08.783,evm.model.Chr10.419,evm.model.Chr12.140,evm.model.Chr05.913,…	1.6423793012343424E-6
Biological process	regulation of cytoskeleton organization	GO:0051493	7	7.573424665174855E-9	2.773144286905755	38	330	327	7875	evm.model.Chr21.431,evm.model.Chr21.674,evm.model.Chr24.24,evm.model.Chr24.196,evm.model.Chr22.200,evm.model.Chr06.387,evm.model.Chr07.187,evm.model.Chr18.507,evm.model.Chr24.299,evm.model.Chr17.728,evm.model.Chr24.113,evm.model.Chr24.262,evm.model.Chr22.648,evm.model.Chr18.420,evm.model.Chr25.42,evm.model.Chr09.758,evm.model.Chr24.342,evm.model.Chr24.100,evm.model.Chr23.887,evm.model.Chr16.74,ev…	1.8566541852240202E-6
Biological process	post-embryonic appendage morphogenesis	GO:0035120	5	7.734929585723194E-9	2.8707697916033785	36	302	327	7875	evm.model.Chr14.357,evm.model.Chr24.24,evm.model.Chr11.947,evm.model.Chr10.75,evm.model.Chr13.651,evm.model.Chr06.387,evm.model.Chr07.187,evm.model.Chr24.299,evm.model.Chr17.728,evm.model.Chr19.334,evm.model.Chr04.211,evm.model.Chr22.604,evm.model.Chr15.939,evm.model.Chr01.644,evm.model.Chr24.208,evm.model.Chr15.718,evm.model.Chr08.534,evm.model.Chr02.455,evm.model.Chr08.783,evm.model.Chr10.419,e…	1.8260163399777643E-6
Biological process	imaginal disc-derived appendage morphogenesis	GO:0035114	5	9.234438103078446E-9	2.8518831482375666	36	304	327	7875	evm.model.Chr14.357,evm.model.Chr24.24,evm.model.Chr11.947,evm.model.Chr10.75,evm.model.Chr13.651,evm.model.Chr06.387,evm.model.Chr07.187,evm.model.Chr24.299,evm.model.Chr17.728,evm.model.Chr19.334,evm.model.Chr04.211,evm.model.Chr22.604,evm.model.Chr15.939,evm.model.Chr01.644,evm.model.Chr24.208,evm.model.Chr15.718,evm.model.Chr08.534,evm.model.Chr02.455,evm.model.Chr08.783,evm.model.Chr10.419,e…	2.1021538738936433E-6
Biological process	neuron development	GO:0048666	5	1.0069620359764997E-8	1.6950100693667487	101	1435	327	7875	evm.model.Chr04.983,evm.model.Chr21.431,evm.model.Chr21.674,evm.model.Chr24.24,evm.model.Chr06.589,evm.model.Chr24.196,evm.model.Chr11.947,evm.model.Chr05.797,evm.model.Chr11.912,evm.model.Chr22.143,evm.model.Chr04.981,evm.model.Chr14.289,evm.model.Chr22.200,evm.model.Chr06.387,evm.model.Chr07.187,evm.model.Chr12.57,evm.model.Chr06.256,evm.model.Chr22.92,evm.model.Chr22.690,evm.model.Chr18.507,ev…	2.2132331094186926E-6
Biological process	animal organ morphogenesis	GO:0009887	4	1.073049904487533E-8	1.6995461402497845	100	1417	327	7875	evm.model.Chr14.357,evm.model.Chr22.231,evm.model.Chr04.983,evm.model.Chr24.24,evm.model.Chr15.177,evm.model.Chr06.589,evm.model.Chr24.196,evm.model.Chr11.947,evm.model.Chr10.75,evm.model.Chr13.651,evm.model.Chr11.912,evm.model.Chr22.129,evm.model.Chr14.265,evm.model.Chr22.143,evm.model.Chr14.289,evm.model.Chr22.200,evm.model.Chr24.158,evm.model.Chr06.387,evm.model.Chr19.666,evm.model.Chr07.187,e…	2.279873363734512E-6
Biological process	regulation of supramolecular fiber organization	GO:1902903	6	1.121539805470917E-8	3.2943136576077547	29	212	327	7875	evm.model.Chr21.674,evm.model.Chr24.24,evm.model.Chr24.196,evm.model.Chr07.187,evm.model.Chr18.507,evm.model.Chr17.728,evm.model.Chr24.113,evm.model.Chr22.648,evm.model.Chr25.42,evm.model.Chr09.758,evm.model.Chr24.342,evm.model.Chr23.887,evm.model.Chr16.74,evm.model.Chr17.565,evm.model.Chr18.154,evm.model.Chr10.683,evm.model.Chr24.833,evm.model.Chr27.247,evm.model.Chr18.195,evm.model.Chr18.189,ev…	2.306030554861814E-6
Biological process	imaginal disc development	GO:0007444	6	1.2539208227302368E-8	2.2957215124753496	51	535	327	7875	evm.model.Chr14.357,evm.model.Chr24.24,evm.model.Chr15.177,evm.model.Chr11.947,evm.model.Chr10.75,evm.model.Chr13.651,evm.model.Chr06.387,evm.model.Chr07.187,evm.model.Chr06.256,evm.model.Chr14.183,evm.model.Chr24.299,evm.model.Chr17.728,evm.model.Chr19.334,evm.model.Chr19.342,evm.model.Chr04.211,evm.model.Chr17.617,evm.model.Chr09.758,evm.model.Chr17.889,evm.model.Chr22.604,evm.model.Chr15.939,e…	2.4976535387757903E-6
Biological process	striated muscle cell differentiation	GO:0051146	6	1.5195252611732712E-8	3.097757813392211	31	241	327	7875	evm.model.Chr24.196,evm.model.Chr13.651,evm.model.Chr22.129,evm.model.Chr04.981,evm.model.Chr24.158,evm.model.Chr07.185,evm.model.Chr17.728,evm.model.Chr19.334,evm.model.Chr23.216,evm.model.Chr24.262,evm.model.Chr18.443,evm.model.Chr24.342,evm.model.Chr03.342,evm.model.Chr02.455,evm.model.Chr18.154,evm.model.Chr10.683,evm.model.Chr16.550,evm.model.Chr26.359,evm.model.Chr01.103,evm.model.Chr27.247…	2.934986065066191E-6
Biological process	multicellular organismal process	GO:0032501	2	1.7357685511143472E-8	1.238648142704643	244	4744	327	7875	evm.model.Chr10.90,evm.model.Chr14.357,evm.model.Chr22.231,evm.model.Chr04.983,evm.model.Chr21.315,evm.model.Chr21.431,evm.model.Chr21.674,evm.model.Chr24.24,evm.model.Chr12.870,evm.model.Chr14.485,evm.model.Chr15.177,evm.model.Chr06.589,evm.model.Chr24.196,evm.model.Chr23.276,evm.model.Chr11.947,evm.model.Chr05.797,evm.model.Chr10.75,evm.model.Chr13.651,evm.model.Chr14.381,evm.model.Chr21.455,ev…	3.2540555131773088E-6
Biological process	behavior	GO:0007610	2	1.830856999340824E-8	1.879132679012113	76	974	327	7875	evm.model.Chr21.674,evm.model.Chr24.196,evm.model.Chr04.981,evm.model.Chr22.200,evm.model.Chr03.639,evm.model.Chr06.387,evm.model.Chr07.185,evm.model.Chr14.183,evm.model.Chr25.196,evm.model.Chr06.123,evm.model.Chr17.728,evm.model.Chr27.18,evm.model.Chr03.681,evm.model.Chr24.262,evm.model.Chr17.617,evm.model.Chr24.74,evm.model.Chr09.758,evm.model.Chr26.176,evm.model.Chr23.881,evm.model.Chr18.445,e…	3.3342521467995464E-6
Biological process	positive regulation of biological process	GO:0048518	4	1.988072184655465E-8	1.3635860432373512	183	3232	327	7875	evm.model.Chr14.357,evm.model.Chr22.231,evm.model.Chr04.983,evm.model.Chr21.431,evm.model.Chr21.674,evm.model.Chr24.24,evm.model.Chr12.870,evm.model.Chr14.485,evm.model.Chr15.177,evm.model.Chr24.196,evm.model.Chr11.947,evm.model.Chr10.75,evm.model.Chr13.651,evm.model.Chr14.381,evm.model.Chr11.912,evm.model.Chr22.129,evm.model.Chr14.265,evm.model.Chr22.143,evm.model.Chr04.981,evm.model.Chr14.289,e…	3.519992251387204E-6
Biological process	regulation of multicellular organismal process	GO:0051239	4	2.9467650097814158E-8	1.5152817068979192	131	2082	327	7875	evm.model.Chr22.231,evm.model.Chr21.431,evm.model.Chr21.674,evm.model.Chr24.24,evm.model.Chr14.485,evm.model.Chr24.196,evm.model.Chr05.797,evm.model.Chr13.651,evm.model.Chr11.912,evm.model.Chr14.265,evm.model.Chr22.143,evm.model.Chr04.981,evm.model.Chr14.289,evm.model.Chr22.200,evm.model.Chr03.639,evm.model.Chr24.158,evm.model.Chr06.387,evm.model.Chr19.666,evm.model.Chr07.187,evm.model.Chr12.57,e…	5.076400046580201E-6
Biological process	signaling	GO:0023052	2	3.8289284964854176E-8	1.3679764694798082	177	3116	327	7875	evm.model.Chr14.357,evm.model.Chr04.983,evm.model.Chr21.431,evm.model.Chr21.674,evm.model.Chr24.24,evm.model.Chr14.485,evm.model.Chr15.177,evm.model.Chr24.196,evm.model.Chr11.947,evm.model.Chr05.797,evm.model.Chr10.75,evm.model.Chr13.651,evm.model.Chr14.381,evm.model.Chr21.455,evm.model.Chr11.912,evm.model.Chr22.129,evm.model.Chr14.265,evm.model.Chr22.143,evm.model.Chr04.981,evm.model.Chr14.289,e…	6.4225237464731715E-6
Biological process	cellular component morphogenesis	GO:0032989	5	4.45589967146276E-8	1.693164897449445	94	1337	327	7875	evm.model.Chr21.431,evm.model.Chr21.674,evm.model.Chr24.24,evm.model.Chr24.196,evm.model.Chr11.947,evm.model.Chr05.797,evm.model.Chr11.912,evm.model.Chr22.143,evm.model.Chr14.289,evm.model.Chr22.200,evm.model.Chr06.387,evm.model.Chr07.187,evm.model.Chr06.256,evm.model.Chr22.92,evm.model.Chr22.690,evm.model.Chr18.507,evm.model.Chr14.183,evm.model.Chr19.527,evm.model.Chr24.299,evm.model.Chr17.728,e…	7.282539616898366E-6
Biological process	cell communication	GO:0007154	3	5.5350933392261936E-8	1.3595614486858298	178	3153	327	7875	evm.model.Chr14.357,evm.model.Chr04.983,evm.model.Chr21.431,evm.model.Chr21.674,evm.model.Chr24.24,evm.model.Chr14.485,evm.model.Chr15.177,evm.model.Chr24.196,evm.model.Chr11.947,evm.model.Chr05.797,evm.model.Chr10.75,evm.model.Chr13.651,evm.model.Chr14.381,evm.model.Chr21.455,evm.model.Chr11.912,evm.model.Chr22.129,evm.model.Chr14.265,evm.model.Chr22.143,evm.model.Chr04.981,evm.model.Chr14.289,e…	8.82017123605694E-6
Biological process	wing disc development	GO:0035220	7	5.586909301857901E-8	2.5384329283411855	39	370	327	7875	evm.model.Chr14.357,evm.model.Chr24.24,evm.model.Chr10.75,evm.model.Chr13.651,evm.model.Chr06.387,evm.model.Chr07.187,evm.model.Chr24.299,evm.model.Chr17.728,evm.model.Chr19.334,evm.model.Chr19.342,evm.model.Chr04.211,evm.model.Chr17.617,evm.model.Chr22.604,evm.model.Chr15.939,evm.model.Chr01.644,evm.model.Chr24.208,evm.model.Chr15.718,evm.model.Chr08.534,evm.model.Chr02.455,evm.model.Chr08.783,e…	8.685599973181038E-6
Biological process	cell-cell junction organization	GO:0045216	6	9.929366806549211E-8	3.3263216584722994	25	181	327	7875	evm.model.Chr24.196,evm.model.Chr07.253,evm.model.Chr05.419,evm.model.Chr06.387,evm.model.Chr19.666,evm.model.Chr07.187,evm.model.Chr17.728,evm.model.Chr03.681,evm.model.Chr09.758,evm.model.Chr24.342,evm.model.Chr01.644,evm.model.Chr27.23,evm.model.Chr16.74,evm.model.Chr02.455,evm.model.Chr10.683,evm.model.Chr17.220,evm.model.Chr09.479,evm.model.Chr17.79,evm.model.Chr07.72,evm.model.Chr15.362,evm…	1.5068996196415399E-5
Biological process	multicellular organism development	GO:0007275	4	1.1269063771024435E-7	1.2826852397385182	209	3924	327	7875	evm.model.Chr14.357,evm.model.Chr22.231,evm.model.Chr04.983,evm.model.Chr21.431,evm.model.Chr21.674,evm.model.Chr24.24,evm.model.Chr14.485,evm.model.Chr15.177,evm.model.Chr06.589,evm.model.Chr24.196,evm.model.Chr23.276,evm.model.Chr11.947,evm.model.Chr05.797,evm.model.Chr10.75,evm.model.Chr13.651,evm.model.Chr21.455,evm.model.Chr11.912,evm.model.Chr22.129,evm.model.Chr14.265,evm.model.Chr22.143,e…	1.6704421506165056E-5
Biological process	anterograde trans-synaptic signaling	GO:0098916	7	1.1466805771576105E-7	2.2863198234815933	45	474	327	7875	evm.model.Chr21.431,evm.model.Chr21.674,evm.model.Chr14.381,evm.model.Chr04.981,evm.model.Chr14.289,evm.model.Chr22.200,evm.model.Chr07.187,evm.model.Chr22.690,evm.model.Chr18.507,evm.model.Chr06.123,evm.model.Chr21.542,evm.model.Chr17.728,evm.model.Chr19.334,evm.model.Chr03.681,evm.model.Chr26.18,evm.model.Chr26.176,evm.model.Chr18.202,evm.model.Chr26.392,evm.model.Chr04.126,evm.model.Chr27.21,e…	1.6611231815460474E-5
Biological process	chemical synaptic transmission	GO:0007268	8	1.1466805771576105E-7	2.2863198234815933	45	474	327	7875	evm.model.Chr21.431,evm.model.Chr21.674,evm.model.Chr14.381,evm.model.Chr04.981,evm.model.Chr14.289,evm.model.Chr22.200,evm.model.Chr07.187,evm.model.Chr22.690,evm.model.Chr18.507,evm.model.Chr06.123,evm.model.Chr21.542,evm.model.Chr17.728,evm.model.Chr19.334,evm.model.Chr03.681,evm.model.Chr26.18,evm.model.Chr26.176,evm.model.Chr18.202,evm.model.Chr26.392,evm.model.Chr04.126,evm.model.Chr27.21,e…	1.6611231815460474E-5
Biological process	cell morphogenesis	GO:0000902	4	1.2485108313864401E-7	1.691672157737341	89	1267	327	7875	evm.model.Chr21.431,evm.model.Chr21.674,evm.model.Chr24.24,evm.model.Chr24.196,evm.model.Chr11.947,evm.model.Chr05.797,evm.model.Chr11.912,evm.model.Chr22.143,evm.model.Chr14.289,evm.model.Chr22.200,evm.model.Chr06.387,evm.model.Chr07.185,evm.model.Chr07.187,evm.model.Chr06.256,evm.model.Chr22.92,evm.model.Chr22.690,evm.model.Chr18.507,evm.model.Chr14.183,evm.model.Chr19.527,evm.model.Chr24.299,e…	1.730001747664602E-5
Biological process	trans-synaptic signaling	GO:0099537	6	1.2979448604788502E-7	2.2767134376686453	45	476	327	7875	evm.model.Chr21.431,evm.model.Chr21.674,evm.model.Chr14.381,evm.model.Chr04.981,evm.model.Chr14.289,evm.model.Chr22.200,evm.model.Chr07.187,evm.model.Chr22.690,evm.model.Chr18.507,evm.model.Chr06.123,evm.model.Chr21.542,evm.model.Chr17.728,evm.model.Chr19.334,evm.model.Chr03.681,evm.model.Chr26.18,evm.model.Chr26.176,evm.model.Chr18.202,evm.model.Chr26.392,evm.model.Chr04.126,evm.model.Chr27.21,e…	1.7602341575940833E-5
Biological process	regulation of localization	GO:0032879	4	1.491446365298188E-7	1.5596062646526716	111	1714	327	7875	evm.model.Chr14.357,evm.model.Chr22.231,evm.model.Chr21.431,evm.model.Chr21.674,evm.model.Chr14.381,evm.model.Chr11.912,evm.model.Chr14.265,evm.model.Chr04.981,evm.model.Chr14.289,evm.model.Chr22.200,evm.model.Chr03.639,evm.model.Chr24.158,evm.model.Chr06.387,evm.model.Chr07.187,evm.model.Chr22.92,evm.model.Chr18.507,evm.model.Chr14.183,evm.model.Chr25.196,evm.model.Chr05.341,evm.model.Chr19.527,…	1.9805164859188856E-5
Biological process	adherens junction organization	GO:0034332	7	1.4978222084849335E-7	4.49894142554693	17	91	327	7875	evm.model.Chr24.196,evm.model.Chr07.253,evm.model.Chr06.387,evm.model.Chr07.187,evm.model.Chr17.728,evm.model.Chr03.681,evm.model.Chr09.758,evm.model.Chr24.342,evm.model.Chr01.644,evm.model.Chr27.23,evm.model.Chr16.74,evm.model.Chr10.683,evm.model.Chr17.79,evm.model.Chr07.72,evm.model.Chr15.362,evm.model.Chr07.468,evm.model.Chr20.120,	1.94839158303734E-5
Biological process	tissue development	GO:0009888	4	1.7618987468992486E-7	1.515421214934837	120	1907	327	7875	evm.model.Chr14.357,evm.model.Chr21.431,evm.model.Chr24.24,evm.model.Chr14.485,evm.model.Chr15.177,evm.model.Chr24.196,evm.model.Chr11.947,evm.model.Chr10.75,evm.model.Chr13.651,evm.model.Chr11.912,evm.model.Chr22.129,evm.model.Chr14.265,evm.model.Chr22.143,evm.model.Chr04.981,evm.model.Chr14.289,evm.model.Chr22.200,evm.model.Chr24.158,evm.model.Chr06.387,evm.model.Chr19.666,evm.model.Chr07.185,e…	2.246068522547162E-5
Biological process	synaptic signaling	GO:0099536	5	1.7624220760570353E-7	2.25304697781762	45	481	327	7875	evm.model.Chr21.431,evm.model.Chr21.674,evm.model.Chr14.381,evm.model.Chr04.981,evm.model.Chr14.289,evm.model.Chr22.200,evm.model.Chr07.187,evm.model.Chr22.690,evm.model.Chr18.507,evm.model.Chr06.123,evm.model.Chr21.542,evm.model.Chr17.728,evm.model.Chr19.334,evm.model.Chr03.681,evm.model.Chr26.18,evm.model.Chr26.176,evm.model.Chr18.202,evm.model.Chr26.392,evm.model.Chr04.126,evm.model.Chr27.21,e…	2.2026820221152044E-5
Biological process	muscle cell differentiation	GO:0042692	5	2.361846752618746E-7	2.6490825688073394	33	300	327	7875	evm.model.Chr24.196,evm.model.Chr13.651,evm.model.Chr22.129,evm.model.Chr04.981,evm.model.Chr24.158,evm.model.Chr07.185,evm.model.Chr17.728,evm.model.Chr19.334,evm.model.Chr23.216,evm.model.Chr24.262,evm.model.Chr18.426,evm.model.Chr18.443,evm.model.Chr24.342,evm.model.Chr22.604,evm.model.Chr03.342,evm.model.Chr02.455,evm.model.Chr18.154,evm.model.Chr10.683,evm.model.Chr16.550,evm.model.Chr26.359…	2.8950790771522857E-5
Biological process	second-messenger-mediated signaling	GO:0019932	7	3.0933810357680613E-7	3.0543745804430524	26	205	327	7875	evm.model.Chr22.129,evm.model.Chr04.981,evm.model.Chr24.158,evm.model.Chr06.123,evm.model.Chr27.18,evm.model.Chr26.392,evm.model.Chr22.604,evm.model.Chr03.342,evm.model.Chr27.92,evm.model.Chr16.637,evm.model.Chr08.783,evm.model.Chr27.72,evm.model.Chr11.481,evm.model.Chr27.160,evm.model.Chr10.332,evm.model.Chr28.87,evm.model.Chr08.125,evm.model.Chr06.514,evm.model.Chr10.624,evm.model.Chr18.91,evm.…	3.720228438110495E-5
Biological process	tissue morphogenesis	GO:0048729	4	4.3130419857817515E-7	1.6882206174063972	83	1184	327	7875	evm.model.Chr14.357,evm.model.Chr21.431,evm.model.Chr24.24,evm.model.Chr14.485,evm.model.Chr15.177,evm.model.Chr11.947,evm.model.Chr10.75,evm.model.Chr13.651,evm.model.Chr22.143,evm.model.Chr22.200,evm.model.Chr24.158,evm.model.Chr06.387,evm.model.Chr19.666,evm.model.Chr07.185,evm.model.Chr07.187,evm.model.Chr12.57,evm.model.Chr06.256,evm.model.Chr24.299,evm.model.Chr21.542,evm.model.Chr17.728,ev…	5.0909869661801635E-5
Biological process	localization	GO:0051179	2	4.876774309936494E-7	1.2835393334732736	198	3715	327	7875	evm.model.Chr14.117,evm.model.Chr14.357,evm.model.Chr22.231,evm.model.Chr03.707,evm.model.Chr21.431,evm.model.Chr21.674,evm.model.Chr12.870,evm.model.Chr14.485,evm.model.Chr15.177,evm.model.Chr24.196,evm.model.Chr23.276,evm.model.Chr05.797,evm.model.Chr19.717,evm.model.Chr10.75,evm.model.Chr09.87,evm.model.Chr14.381,evm.model.Chr11.912,evm.model.Chr14.265,evm.model.Chr22.143,evm.model.Chr12.711,e…	5.651738082097311E-5
Biological process	signal transduction	GO:0007165	5	5.158859377463187E-7	1.3644514905008187	160	2824	327	7875	evm.model.Chr14.357,evm.model.Chr04.983,evm.model.Chr24.24,evm.model.Chr14.485,evm.model.Chr15.177,evm.model.Chr11.947,evm.model.Chr05.797,evm.model.Chr10.75,evm.model.Chr13.651,evm.model.Chr21.455,evm.model.Chr11.912,evm.model.Chr22.129,evm.model.Chr14.265,evm.model.Chr22.143,evm.model.Chr04.981,evm.model.Chr14.289,evm.model.Chr22.200,evm.model.Chr03.639,evm.model.Chr24.158,evm.model.Chr06.387,e…	5.8718874414197065E-5
Biological process	positive regulation of cellular process	GO:0048522	5	5.221410388500658E-7	1.3450370876439588	168	3008	327	7875	evm.model.Chr14.357,evm.model.Chr22.231,evm.model.Chr04.983,evm.model.Chr21.431,evm.model.Chr21.674,evm.model.Chr24.24,evm.model.Chr12.870,evm.model.Chr14.485,evm.model.Chr15.177,evm.model.Chr24.196,evm.model.Chr11.947,evm.model.Chr10.75,evm.model.Chr13.651,evm.model.Chr14.381,evm.model.Chr11.912,evm.model.Chr22.129,evm.model.Chr14.265,evm.model.Chr22.143,evm.model.Chr04.981,evm.model.Chr14.289,e…	5.838819266018104E-5
Biological process	actin filament organization	GO:0007015	6	5.624652832381116E-7	2.889908256880734	27	225	327	7875	evm.model.Chr24.24,evm.model.Chr24.196,evm.model.Chr07.187,evm.model.Chr17.728,evm.model.Chr24.113,evm.model.Chr22.648,evm.model.Chr09.758,evm.model.Chr18.443,evm.model.Chr24.342,evm.model.Chr16.74,evm.model.Chr17.565,evm.model.Chr08.534,evm.model.Chr27.159,evm.model.Chr18.154,evm.model.Chr10.683,evm.model.Chr20.397,evm.model.Chr09.479,evm.model.Chr01.103,evm.model.Chr27.247,evm.model.Chr18.189,e…	6.181299509240902E-5
Biological process	cell projection organization	GO:0030030	5	5.919541945509366E-7	1.5672290267662916	101	1552	327	7875	evm.model.Chr21.431,evm.model.Chr21.674,evm.model.Chr24.24,evm.model.Chr06.589,evm.model.Chr24.196,evm.model.Chr11.947,evm.model.Chr05.797,evm.model.Chr11.912,evm.model.Chr22.143,evm.model.Chr14.289,evm.model.Chr22.200,evm.model.Chr06.387,evm.model.Chr07.185,evm.model.Chr07.187,evm.model.Chr06.256,evm.model.Chr22.92,evm.model.Chr22.690,evm.model.Chr18.507,evm.model.Chr14.183,evm.model.Chr19.527,e…	6.395111925538423E-5
Biological process	plasma membrane bounded cell projection morphogenesis	GO:0120039	8	6.653737504302981E-7	1.7169979612640163	77	1080	327	7875	evm.model.Chr21.431,evm.model.Chr21.674,evm.model.Chr24.24,evm.model.Chr24.196,evm.model.Chr11.947,evm.model.Chr05.797,evm.model.Chr11.912,evm.model.Chr22.143,evm.model.Chr14.289,evm.model.Chr22.200,evm.model.Chr07.187,evm.model.Chr06.256,evm.model.Chr22.92,evm.model.Chr22.690,evm.model.Chr18.507,evm.model.Chr14.183,evm.model.Chr19.527,evm.model.Chr24.299,evm.model.Chr17.728,evm.model.Chr19.334,e…	7.0684871420712E-5
Biological process	myotube differentiation	GO:0014902	7	7.091211482457283E-7	4.281345565749236	16	90	327	7875	evm.model.Chr24.196,evm.model.Chr24.158,evm.model.Chr17.728,evm.model.Chr23.216,evm.model.Chr24.262,evm.model.Chr24.342,evm.model.Chr10.683,evm.model.Chr16.550,evm.model.Chr26.359,evm.model.Chr27.236,evm.model.Chr18.195,evm.model.Chr28.87,evm.model.Chr17.79,evm.model.Chr10.624,evm.model.Chr07.107,evm.model.Chr14.217,	7.409734752325036E-5
Biological process	cell projection morphogenesis	GO:0048858	7	7.170779180443176E-7	1.7138242127219385	77	1082	327	7875	evm.model.Chr21.431,evm.model.Chr21.674,evm.model.Chr24.24,evm.model.Chr24.196,evm.model.Chr11.947,evm.model.Chr05.797,evm.model.Chr11.912,evm.model.Chr22.143,evm.model.Chr14.289,evm.model.Chr22.200,evm.model.Chr07.187,evm.model.Chr06.256,evm.model.Chr22.92,evm.model.Chr22.690,evm.model.Chr18.507,evm.model.Chr14.183,evm.model.Chr19.527,evm.model.Chr24.299,evm.model.Chr17.728,evm.model.Chr19.334,e…	7.372023628410452E-5
Biological process	cell morphogenesis involved in differentiation	GO:0000904	5	7.866149447366411E-7	1.6941433087976996	79	1123	327	7875	evm.model.Chr21.431,evm.model.Chr21.674,evm.model.Chr24.24,evm.model.Chr24.196,evm.model.Chr11.947,evm.model.Chr05.797,evm.model.Chr11.912,evm.model.Chr22.143,evm.model.Chr14.289,evm.model.Chr22.200,evm.model.Chr07.187,evm.model.Chr06.256,evm.model.Chr22.92,evm.model.Chr18.507,evm.model.Chr14.183,evm.model.Chr19.527,evm.model.Chr24.299,evm.model.Chr17.728,evm.model.Chr19.334,evm.model.Chr03.681,e…	7.958545488494207E-5
Biological process	striated muscle cell development	GO:0055002	6	8.024790429939088E-7	3.515703475524007	20	137	327	7875	evm.model.Chr13.651,evm.model.Chr22.129,evm.model.Chr04.981,evm.model.Chr24.158,evm.model.Chr07.185,evm.model.Chr17.728,evm.model.Chr19.334,evm.model.Chr24.262,evm.model.Chr18.443,evm.model.Chr03.342,evm.model.Chr02.455,evm.model.Chr18.154,evm.model.Chr01.103,evm.model.Chr27.247,evm.model.Chr09.653,evm.model.Chr28.87,evm.model.Chr17.79,evm.model.Chr27.101,evm.model.Chr06.621,evm.model.Chr07.107,	7.99218971881746E-5
Biological process	regulation of developmental process	GO:0050793	4	8.340546704399543E-7	1.489908256880734	116	1875	327	7875	evm.model.Chr21.431,evm.model.Chr21.674,evm.model.Chr24.24,evm.model.Chr14.485,evm.model.Chr15.177,evm.model.Chr24.196,evm.model.Chr05.797,evm.model.Chr13.651,evm.model.Chr11.912,evm.model.Chr14.265,evm.model.Chr22.143,evm.model.Chr14.289,evm.model.Chr22.200,evm.model.Chr24.158,evm.model.Chr06.387,evm.model.Chr19.666,evm.model.Chr07.185,evm.model.Chr07.187,evm.model.Chr12.57,evm.model.Chr06.256,e…	8.178868414437337E-5
Biological process	regulation of biological quality	GO:0065008	3	8.63914457527315E-7	1.374596492195117	152	2663	327	7875	evm.model.Chr10.90,evm.model.Chr14.357,evm.model.Chr22.231,evm.model.Chr21.431,evm.model.Chr21.674,evm.model.Chr24.24,evm.model.Chr12.870,evm.model.Chr24.196,evm.model.Chr05.797,evm.model.Chr10.75,evm.model.Chr14.381,evm.model.Chr21.455,evm.model.Chr11.912,evm.model.Chr22.143,evm.model.Chr04.981,evm.model.Chr14.289,evm.model.Chr22.200,evm.model.Chr03.639,evm.model.Chr24.158,evm.model.Chr06.387,ev…	8.343319321635009E-5
Biological process	plasma membrane bounded cell projection organization	GO:0120036	6	9.038306511000016E-7	1.5587423176271487	100	1545	327	7875	evm.model.Chr21.431,evm.model.Chr21.674,evm.model.Chr24.24,evm.model.Chr06.589,evm.model.Chr24.196,evm.model.Chr11.947,evm.model.Chr05.797,evm.model.Chr11.912,evm.model.Chr22.143,evm.model.Chr14.289,evm.model.Chr22.200,evm.model.Chr06.387,evm.model.Chr07.187,evm.model.Chr06.256,evm.model.Chr22.92,evm.model.Chr22.690,evm.model.Chr18.507,evm.model.Chr14.183,evm.model.Chr19.527,evm.model.Chr24.299,e…	8.598532194196134E-5
Biological process	calcium-mediated signaling	GO:0019722	8	9.166822008133124E-7	3.6314984709480123	19	126	327	7875	evm.model.Chr22.129,evm.model.Chr04.981,evm.model.Chr24.158,evm.model.Chr27.18,evm.model.Chr26.392,evm.model.Chr22.604,evm.model.Chr27.92,evm.model.Chr08.783,evm.model.Chr27.72,evm.model.Chr11.481,evm.model.Chr28.87,evm.model.Chr08.125,evm.model.Chr06.514,evm.model.Chr10.624,evm.model.Chr18.91,evm.model.Chr28.454,evm.model.Chr14.209,evm.model.Chr14.217,evm.model.Chr14.110,	8.592547570564785E-5
Biological process	neuron projection morphogenesis	GO:0048812	9	1.168946370810886E-6	1.7009992837897752	76	1076	327	7875	evm.model.Chr21.431,evm.model.Chr21.674,evm.model.Chr24.24,evm.model.Chr24.196,evm.model.Chr11.947,evm.model.Chr05.797,evm.model.Chr11.912,evm.model.Chr22.143,evm.model.Chr14.289,evm.model.Chr22.200,evm.model.Chr07.187,evm.model.Chr06.256,evm.model.Chr22.92,evm.model.Chr22.690,evm.model.Chr18.507,evm.model.Chr14.183,evm.model.Chr19.527,evm.model.Chr24.299,evm.model.Chr17.728,evm.model.Chr19.334,e…	1.0798353866012445E-4
Biological process	biological regulation	GO:0065007	2	1.1934400716562266E-6	1.1702756393065716	261	5371	327	7875	evm.model.Chr10.90,evm.model.Chr14.357,evm.model.Chr22.231,evm.model.Chr04.983,evm.model.Chr21.431,evm.model.Chr21.674,evm.model.Chr24.24,evm.model.Chr12.870,evm.model.Chr14.485,evm.model.Chr15.177,evm.model.Chr24.196,evm.model.Chr11.947,evm.model.Chr05.797,evm.model.Chr10.75,evm.model.Chr13.651,evm.model.Chr14.381,evm.model.Chr21.455,evm.model.Chr11.912,evm.model.Chr22.129,evm.model.Chr14.265,ev…	1.0867124309623982E-4
Biological process	developmental process	GO:0032502	2	1.2386303567257784E-6	1.2293240458103836	222	4349	327	7875	evm.model.Chr14.357,evm.model.Chr22.231,evm.model.Chr04.983,evm.model.Chr21.431,evm.model.Chr21.674,evm.model.Chr24.24,evm.model.Chr14.485,evm.model.Chr15.177,evm.model.Chr06.589,evm.model.Chr24.196,evm.model.Chr23.276,evm.model.Chr11.947,evm.model.Chr05.797,evm.model.Chr10.75,evm.model.Chr13.651,evm.model.Chr21.455,evm.model.Chr11.912,evm.model.Chr22.129,evm.model.Chr14.265,evm.model.Chr22.143,e…	1.111976041376072E-4
Biological process	cell part morphogenesis	GO:0032990	6	1.3384571525554279E-6	1.687313738093847	77	1099	327	7875	evm.model.Chr21.431,evm.model.Chr21.674,evm.model.Chr24.24,evm.model.Chr24.196,evm.model.Chr11.947,evm.model.Chr05.797,evm.model.Chr11.912,evm.model.Chr22.143,evm.model.Chr14.289,evm.model.Chr22.200,evm.model.Chr07.187,evm.model.Chr06.256,evm.model.Chr22.92,evm.model.Chr22.690,evm.model.Chr18.507,evm.model.Chr14.183,evm.model.Chr19.527,evm.model.Chr24.299,evm.model.Chr17.728,evm.model.Chr19.334,e…	1.1849063736650412E-4
Biological process	compound eye development	GO:0048749	7	1.4870458716620405E-6	2.4453069865913903	33	325	327	7875	evm.model.Chr22.231,evm.model.Chr04.983,evm.model.Chr21.674,evm.model.Chr15.177,evm.model.Chr06.589,evm.model.Chr24.196,evm.model.Chr10.75,evm.model.Chr13.651,evm.model.Chr11.912,evm.model.Chr14.265,evm.model.Chr22.200,evm.model.Chr06.387,evm.model.Chr14.183,evm.model.Chr21.542,evm.model.Chr17.728,evm.model.Chr05.280,evm.model.Chr03.681,evm.model.Chr09.758,evm.model.Chr23.512,evm.model.Chr24.342,…	1.2984151213662803E-4
Biological process	regulation of biological process	GO:0050789	3	1.6494663098720608E-6	1.1877784535568778	247	5008	327	7875	evm.model.Chr14.357,evm.model.Chr22.231,evm.model.Chr04.983,evm.model.Chr21.431,evm.model.Chr21.674,evm.model.Chr24.24,evm.model.Chr12.870,evm.model.Chr14.485,evm.model.Chr15.177,evm.model.Chr24.196,evm.model.Chr11.947,evm.model.Chr05.797,evm.model.Chr10.75,evm.model.Chr13.651,evm.model.Chr14.381,evm.model.Chr21.455,evm.model.Chr11.912,evm.model.Chr22.129,evm.model.Chr14.265,evm.model.Chr22.143,e…	1.4207700350168264E-4
Biological process	regulation of adherens junction organization	GO:1903391	6	1.7007087914633345E-6	6.508802380362013	10	37	327	7875	evm.model.Chr07.187,evm.model.Chr17.728,evm.model.Chr03.681,evm.model.Chr09.758,evm.model.Chr01.644,evm.model.Chr16.74,evm.model.Chr17.79,evm.model.Chr07.72,evm.model.Chr15.362,evm.model.Chr20.120,	1.445375711571639E-4
Biological process	integrin-mediated signaling pathway	GO:0007229	7	1.7007087914633345E-6	6.508802380362013	10	37	327	7875	evm.model.Chr06.387,evm.model.Chr08.534,evm.model.Chr02.455,evm.model.Chr10.683,evm.model.Chr01.688,evm.model.Chr17.79,evm.model.Chr09.556,evm.model.Chr11.962,evm.model.Chr20.120,evm.model.Chr11.973,	1.445375711571639E-4
Biological process	cell morphogenesis involved in neuron differentiation	GO:0048667	6	1.842322131184737E-6	1.6972477064220184	74	1050	327	7875	evm.model.Chr21.431,evm.model.Chr21.674,evm.model.Chr24.24,evm.model.Chr24.196,evm.model.Chr11.947,evm.model.Chr05.797,evm.model.Chr11.912,evm.model.Chr22.143,evm.model.Chr14.289,evm.model.Chr22.200,evm.model.Chr07.187,evm.model.Chr06.256,evm.model.Chr22.92,evm.model.Chr18.507,evm.model.Chr14.183,evm.model.Chr19.527,evm.model.Chr24.299,evm.model.Chr17.728,evm.model.Chr19.334,evm.model.Chr03.681,e…	1.525059904437859E-4
Biological process	animal organ development	GO:0048513	4	2.0215986367144723E-6	1.3621362447590186	150	2652	327	7875	evm.model.Chr14.357,evm.model.Chr22.231,evm.model.Chr04.983,evm.model.Chr21.431,evm.model.Chr21.674,evm.model.Chr24.24,evm.model.Chr14.485,evm.model.Chr15.177,evm.model.Chr06.589,evm.model.Chr24.196,evm.model.Chr23.276,evm.model.Chr11.947,evm.model.Chr10.75,evm.model.Chr13.651,evm.model.Chr11.912,evm.model.Chr22.129,evm.model.Chr14.265,evm.model.Chr22.143,evm.model.Chr04.981,evm.model.Chr14.289,e…	1.6520089372330828E-4
Biological process	open tracheal system development	GO:0007424	6	2.073473785557667E-6	2.839925566903237	25	212	327	7875	evm.model.Chr24.24,evm.model.Chr11.947,evm.model.Chr21.455,evm.model.Chr22.200,evm.model.Chr19.666,evm.model.Chr07.187,evm.model.Chr17.728,evm.model.Chr03.681,evm.model.Chr09.758,evm.model.Chr02.336,evm.model.Chr15.718,evm.model.Chr08.534,evm.model.Chr02.455,evm.model.Chr18.154,evm.model.Chr08.783,evm.model.Chr01.688,evm.model.Chr09.479,evm.model.Chr10.419,evm.model.Chr12.140,evm.model.Chr17.79,e…	1.6729521403980466E-4
Biological process	muscle system process	GO:0003012	4	2.4378341398900716E-6	2.74625784645099	26	228	327	7875	evm.model.Chr22.231,evm.model.Chr24.24,evm.model.Chr13.651,evm.model.Chr04.981,evm.model.Chr24.158,evm.model.Chr27.18,evm.model.Chr27.23,evm.model.Chr03.342,evm.model.Chr25.576,evm.model.Chr02.455,evm.model.Chr27.72,evm.model.Chr10.683,evm.model.Chr27.160,evm.model.Chr27.247,evm.model.Chr09.653,evm.model.Chr28.87,evm.model.Chr17.79,evm.model.Chr08.125,evm.model.Chr10.624,evm.model.Chr28.454,evm.m…	1.9423443509574144E-4
Biological process	axon development	GO:0061564	8	2.6173781314531297E-6	1.7329255861365953	68	945	327	7875	evm.model.Chr21.674,evm.model.Chr24.24,evm.model.Chr24.196,evm.model.Chr11.947,evm.model.Chr05.797,evm.model.Chr11.912,evm.model.Chr22.143,evm.model.Chr22.200,evm.model.Chr06.256,evm.model.Chr22.92,evm.model.Chr18.507,evm.model.Chr14.183,evm.model.Chr19.527,evm.model.Chr24.299,evm.model.Chr17.728,evm.model.Chr19.334,evm.model.Chr24.96,evm.model.Chr03.681,evm.model.Chr23.216,evm.model.Chr01.81,evm…	2.0596503962817591E-4
Biological process	regulation of transport	GO:0051049	5	2.7404007592046753E-6	1.6029900928926022	85	1277	327	7875	evm.model.Chr22.231,evm.model.Chr21.431,evm.model.Chr21.674,evm.model.Chr14.381,evm.model.Chr14.265,evm.model.Chr04.981,evm.model.Chr14.289,evm.model.Chr22.200,evm.model.Chr03.639,evm.model.Chr24.158,evm.model.Chr06.387,evm.model.Chr18.507,evm.model.Chr14.183,evm.model.Chr05.341,evm.model.Chr06.123,evm.model.Chr17.728,evm.model.Chr24.113,evm.model.Chr03.681,evm.model.Chr24.262,evm.model.Chr01.81,…	2.1301602974598292E-4
Biological process	anatomical structure development	GO:0048856	3	2.820849229978606E-6	1.2330738355681015	213	4160	327	7875	evm.model.Chr14.357,evm.model.Chr22.231,evm.model.Chr04.983,evm.model.Chr21.431,evm.model.Chr21.674,evm.model.Chr24.24,evm.model.Chr14.485,evm.model.Chr15.177,evm.model.Chr06.589,evm.model.Chr24.196,evm.model.Chr23.276,evm.model.Chr11.947,evm.model.Chr05.797,evm.model.Chr10.75,evm.model.Chr13.651,evm.model.Chr21.455,evm.model.Chr11.912,evm.model.Chr22.129,evm.model.Chr14.265,evm.model.Chr22.143,e…	2.1662762640823656E-4
Biological process	morphogenesis of an epithelium	GO:0002009	5	3.058631524277544E-6	1.6448689728305403	78	1142	327	7875	evm.model.Chr14.357,evm.model.Chr21.431,evm.model.Chr24.24,evm.model.Chr14.485,evm.model.Chr15.177,evm.model.Chr11.947,evm.model.Chr10.75,evm.model.Chr13.651,evm.model.Chr22.143,evm.model.Chr22.200,evm.model.Chr24.158,evm.model.Chr06.387,evm.model.Chr19.666,evm.model.Chr07.187,evm.model.Chr06.256,evm.model.Chr24.299,evm.model.Chr21.542,evm.model.Chr17.728,evm.model.Chr19.334,evm.model.Chr24.113,e…	2.3209187304458413E-4
Biological process	regulation of signaling	GO:0023051	4	3.1267464168927006E-6	1.4226470231178785	125	2116	327	7875	evm.model.Chr14.357,evm.model.Chr04.983,evm.model.Chr21.674,evm.model.Chr24.24,evm.model.Chr14.485,evm.model.Chr11.947,evm.model.Chr10.75,evm.model.Chr14.381,evm.model.Chr21.455,evm.model.Chr11.912,evm.model.Chr22.129,evm.model.Chr14.265,evm.model.Chr22.143,evm.model.Chr22.200,evm.model.Chr24.158,evm.model.Chr06.387,evm.model.Chr14.292,evm.model.Chr07.187,evm.model.Chr22.92,evm.model.Chr18.507,ev…	2.344691960149891E-4
Biological process	axonogenesis	GO:0007409	10	3.138175117989306E-6	1.742817479478513	66	912	327	7875	evm.model.Chr21.674,evm.model.Chr24.24,evm.model.Chr24.196,evm.model.Chr11.947,evm.model.Chr05.797,evm.model.Chr11.912,evm.model.Chr22.143,evm.model.Chr22.200,evm.model.Chr06.256,evm.model.Chr22.92,evm.model.Chr18.507,evm.model.Chr14.183,evm.model.Chr19.527,evm.model.Chr24.299,evm.model.Chr17.728,evm.model.Chr19.334,evm.model.Chr03.681,evm.model.Chr23.216,evm.model.Chr01.81,evm.model.Chr22.648,ev…	2.3258986281469575E-4
Biological process	regulation of system process	GO:0044057	5	3.6800694869221218E-6	2.385889169767376	32	323	327	7875	evm.model.Chr22.231,evm.model.Chr13.651,evm.model.Chr04.981,evm.model.Chr24.158,evm.model.Chr06.123,evm.model.Chr19.334,evm.model.Chr27.18,evm.model.Chr03.681,evm.model.Chr22.648,evm.model.Chr18.445,evm.model.Chr18.203,evm.model.Chr24.342,evm.model.Chr04.126,evm.model.Chr03.342,evm.model.Chr27.92,evm.model.Chr25.576,evm.model.Chr22.810,evm.model.Chr27.72,evm.model.Chr27.160,evm.model.Chr01.688,ev…	2.6961796447863914E-4
Biological process	actin filament bundle assembly	GO:0051017	8	3.6865252853734987E-6	4.013761467889909	15	90	327	7875	evm.model.Chr24.196,evm.model.Chr07.187,evm.model.Chr17.728,evm.model.Chr22.648,evm.model.Chr09.758,evm.model.Chr18.443,evm.model.Chr16.74,evm.model.Chr17.565,evm.model.Chr27.159,evm.model.Chr18.154,evm.model.Chr10.683,evm.model.Chr20.397,evm.model.Chr17.79,evm.model.Chr04.904,evm.model.Chr07.72,	2.670217291928486E-4
Biological process	regulation of cellular process	GO:0050794	4	4.40691653047498E-6	1.1930071869294943	236	4764	327	7875	evm.model.Chr14.357,evm.model.Chr22.231,evm.model.Chr04.983,evm.model.Chr21.431,evm.model.Chr21.674,evm.model.Chr24.24,evm.model.Chr12.870,evm.model.Chr14.485,evm.model.Chr15.177,evm.model.Chr24.196,evm.model.Chr11.947,evm.model.Chr05.797,evm.model.Chr10.75,evm.model.Chr13.651,evm.model.Chr14.381,evm.model.Chr21.455,evm.model.Chr11.912,evm.model.Chr22.129,evm.model.Chr14.265,evm.model.Chr22.143,e…	3.15614449047725E-4
Biological process	compound eye morphogenesis	GO:0001745	7	4.492269743527899E-6	2.5445733079453	28	265	327	7875	evm.model.Chr22.231,evm.model.Chr04.983,evm.model.Chr15.177,evm.model.Chr06.589,evm.model.Chr24.196,evm.model.Chr13.651,evm.model.Chr11.912,evm.model.Chr14.265,evm.model.Chr22.200,evm.model.Chr06.387,evm.model.Chr21.542,evm.model.Chr17.728,evm.model.Chr05.280,evm.model.Chr03.681,evm.model.Chr09.758,evm.model.Chr23.512,evm.model.Chr24.342,evm.model.Chr24.208,evm.model.Chr01.688,evm.model.Chr24.833…	3.181525260582981E-4
Biological process	positive regulation of cellular component biogenesis	GO:0044089	6	4.625221047160899E-6	2.2871713392445288	34	358	327	7875	evm.model.Chr21.431,evm.model.Chr21.674,evm.model.Chr24.196,evm.model.Chr11.912,evm.model.Chr14.289,evm.model.Chr17.728,evm.model.Chr19.334,evm.model.Chr05.280,evm.model.Chr22.648,evm.model.Chr09.758,evm.model.Chr23.881,evm.model.Chr26.392,evm.model.Chr24.342,evm.model.Chr24.100,evm.model.Chr23.887,evm.model.Chr17.565,evm.model.Chr25.576,evm.model.Chr27.159,evm.model.Chr18.154,evm.model.Chr10.683…	3.2396877972091836E-4
Biological process	regulation of cellular component organization	GO:0051128	5	4.887110375828563E-6	1.4407312953333553	116	1939	327	7875	evm.model.Chr14.357,evm.model.Chr22.231,evm.model.Chr21.431,evm.model.Chr21.674,evm.model.Chr24.24,evm.model.Chr15.177,evm.model.Chr24.196,evm.model.Chr05.797,evm.model.Chr13.651,evm.model.Chr11.912,evm.model.Chr22.143,evm.model.Chr14.289,evm.model.Chr22.200,evm.model.Chr06.387,evm.model.Chr07.185,evm.model.Chr07.187,evm.model.Chr22.92,evm.model.Chr22.690,evm.model.Chr18.507,evm.model.Chr14.183,e…	3.3859175582099196E-4
Biological process	neuron projection development	GO:0031175	7	5.1982088589141995E-6	1.5901775743907511	83	1257	327	7875	evm.model.Chr21.431,evm.model.Chr21.674,evm.model.Chr24.24,evm.model.Chr24.196,evm.model.Chr11.947,evm.model.Chr05.797,evm.model.Chr11.912,evm.model.Chr22.143,evm.model.Chr14.289,evm.model.Chr22.200,evm.model.Chr06.387,evm.model.Chr07.187,evm.model.Chr06.256,evm.model.Chr22.92,evm.model.Chr22.690,evm.model.Chr18.507,evm.model.Chr14.183,evm.model.Chr19.527,evm.model.Chr24.299,evm.model.Chr17.728,e…	3.562729383518184E-4
Biological process	modulation of chemical synaptic transmission	GO:0050804	7	5.55141655500524E-6	2.467825072130191	29	283	327	7875	evm.model.Chr21.674,evm.model.Chr22.200,evm.model.Chr07.187,evm.model.Chr18.507,evm.model.Chr17.728,evm.model.Chr19.334,evm.model.Chr03.681,evm.model.Chr26.18,evm.model.Chr18.202,evm.model.Chr26.392,evm.model.Chr04.126,evm.model.Chr27.21,evm.model.Chr25.576,evm.model.Chr08.534,evm.model.Chr27.153,evm.model.Chr02.138,evm.model.Chr15.1019,evm.model.Chr25.659,evm.model.Chr09.653,evm.model.Chr27.236,…	3.7643328852769573E-4
Biological process	regulation of actin filament-based process	GO:0032970	5	6.2920004109123795E-6	2.7392495325883734	24	211	327	7875	evm.model.Chr24.24,evm.model.Chr24.196,evm.model.Chr22.200,evm.model.Chr24.158,evm.model.Chr07.187,evm.model.Chr17.728,evm.model.Chr24.113,evm.model.Chr22.648,evm.model.Chr18.420,evm.model.Chr09.758,evm.model.Chr24.342,evm.model.Chr16.74,evm.model.Chr17.565,evm.model.Chr18.154,evm.model.Chr10.683,evm.model.Chr27.247,evm.model.Chr18.189,evm.model.Chr17.79,evm.model.Chr04.904,evm.model.Chr16.141,ev…	4.221601117805843E-4
Biological process	regulation of cell communication	GO:0010646	5	6.3187573080547565E-6	1.4105504587155964	123	2100	327	7875	evm.model.Chr14.357,evm.model.Chr04.983,evm.model.Chr21.674,evm.model.Chr24.24,evm.model.Chr14.485,evm.model.Chr11.947,evm.model.Chr10.75,evm.model.Chr14.381,evm.model.Chr21.455,evm.model.Chr11.912,evm.model.Chr22.129,evm.model.Chr14.265,evm.model.Chr22.143,evm.model.Chr22.200,evm.model.Chr24.158,evm.model.Chr06.387,evm.model.Chr14.292,evm.model.Chr07.187,evm.model.Chr22.92,evm.model.Chr18.507,ev…	4.195391570993856E-4
Biological process	regulation of trans-synaptic signaling	GO:0099177	6	6.379373667098065E-6	2.4505070014485755	29	285	327	7875	evm.model.Chr21.674,evm.model.Chr22.200,evm.model.Chr07.187,evm.model.Chr18.507,evm.model.Chr17.728,evm.model.Chr19.334,evm.model.Chr03.681,evm.model.Chr26.18,evm.model.Chr18.202,evm.model.Chr26.392,evm.model.Chr04.126,evm.model.Chr27.21,evm.model.Chr25.576,evm.model.Chr08.534,evm.model.Chr27.153,evm.model.Chr02.138,evm.model.Chr15.1019,evm.model.Chr25.659,evm.model.Chr09.653,evm.model.Chr27.236,…	4.191971933410625E-4
Biological process	nervous system process	GO:0050877	4	6.421591724592446E-6	1.7884622161660537	58	781	327	7875	evm.model.Chr21.315,evm.model.Chr21.674,evm.model.Chr14.381,evm.model.Chr04.981,evm.model.Chr06.387,evm.model.Chr14.183,evm.model.Chr24.36,evm.model.Chr17.728,evm.model.Chr19.334,evm.model.Chr03.681,evm.model.Chr19.674,evm.model.Chr24.129,evm.model.Chr26.176,evm.model.Chr15.911,evm.model.Chr18.445,evm.model.Chr26.392,evm.model.Chr04.126,evm.model.Chr15.939,evm.model.Chr23.887,evm.model.Chr27.92,e…	4.1766556788318623E-4
Biological process	filopodium assembly	GO:0046847	8	6.64396021288205E-6	4.348241590214067	13	72	327	7875	evm.model.Chr11.912,evm.model.Chr17.728,evm.model.Chr22.648,evm.model.Chr09.758,evm.model.Chr17.764,evm.model.Chr17.565,evm.model.Chr08.534,evm.model.Chr27.159,evm.model.Chr18.154,evm.model.Chr25.659,evm.model.Chr26.321,evm.model.Chr15.362,evm.model.Chr20.120,	4.2776366057485036E-4
Biological process	actin filament bundle organization	GO:0061572	7	7.3572816463585156E-6	3.8025108643167553	15	95	327	7875	evm.model.Chr24.196,evm.model.Chr07.187,evm.model.Chr17.728,evm.model.Chr22.648,evm.model.Chr09.758,evm.model.Chr18.443,evm.model.Chr16.74,evm.model.Chr17.565,evm.model.Chr27.159,evm.model.Chr18.154,evm.model.Chr10.683,evm.model.Chr20.397,evm.model.Chr17.79,evm.model.Chr04.904,evm.model.Chr07.72,	4.6895313213889177E-4
Biological process	response to external stimulus	GO:0009605	3	7.706838254351034E-6	1.424499772729381	117	1978	327	7875	evm.model.Chr10.90,evm.model.Chr22.231,evm.model.Chr21.431,evm.model.Chr21.674,evm.model.Chr12.870,evm.model.Chr14.485,evm.model.Chr11.947,evm.model.Chr11.912,evm.model.Chr22.143,evm.model.Chr04.981,evm.model.Chr22.200,evm.model.Chr24.158,evm.model.Chr06.387,evm.model.Chr19.666,evm.model.Chr12.57,evm.model.Chr06.256,evm.model.Chr22.92,evm.model.Chr18.507,evm.model.Chr14.183,evm.model.Chr25.196,ev…	4.8637016864587615E-4
Biological process	muscle contraction	GO:0006936	5	8.05131908054868E-6	2.940313633454235	21	172	327	7875	evm.model.Chr22.231,evm.model.Chr24.24,evm.model.Chr04.981,evm.model.Chr24.158,evm.model.Chr27.18,evm.model.Chr27.23,evm.model.Chr03.342,evm.model.Chr25.576,evm.model.Chr02.455,evm.model.Chr27.72,evm.model.Chr10.683,evm.model.Chr27.247,evm.model.Chr09.653,evm.model.Chr28.87,evm.model.Chr17.79,evm.model.Chr10.624,evm.model.Chr28.454,evm.model.Chr21.351,evm.model.Chr14.209,evm.model.Chr14.217,evm.m…	5.031285080335028E-4
Biological process	cell-cell adhesion via plasma-membrane adhesion molecules	GO:0098742	5	8.989056918484728E-6	3.966540744738262	14	85	327	7875	evm.model.Chr06.589,evm.model.Chr24.196,evm.model.Chr11.912,evm.model.Chr22.200,evm.model.Chr22.573,evm.model.Chr24.342,evm.model.Chr08.534,evm.model.Chr11.481,evm.model.Chr25.659,evm.model.Chr12.140,evm.model.Chr06.66,evm.model.Chr06.514,evm.model.Chr07.468,evm.model.Chr06.656,	5.562742601788511E-4
Biological process	epithelium development	GO:0060429	5	9.235626112102935E-6	1.47862580519227	101	1645	327	7875	evm.model.Chr14.357,evm.model.Chr21.431,evm.model.Chr24.24,evm.model.Chr14.485,evm.model.Chr15.177,evm.model.Chr11.947,evm.model.Chr10.75,evm.model.Chr13.651,evm.model.Chr11.912,evm.model.Chr14.265,evm.model.Chr22.143,evm.model.Chr14.289,evm.model.Chr22.200,evm.model.Chr24.158,evm.model.Chr06.387,evm.model.Chr19.666,evm.model.Chr07.187,evm.model.Chr06.256,evm.model.Chr14.183,evm.model.Chr24.299,e…	5.660373157552318E-4
Biological process	muscle cell development	GO:0055001	5	9.293279327304838E-6	3.010321100917431	20	160	327	7875	evm.model.Chr13.651,evm.model.Chr22.129,evm.model.Chr04.981,evm.model.Chr24.158,evm.model.Chr07.185,evm.model.Chr17.728,evm.model.Chr19.334,evm.model.Chr24.262,evm.model.Chr18.443,evm.model.Chr03.342,evm.model.Chr02.455,evm.model.Chr18.154,evm.model.Chr01.103,evm.model.Chr27.247,evm.model.Chr09.653,evm.model.Chr28.87,evm.model.Chr17.79,evm.model.Chr27.101,evm.model.Chr06.621,evm.model.Chr07.107,	5.64146308878486E-4
Biological process	regulation of cell shape	GO:0008360	7	1.087579755365553E-5	3.6861074705111405	15	98	327	7875	evm.model.Chr24.24,evm.model.Chr07.185,evm.model.Chr07.187,evm.model.Chr24.299,evm.model.Chr17.728,evm.model.Chr19.334,evm.model.Chr03.681,evm.model.Chr09.758,evm.model.Chr02.437,evm.model.Chr23.887,evm.model.Chr16.74,evm.model.Chr23.859,evm.model.Chr10.683,evm.model.Chr17.220,evm.model.Chr17.79,	6.539842793113241E-4
Biological process	spindle localization	GO:0051653	5	1.5534310758069658E-5	3.7882692505927222	14	89	327	7875	evm.model.Chr22.231,evm.model.Chr21.431,evm.model.Chr05.797,evm.model.Chr22.143,evm.model.Chr07.187,evm.model.Chr14.183,evm.model.Chr17.728,evm.model.Chr26.392,evm.model.Chr18.106,evm.model.Chr26.359,evm.model.Chr17.220,evm.model.Chr24.833,evm.model.Chr17.79,evm.model.Chr04.904,	9.253803436629533E-4
Biological process	cell-matrix adhesion	GO:0007160	5	1.5534310758069658E-5	3.7882692505927222	14	89	327	7875	evm.model.Chr07.187,evm.model.Chr17.728,evm.model.Chr19.334,evm.model.Chr03.681,evm.model.Chr18.420,evm.model.Chr27.23,evm.model.Chr16.74,evm.model.Chr08.534,evm.model.Chr10.683,evm.model.Chr01.489,evm.model.Chr17.79,evm.model.Chr21.393,evm.model.Chr07.72,evm.model.Chr20.120,	9.253803436629533E-4
Biological process	positive regulation of cytoskeleton organization	GO:0051495	8	1.5991819936056473E-5	3.2492354740061162	17	126	327	7875	evm.model.Chr21.431,evm.model.Chr21.674,evm.model.Chr24.196,evm.model.Chr17.728,evm.model.Chr22.648,evm.model.Chr09.758,evm.model.Chr24.342,evm.model.Chr17.565,evm.model.Chr18.154,evm.model.Chr10.683,evm.model.Chr24.833,evm.model.Chr27.247,evm.model.Chr04.904,evm.model.Chr27.101,evm.model.Chr08.139,evm.model.Chr16.141,evm.model.Chr07.72,	9.35154681398385E-4
Biological process	regulation of actin cytoskeleton organization	GO:0032956	8	1.757021201187481E-5	2.717007762879322	22	195	327	7875	evm.model.Chr24.24,evm.model.Chr24.196,evm.model.Chr22.200,evm.model.Chr07.187,evm.model.Chr17.728,evm.model.Chr24.113,evm.model.Chr22.648,evm.model.Chr18.420,evm.model.Chr09.758,evm.model.Chr24.342,evm.model.Chr16.74,evm.model.Chr17.565,evm.model.Chr18.154,evm.model.Chr10.683,evm.model.Chr27.247,evm.model.Chr18.189,evm.model.Chr04.904,evm.model.Chr16.141,evm.model.Chr07.72,evm.model.Chr15.362,ev…	0.001018113921488091
Biological process	syncytium formation	GO:0006949	4	1.9222037050958818E-5	4.249865083648139	12	68	327	7875	evm.model.Chr24.196,evm.model.Chr17.728,evm.model.Chr23.216,evm.model.Chr24.262,evm.model.Chr24.342,evm.model.Chr10.683,evm.model.Chr20.397,evm.model.Chr26.359,evm.model.Chr27.236,evm.model.Chr18.195,evm.model.Chr17.79,evm.model.Chr10.624,	0.0011037951726379416
Biological process	cell migration	GO:0016477	5	2.0418436107561E-5	1.5764644525045635	76	1161	327	7875	evm.model.Chr14.357,evm.model.Chr22.231,evm.model.Chr21.431,evm.model.Chr21.674,evm.model.Chr12.870,evm.model.Chr14.485,evm.model.Chr15.177,evm.model.Chr24.196,evm.model.Chr10.75,evm.model.Chr11.912,evm.model.Chr14.265,evm.model.Chr22.143,evm.model.Chr22.200,evm.model.Chr19.666,evm.model.Chr07.185,evm.model.Chr07.187,evm.model.Chr12.57,evm.model.Chr22.92,evm.model.Chr14.183,evm.model.Chr14.180,ev…	0.0011620277834785162
Biological process	positive regulation of calcium ion transport	GO:0051928	9	2.124620602428351E-5	5.0172018348623855	10	48	327	7875	evm.model.Chr04.981,evm.model.Chr24.158,evm.model.Chr24.262,evm.model.Chr26.392,evm.model.Chr27.92,evm.model.Chr22.810,evm.model.Chr28.87,evm.model.Chr14.209,evm.model.Chr14.217,evm.model.Chr14.110,	0.0011984364353874609
Biological process	phospholipase C-activating G protein-coupled receptor signaling pathway	GO:0007200	7	2.124620602428351E-5	5.0172018348623855	10	48	327	7875	evm.model.Chr15.911,evm.model.Chr27.92,evm.model.Chr28.87,evm.model.Chr17.79,evm.model.Chr08.52,evm.model.Chr18.91,evm.model.Chr08.139,evm.model.Chr20.92,evm.model.Chr14.209,evm.model.Chr14.110,	0.0011984364353874609
Biological process	regulation of ion transport	GO:0043269	6	2.3502299809741167E-5	2.477630535734511	25	243	327	7875	evm.model.Chr04.981,evm.model.Chr14.289,evm.model.Chr24.158,evm.model.Chr03.681,evm.model.Chr24.262,evm.model.Chr22.648,evm.model.Chr26.176,evm.model.Chr23.881,evm.model.Chr26.392,evm.model.Chr03.342,evm.model.Chr16.74,evm.model.Chr27.92,evm.model.Chr25.576,evm.model.Chr27.159,evm.model.Chr22.810,evm.model.Chr25.659,evm.model.Chr28.87,evm.model.Chr10.624,evm.model.Chr18.91,evm.model.Chr08.139,evm…	0.0013026405129329584
Biological process	cell-substrate junction organization	GO:0150115	6	2.5023066569040964E-5	4.48997045560566	11	59	327	7875	evm.model.Chr07.187,evm.model.Chr17.728,evm.model.Chr03.681,evm.model.Chr16.74,evm.model.Chr08.534,evm.model.Chr02.455,evm.model.Chr10.683,evm.model.Chr17.220,evm.model.Chr17.79,evm.model.Chr07.72,evm.model.Chr20.120,	0.0013749743647505784
Biological process	cell-substrate junction assembly	GO:0007044	7	2.5023066569040964E-5	4.48997045560566	11	59	327	7875	evm.model.Chr07.187,evm.model.Chr17.728,evm.model.Chr03.681,evm.model.Chr16.74,evm.model.Chr08.534,evm.model.Chr02.455,evm.model.Chr10.683,evm.model.Chr17.220,evm.model.Chr17.79,evm.model.Chr07.72,evm.model.Chr20.120,	0.0013749743647505784
Biological process	regulation of tube architecture, open tracheal system	GO:0035152	4	2.8725123306760914E-5	3.8179682255538148	13	82	327	7875	evm.model.Chr21.455,evm.model.Chr22.200,evm.model.Chr07.187,evm.model.Chr09.758,evm.model.Chr02.336,evm.model.Chr08.534,evm.model.Chr02.455,evm.model.Chr18.154,evm.model.Chr09.479,evm.model.Chr12.140,evm.model.Chr17.79,evm.model.Chr07.468,evm.model.Chr20.120,	0.001551643525061814
Biological process	regulation of protein polymerization	GO:0032271	7	2.9655558628882694E-5	3.1015429524603833	17	132	327	7875	evm.model.Chr21.674,evm.model.Chr24.196,evm.model.Chr17.728,evm.model.Chr24.113,evm.model.Chr22.648,evm.model.Chr09.758,evm.model.Chr24.342,evm.model.Chr23.887,evm.model.Chr16.74,evm.model.Chr17.565,evm.model.Chr18.154,evm.model.Chr24.833,evm.model.Chr18.195,evm.model.Chr04.904,evm.model.Chr16.141,evm.model.Chr15.362,evm.model.Chr01.191,	0.0015884414344579688
Biological process	regulation of metal ion transport	GO:0010959	7	3.241126052277998E-5	2.8598050458715596	19	160	327	7875	evm.model.Chr04.981,evm.model.Chr14.289,evm.model.Chr24.158,evm.model.Chr03.681,evm.model.Chr24.262,evm.model.Chr26.176,evm.model.Chr23.881,evm.model.Chr26.392,evm.model.Chr03.342,evm.model.Chr16.74,evm.model.Chr27.92,evm.model.Chr22.810,evm.model.Chr28.87,evm.model.Chr10.624,evm.model.Chr18.91,evm.model.Chr21.351,evm.model.Chr14.209,evm.model.Chr14.217,evm.model.Chr14.110,	0.0017215781214349967
Biological process	heterophilic cell-cell adhesion via plasma membrane cell adhesion molecules	GO:0007157	6	3.560059663454407E-5	6.020642201834863	8	32	327	7875	evm.model.Chr24.196,evm.model.Chr11.912,evm.model.Chr22.573,evm.model.Chr24.342,evm.model.Chr08.534,evm.model.Chr25.659,evm.model.Chr12.140,evm.model.Chr06.656,	0.0018753570491618504
Biological process	response to axon injury	GO:0048678	5	3.738626957250357E-5	3.7270642201834865	13	84	327	7875	evm.model.Chr21.674,evm.model.Chr11.912,evm.model.Chr17.728,evm.model.Chr03.681,evm.model.Chr22.648,evm.model.Chr25.42,evm.model.Chr27.159,evm.model.Chr01.686,evm.model.Chr01.489,evm.model.Chr28.389,evm.model.Chr10.624,evm.model.Chr18.91,evm.model.Chr21.173,	0.001953279362747031
Biological process	cell junction organization	GO:0034330	5	3.837801540629293E-5	1.6402181998512275	63	925	327	7875	evm.model.Chr21.315,evm.model.Chr21.674,evm.model.Chr24.196,evm.model.Chr11.912,evm.model.Chr07.253,evm.model.Chr04.981,evm.model.Chr05.419,evm.model.Chr14.289,evm.model.Chr22.200,evm.model.Chr06.387,evm.model.Chr19.666,evm.model.Chr07.187,evm.model.Chr22.690,evm.model.Chr18.507,evm.model.Chr19.527,evm.model.Chr24.299,evm.model.Chr17.728,evm.model.Chr03.681,evm.model.Chr19.674,evm.model.Chr25.42,…	0.001988792440648058
Biological process	establishment of spindle localization	GO:0051293	8	4.251354407958097E-5	3.6832164058283863	13	85	327	7875	evm.model.Chr22.231,evm.model.Chr21.431,evm.model.Chr05.797,evm.model.Chr07.187,evm.model.Chr14.183,evm.model.Chr17.728,evm.model.Chr26.392,evm.model.Chr18.106,evm.model.Chr26.359,evm.model.Chr17.220,evm.model.Chr24.833,evm.model.Chr17.79,evm.model.Chr04.904,	0.0021853333061552347
Biological process	cell maturation	GO:0048469	5	4.476505708328471E-5	2.3363686156374093	26	268	327	7875	evm.model.Chr21.431,evm.model.Chr04.981,evm.model.Chr06.387,evm.model.Chr14.180,evm.model.Chr24.299,evm.model.Chr17.728,evm.model.Chr19.334,evm.model.Chr27.18,evm.model.Chr24.262,evm.model.Chr09.758,evm.model.Chr18.209,evm.model.Chr22.604,evm.model.Chr27.72,evm.model.Chr08.798,evm.model.Chr10.332,evm.model.Chr17.220,evm.model.Chr07.43,evm.model.Chr01.103,evm.model.Chr09.653,evm.model.Chr02.272,ev…	0.002282659790790854
Biological process	cyclic nucleotide metabolic process	GO:0009187	9	4.531486113024119E-5	5.838198498748957	8	33	327	7875	evm.model.Chr04.981,evm.model.Chr25.50,evm.model.Chr10.332,evm.model.Chr08.738,evm.model.Chr06.613,evm.model.Chr26.513,evm.model.Chr11.977,evm.model.Chr07.563,	0.0022923565463822014
Biological process	myoblast fusion	GO:0007520	6	4.74507986165662E-5	4.204892966360855	11	63	327	7875	evm.model.Chr24.196,evm.model.Chr17.728,evm.model.Chr23.216,evm.model.Chr24.262,evm.model.Chr24.342,evm.model.Chr10.683,evm.model.Chr26.359,evm.model.Chr27.236,evm.model.Chr18.195,evm.model.Chr17.79,evm.model.Chr10.624,	0.0023815070108818347
Biological process	extracellular matrix organization	GO:0030198	6	4.8116802261799485E-5	2.988347954195406	17	137	327	7875	evm.model.Chr19.334,evm.model.Chr03.681,evm.model.Chr23.881,evm.model.Chr24.342,evm.model.Chr24.100,evm.model.Chr08.534,evm.model.Chr27.299,evm.model.Chr01.489,evm.model.Chr17.79,evm.model.Chr09.556,evm.model.Chr01.114,evm.model.Chr06.514,evm.model.Chr21.32,evm.model.Chr14.532,evm.model.Chr28.114,evm.model.Chr11.962,evm.model.Chr11.973,	0.0023960663876305462
Biological process	regulation of actin filament organization	GO:0110053	9	5.797130165119402E-5	2.9453501419048247	17	139	327	7875	evm.model.Chr24.196,evm.model.Chr07.187,evm.model.Chr17.728,evm.model.Chr24.113,evm.model.Chr22.648,evm.model.Chr09.758,evm.model.Chr24.342,evm.model.Chr16.74,evm.model.Chr17.565,evm.model.Chr18.154,evm.model.Chr10.683,evm.model.Chr18.189,evm.model.Chr04.904,evm.model.Chr16.141,evm.model.Chr07.72,evm.model.Chr15.362,evm.model.Chr01.191,	0.002864411447478377
Biological process	ovarian follicle cell development	GO:0030707	6	6.016382188822611E-5	2.342662335344304	25	257	327	7875	evm.model.Chr21.431,evm.model.Chr11.912,evm.model.Chr14.265,evm.model.Chr06.387,evm.model.Chr24.299,evm.model.Chr17.728,evm.model.Chr03.681,evm.model.Chr24.262,evm.model.Chr01.644,evm.model.Chr18.106,evm.model.Chr24.208,evm.model.Chr02.455,evm.model.Chr18.270,evm.model.Chr10.683,evm.model.Chr01.688,evm.model.Chr26.359,evm.model.Chr05.913,evm.model.Chr17.79,evm.model.Chr09.556,evm.model.Chr06.514,…	0.002949878467042717
Biological process	signal release	GO:0023061	7	6.084331562028478E-5	2.108925517026901	31	354	327	7875	evm.model.Chr14.381,evm.model.Chr14.289,evm.model.Chr22.200,evm.model.Chr14.183,evm.model.Chr26.18,evm.model.Chr18.209,evm.model.Chr15.911,evm.model.Chr26.392,evm.model.Chr22.604,evm.model.Chr27.21,evm.model.Chr27.92,evm.model.Chr25.576,evm.model.Chr10.596,evm.model.Chr01.688,evm.model.Chr20.275,evm.model.Chr17.220,evm.model.Chr09.479,evm.model.Chr15.1019,evm.model.Chr24.833,evm.model.Chr07.43,ev…	0.0029604220897991996
Biological process	external encapsulating structure organization	GO:0045229	5	6.36834836087452E-5	2.5671773855539515	21	197	327	7875	evm.model.Chr17.728,evm.model.Chr19.334,evm.model.Chr03.681,evm.model.Chr23.881,evm.model.Chr24.342,evm.model.Chr24.100,evm.model.Chr18.106,evm.model.Chr08.534,evm.model.Chr27.299,evm.model.Chr10.683,evm.model.Chr01.489,evm.model.Chr17.79,evm.model.Chr09.556,evm.model.Chr01.114,evm.model.Chr06.514,evm.model.Chr21.32,evm.model.Chr14.532,evm.model.Chr28.114,evm.model.Chr11.962,evm.model.Chr28.440,e…	0.0030751403372889542
Biological process	regulation of multicellular organismal development	GO:2000026	5	6.567609538665753E-5	1.4315335018604256	96	1615	327	7875	evm.model.Chr21.431,evm.model.Chr21.674,evm.model.Chr24.24,evm.model.Chr14.485,evm.model.Chr24.196,evm.model.Chr05.797,evm.model.Chr13.651,evm.model.Chr11.912,evm.model.Chr14.265,evm.model.Chr22.143,evm.model.Chr14.289,evm.model.Chr22.200,evm.model.Chr06.387,evm.model.Chr19.666,evm.model.Chr07.187,evm.model.Chr06.256,evm.model.Chr22.92,evm.model.Chr22.690,evm.model.Chr18.507,evm.model.Chr14.183,e…	0.00314751452627485
Biological process	calcium-dependent cell-cell adhesion via plasma membrane cell adhesion molecules	GO:0016339	6	6.631520670807856E-5	6.483768525052929	7	26	327	7875	evm.model.Chr22.200,evm.model.Chr11.481,evm.model.Chr25.659,evm.model.Chr12.140,evm.model.Chr06.66,evm.model.Chr06.514,evm.model.Chr07.468,	0.003154426325054423
Biological process	neuromuscular junction development	GO:0007528	7	6.889522223196831E-5	2.4874014730585348	22	213	327	7875	evm.model.Chr21.674,evm.model.Chr11.912,evm.model.Chr04.981,evm.model.Chr14.289,evm.model.Chr18.507,evm.model.Chr24.299,evm.model.Chr25.42,evm.model.Chr26.18,evm.model.Chr15.939,evm.model.Chr25.576,evm.model.Chr01.686,evm.model.Chr10.332,evm.model.Chr27.153,evm.model.Chr15.1019,evm.model.Chr24.833,evm.model.Chr25.659,evm.model.Chr09.653,evm.model.Chr18.195,evm.model.Chr01.114,evm.model.Chr15.362,…	0.0032528751593078964
Biological process	positive regulation of ion transport	GO:0043270	7	7.334989062568464E-5	3.0103211009174315	16	128	327	7875	evm.model.Chr04.981,evm.model.Chr24.158,evm.model.Chr24.262,evm.model.Chr22.648,evm.model.Chr26.392,evm.model.Chr03.342,evm.model.Chr27.92,evm.model.Chr25.576,evm.model.Chr27.159,evm.model.Chr22.810,evm.model.Chr28.87,evm.model.Chr10.624,evm.model.Chr18.91,evm.model.Chr14.209,evm.model.Chr14.217,evm.model.Chr14.110,	0.0034377367856478964
Biological process	regulation of microtubule polymerization or depolymerization	GO:0031110	9	7.33538058954597E-5	4.378648874061718	10	55	327	7875	evm.model.Chr21.674,evm.model.Chr18.507,evm.model.Chr17.728,evm.model.Chr25.42,evm.model.Chr23.887,evm.model.Chr24.833,evm.model.Chr18.195,evm.model.Chr08.139,evm.model.Chr04.912,evm.model.Chr20.120,	0.003412825976479271
Biological process	syncytium formation by plasma membrane fusion	GO:0000768	5	7.403925977100823E-5	4.013761467889908	11	66	327	7875	evm.model.Chr24.196,evm.model.Chr17.728,evm.model.Chr23.216,evm.model.Chr24.262,evm.model.Chr24.342,evm.model.Chr10.683,evm.model.Chr26.359,evm.model.Chr27.236,evm.model.Chr18.195,evm.model.Chr17.79,evm.model.Chr10.624,	0.0034197553752203366
Biological process	cell-cell fusion	GO:0140253	3	7.403925977100823E-5	4.013761467889908	11	66	327	7875	evm.model.Chr24.196,evm.model.Chr17.728,evm.model.Chr23.216,evm.model.Chr24.262,evm.model.Chr24.342,evm.model.Chr10.683,evm.model.Chr26.359,evm.model.Chr27.236,evm.model.Chr18.195,evm.model.Chr17.79,evm.model.Chr10.624,	0.0034197553752203366
Biological process	eye photoreceptor cell differentiation	GO:0001754	7	7.810846123057491E-5	2.6035209521448053	20	185	327	7875	evm.model.Chr22.231,evm.model.Chr04.983,evm.model.Chr06.589,evm.model.Chr11.912,evm.model.Chr22.200,evm.model.Chr06.387,evm.model.Chr14.183,evm.model.Chr21.542,evm.model.Chr17.728,evm.model.Chr03.681,evm.model.Chr09.758,evm.model.Chr23.512,evm.model.Chr24.342,evm.model.Chr24.208,evm.model.Chr01.688,evm.model.Chr24.833,evm.model.Chr27.249,evm.model.Chr28.389,evm.model.Chr06.621,evm.model.Chr28.114,	0.003556166656312032
Biological process	extracellular structure organization	GO:0043062	5	7.810846123057491E-5	2.6035209521448053	20	185	327	7875	evm.model.Chr19.334,evm.model.Chr03.681,evm.model.Chr23.881,evm.model.Chr24.342,evm.model.Chr24.100,evm.model.Chr08.534,evm.model.Chr27.299,evm.model.Chr20.397,evm.model.Chr01.489,evm.model.Chr17.79,evm.model.Chr09.556,evm.model.Chr01.114,evm.model.Chr06.514,evm.model.Chr27.101,evm.model.Chr21.32,evm.model.Chr09.175,evm.model.Chr14.532,evm.model.Chr28.114,evm.model.Chr11.962,evm.model.Chr11.973,	0.003556166656312032
Biological process	regulation of cell-substrate adhesion	GO:0010810	6	7.841986321899252E-5	3.478593272171254	13	90	327	7875	evm.model.Chr07.187,evm.model.Chr17.728,evm.model.Chr19.334,evm.model.Chr03.681,evm.model.Chr18.420,evm.model.Chr16.74,evm.model.Chr08.534,evm.model.Chr27.299,evm.model.Chr01.489,evm.model.Chr17.79,evm.model.Chr28.114,evm.model.Chr07.72,evm.model.Chr20.120,	0.00352005780392858
Biological process	sarcomere organization	GO:0045214	9	8.535484063809662E-5	3.9538545803094616	11	67	327	7875	evm.model.Chr19.334,evm.model.Chr24.262,evm.model.Chr18.443,evm.model.Chr02.455,evm.model.Chr18.154,evm.model.Chr01.103,evm.model.Chr27.247,evm.model.Chr09.653,evm.model.Chr17.79,evm.model.Chr27.101,evm.model.Chr06.621,	0.0038045577218687263
Biological process	regulation of cell-matrix adhesion	GO:0001952	7	8.606439900549212E-5	4.30045871559633	10	56	327	7875	evm.model.Chr07.187,evm.model.Chr17.728,evm.model.Chr19.334,evm.model.Chr03.681,evm.model.Chr18.420,evm.model.Chr16.74,evm.model.Chr01.489,evm.model.Chr17.79,evm.model.Chr07.72,evm.model.Chr20.120,	0.0038095449948681026
Biological process	regulation of microtubule depolymerization	GO:0031114	10	8.637049893756021E-5	6.243628950050969	7	27	327	7875	evm.model.Chr21.674,evm.model.Chr18.507,evm.model.Chr25.42,evm.model.Chr23.887,evm.model.Chr08.139,evm.model.Chr04.912,evm.model.Chr20.120,	0.0037967280015724744
Biological process	feeding behavior	GO:0007631	3	8.809959136268919E-5	2.6602837636014507	19	172	327	7875	evm.model.Chr17.728,evm.model.Chr27.18,evm.model.Chr24.74,evm.model.Chr27.92,evm.model.Chr25.576,evm.model.Chr22.810,evm.model.Chr27.72,evm.model.Chr10.683,evm.model.Chr10.332,evm.model.Chr09.653,evm.model.Chr18.195,evm.model.Chr08.52,evm.model.Chr18.91,evm.model.Chr08.139,evm.model.Chr08.65,evm.model.Chr14.532,evm.model.Chr20.92,evm.model.Chr14.209,evm.model.Chr14.110,	0.0038462109270258967
Biological process	positive regulation of plasma membrane bounded cell projection assembly	GO:0120034	9	8.965802194260686E-5	3.658111717570549	12	79	327	7875	evm.model.Chr11.912,evm.model.Chr17.728,evm.model.Chr22.648,evm.model.Chr23.881,evm.model.Chr26.392,evm.model.Chr23.887,evm.model.Chr27.159,evm.model.Chr18.154,evm.model.Chr20.397,evm.model.Chr15.362,evm.model.Chr20.120,evm.model.Chr06.647,	0.0038876206249127626
Biological process	compound eye photoreceptor cell differentiation	GO:0001751	8	9.079880860218825E-5	2.843081039755351	17	144	327	7875	evm.model.Chr22.231,evm.model.Chr04.983,evm.model.Chr06.589,evm.model.Chr11.912,evm.model.Chr22.200,evm.model.Chr06.387,evm.model.Chr21.542,evm.model.Chr17.728,evm.model.Chr03.681,evm.model.Chr09.758,evm.model.Chr23.512,evm.model.Chr24.342,evm.model.Chr24.208,evm.model.Chr01.688,evm.model.Chr24.833,evm.model.Chr06.621,evm.model.Chr28.114,	0.003910483824529378
Biological process	regulation of plasma membrane bounded cell projection assembly	GO:0120032	8	9.713663475829915E-5	2.941382449751383	16	131	327	7875	evm.model.Chr11.912,evm.model.Chr17.728,evm.model.Chr22.648,evm.model.Chr09.758,evm.model.Chr23.881,evm.model.Chr26.392,evm.model.Chr23.887,evm.model.Chr16.74,evm.model.Chr27.159,evm.model.Chr18.154,evm.model.Chr20.397,evm.model.Chr25.659,evm.model.Chr26.321,evm.model.Chr15.362,evm.model.Chr20.120,evm.model.Chr06.647,	0.004155361811740931
Biological process	regulation of cell projection assembly	GO:0060491	7	9.713663475829915E-5	2.941382449751383	16	131	327	7875	evm.model.Chr11.912,evm.model.Chr17.728,evm.model.Chr22.648,evm.model.Chr09.758,evm.model.Chr23.881,evm.model.Chr26.392,evm.model.Chr23.887,evm.model.Chr16.74,evm.model.Chr27.159,evm.model.Chr18.154,evm.model.Chr20.397,evm.model.Chr25.659,evm.model.Chr26.321,evm.model.Chr15.362,evm.model.Chr20.120,evm.model.Chr06.647,	0.004155361811740931
Biological process	neuron fate commitment	GO:0048663	5	1.0235810275072144E-4	3.2110091743119265	14	105	327	7875	evm.model.Chr22.200,evm.model.Chr06.387,evm.model.Chr14.183,evm.model.Chr21.542,evm.model.Chr18.209,evm.model.Chr23.512,evm.model.Chr24.208,evm.model.Chr10.596,evm.model.Chr01.688,evm.model.Chr07.43,evm.model.Chr27.249,evm.model.Chr28.389,evm.model.Chr01.139,evm.model.Chr14.201,	0.004320732098894692
Biological process	actomyosin structure organization	GO:0031032	8	1.0538479072064177E-4	2.54841997961264	20	189	327	7875	evm.model.Chr07.187,evm.model.Chr17.728,evm.model.Chr19.334,evm.model.Chr24.262,evm.model.Chr22.648,evm.model.Chr18.443,evm.model.Chr02.455,evm.model.Chr18.154,evm.model.Chr10.683,evm.model.Chr20.397,evm.model.Chr01.103,evm.model.Chr27.247,evm.model.Chr09.653,evm.model.Chr17.79,evm.model.Chr27.101,evm.model.Chr16.495,evm.model.Chr06.621,evm.model.Chr09.175,evm.model.Chr16.499,evm.model.Chr07.72,	0.004419228000351123
Biological process	ventral cord development	GO:0007419	5	1.0897008391042018E-4	5.207041904289611	8	37	327	7875	evm.model.Chr07.185,evm.model.Chr12.57,evm.model.Chr21.542,evm.model.Chr17.728,evm.model.Chr28.63,evm.model.Chr27.249,evm.model.Chr26.218,evm.model.Chr09.556,	0.004539707940163518
Biological process	morphogenesis of follicular epithelium	GO:0016333	6	1.1080814608266376E-4	4.611555729065001	9	47	327	7875	evm.model.Chr06.387,evm.model.Chr19.334,evm.model.Chr01.644,evm.model.Chr24.208,evm.model.Chr01.688,evm.model.Chr17.220,evm.model.Chr27.101,evm.model.Chr15.362,evm.model.Chr07.468,	0.004586305994356486
Biological process	regulation of calcium ion transport	GO:0051924	8	1.1359056199944373E-4	3.1807166349316254	14	106	327	7875	evm.model.Chr04.981,evm.model.Chr14.289,evm.model.Chr24.158,evm.model.Chr24.262,evm.model.Chr26.176,evm.model.Chr26.392,evm.model.Chr16.74,evm.model.Chr27.92,evm.model.Chr22.810,evm.model.Chr28.87,evm.model.Chr10.624,evm.model.Chr14.209,evm.model.Chr14.217,evm.model.Chr14.110,	0.004671137046351318
Biological process	obsolete cytoskeletal anchoring at plasma membrane	GO:0007016	0	1.15748281937611E-4	7.224770642201835	6	20	327	7875	evm.model.Chr19.334,evm.model.Chr09.758,evm.model.Chr18.443,evm.model.Chr27.23,evm.model.Chr02.455,evm.model.Chr10.683,	0.004729356083784182
Biological process	cell motility	GO:0048870	4	1.173809024606065E-4	1.4930417054469707	77	1242	327	7875	evm.model.Chr14.357,evm.model.Chr22.231,evm.model.Chr21.431,evm.model.Chr21.674,evm.model.Chr12.870,evm.model.Chr14.485,evm.model.Chr15.177,evm.model.Chr24.196,evm.model.Chr10.75,evm.model.Chr11.912,evm.model.Chr14.265,evm.model.Chr22.143,evm.model.Chr22.200,evm.model.Chr12.84,evm.model.Chr19.666,evm.model.Chr07.185,evm.model.Chr07.187,evm.model.Chr12.57,evm.model.Chr22.92,evm.model.Chr14.183,evm…	0.0047655151100885725
Biological process	motor neuron axon guidance	GO:0008045	6	1.2375722110491427E-4	3.330568026546945	13	94	327	7875	evm.model.Chr11.912,evm.model.Chr22.143,evm.model.Chr06.256,evm.model.Chr22.92,evm.model.Chr19.527,evm.model.Chr17.728,evm.model.Chr01.686,evm.model.Chr25.661,evm.model.Chr18.189,evm.model.Chr01.489,evm.model.Chr27.101,evm.model.Chr11.962,evm.model.Chr11.973,	0.004992585615966605
Biological process	localization of cell	GO:0051674	3	1.271967468173818E-4	1.489444014590472	77	1245	327	7875	evm.model.Chr14.357,evm.model.Chr22.231,evm.model.Chr21.431,evm.model.Chr21.674,evm.model.Chr12.870,evm.model.Chr14.485,evm.model.Chr15.177,evm.model.Chr24.196,evm.model.Chr10.75,evm.model.Chr11.912,evm.model.Chr14.265,evm.model.Chr22.143,evm.model.Chr22.200,evm.model.Chr12.84,evm.model.Chr19.666,evm.model.Chr07.185,evm.model.Chr07.187,evm.model.Chr12.57,evm.model.Chr22.92,evm.model.Chr14.183,evm…	0.00509906958625152
Biological process	cell-substrate adhesion	GO:0031589	4	1.2786391474139958E-4	2.7662410116538556	17	148	327	7875	evm.model.Chr07.187,evm.model.Chr17.728,evm.model.Chr19.334,evm.model.Chr03.681,evm.model.Chr18.420,evm.model.Chr27.23,evm.model.Chr16.74,evm.model.Chr08.534,evm.model.Chr27.299,evm.model.Chr10.683,evm.model.Chr01.489,evm.model.Chr17.79,evm.model.Chr01.114,evm.model.Chr21.393,evm.model.Chr28.114,evm.model.Chr07.72,evm.model.Chr20.120,	0.005093778703510505
Biological process	negative regulation of supramolecular fiber organization	GO:1902904	7	1.4608448912045713E-4	3.4818171769647397	12	83	327	7875	evm.model.Chr21.674,evm.model.Chr07.187,evm.model.Chr18.507,evm.model.Chr22.648,evm.model.Chr09.758,evm.model.Chr23.887,evm.model.Chr16.74,evm.model.Chr18.195,evm.model.Chr18.189,evm.model.Chr04.912,evm.model.Chr15.362,evm.model.Chr20.120,	0.005783493997849651
Biological process	regulation of muscle contraction	GO:0006937	7	1.5388349355449638E-4	3.2611811926605503	13	96	327	7875	evm.model.Chr22.231,evm.model.Chr24.158,evm.model.Chr27.18,evm.model.Chr03.342,evm.model.Chr25.576,evm.model.Chr27.72,evm.model.Chr27.247,evm.model.Chr09.653,evm.model.Chr10.624,evm.model.Chr28.454,evm.model.Chr14.209,evm.model.Chr14.217,evm.model.Chr14.110,	0.006054650542693579
Biological process	regulation of actin polymerization or depolymerization	GO:0008064	10	1.5394415677560946E-4	3.093173975254608	14	109	327	7875	evm.model.Chr24.196,evm.model.Chr17.728,evm.model.Chr24.113,evm.model.Chr22.648,evm.model.Chr09.758,evm.model.Chr24.342,evm.model.Chr16.74,evm.model.Chr17.565,evm.model.Chr18.154,evm.model.Chr18.189,evm.model.Chr04.904,evm.model.Chr16.141,evm.model.Chr15.362,evm.model.Chr01.191,	0.006019877639802053
Biological process	cyclic purine nucleotide metabolic process	GO:0052652	11	1.5643553378485997E-4	6.880733944954129	6	21	327	7875	evm.model.Chr25.50,evm.model.Chr10.332,evm.model.Chr08.738,evm.model.Chr06.613,evm.model.Chr11.977,evm.model.Chr07.563,	0.0060800005630774236
Biological process	cyclic nucleotide biosynthetic process	GO:0009190	10	1.5643553378485997E-4	6.880733944954129	6	21	327	7875	evm.model.Chr25.50,evm.model.Chr10.332,evm.model.Chr08.738,evm.model.Chr06.613,evm.model.Chr11.977,evm.model.Chr07.563,	0.0060800005630774236
Biological process	axon regeneration	GO:0031103	9	1.5723773244158412E-4	4.013761467889908	10	60	327	7875	evm.model.Chr21.674,evm.model.Chr11.912,evm.model.Chr17.728,evm.model.Chr03.681,evm.model.Chr22.648,evm.model.Chr25.42,evm.model.Chr01.686,evm.model.Chr01.489,evm.model.Chr28.389,evm.model.Chr18.91,	0.006037550039654562
Biological process	actin polymerization or depolymerization	GO:0008154	7	1.6279227290594278E-4	2.9368986350413966	15	123	327	7875	evm.model.Chr24.196,evm.model.Chr17.728,evm.model.Chr24.113,evm.model.Chr22.648,evm.model.Chr09.758,evm.model.Chr24.342,evm.model.Chr16.74,evm.model.Chr17.565,evm.model.Chr18.154,evm.model.Chr01.103,evm.model.Chr18.189,evm.model.Chr04.904,evm.model.Chr16.141,evm.model.Chr15.362,evm.model.Chr01.191,	0.006213400883248379
Biological process	negative regulation of cell adhesion	GO:0007162	6	1.6990140991646197E-4	3.0650542118432025	14	110	327	7875	evm.model.Chr11.912,evm.model.Chr07.187,evm.model.Chr24.299,evm.model.Chr03.681,evm.model.Chr01.81,evm.model.Chr22.648,evm.model.Chr09.758,evm.model.Chr24.208,evm.model.Chr03.342,evm.model.Chr16.74,evm.model.Chr27.299,evm.model.Chr01.688,evm.model.Chr09.556,evm.model.Chr10.624,	0.0064461403976638606
Biological process	photoreceptor cell differentiation	GO:0046530	6	1.707595613971158E-4	2.396843341014827	21	211	327	7875	evm.model.Chr22.231,evm.model.Chr04.983,evm.model.Chr06.589,evm.model.Chr11.912,evm.model.Chr22.200,evm.model.Chr06.387,evm.model.Chr14.183,evm.model.Chr21.542,evm.model.Chr17.728,evm.model.Chr03.681,evm.model.Chr09.758,evm.model.Chr23.512,evm.model.Chr24.342,evm.model.Chr24.208,evm.model.Chr01.688,evm.model.Chr24.833,evm.model.Chr27.249,evm.model.Chr28.389,evm.model.Chr06.621,evm.model.Chr28.114…	0.006440363576007195
Biological process	inositol phosphate-mediated signaling	GO:0048016	8	1.7782061545168482E-4	5.6192660550458715	7	30	327	7875	evm.model.Chr22.129,evm.model.Chr22.604,evm.model.Chr27.92,evm.model.Chr28.87,evm.model.Chr08.125,evm.model.Chr14.209,evm.model.Chr14.110,	0.006667227075817877
Biological process	neurotransmitter transport	GO:0006836	5	1.794730240893827E-4	2.27942009287575	23	243	327	7875	evm.model.Chr14.381,evm.model.Chr04.981,evm.model.Chr14.289,evm.model.Chr22.200,evm.model.Chr20.512,evm.model.Chr08.826,evm.model.Chr26.18,evm.model.Chr26.392,evm.model.Chr27.21,evm.model.Chr25.576,evm.model.Chr17.220,evm.model.Chr09.479,evm.model.Chr15.1019,evm.model.Chr10.667,evm.model.Chr24.833,evm.model.Chr25.659,evm.model.Chr09.653,evm.model.Chr23.818,evm.model.Chr10.624,evm.model.Chr18.91,e…	0.0066509363694518915
Biological process	positive regulation of supramolecular fiber organization	GO:1902905	7	1.8726783677880388E-4	3.0374411108356063	14	111	327	7875	evm.model.Chr21.674,evm.model.Chr24.196,evm.model.Chr17.728,evm.model.Chr22.648,evm.model.Chr24.342,evm.model.Chr17.565,evm.model.Chr18.154,evm.model.Chr10.683,evm.model.Chr24.833,evm.model.Chr27.247,evm.model.Chr04.904,evm.model.Chr08.139,evm.model.Chr16.141,evm.model.Chr07.72,	0.006899683188601711
Biological process	regulation of actin filament length	GO:0030832	9	1.8726783677880388E-4	3.0374411108356063	14	111	327	7875	evm.model.Chr24.196,evm.model.Chr17.728,evm.model.Chr24.113,evm.model.Chr22.648,evm.model.Chr09.758,evm.model.Chr24.342,evm.model.Chr16.74,evm.model.Chr17.565,evm.model.Chr18.154,evm.model.Chr18.189,evm.model.Chr04.904,evm.model.Chr16.141,evm.model.Chr15.362,evm.model.Chr01.191,	0.006899683188601711
Biological process	positive regulation of multicellular organismal process	GO:0051240	5	1.8860377818896712E-4	1.4717125382262997	77	1260	327	7875	evm.model.Chr21.431,evm.model.Chr21.674,evm.model.Chr13.651,evm.model.Chr11.912,evm.model.Chr22.143,evm.model.Chr14.289,evm.model.Chr22.200,evm.model.Chr24.158,evm.model.Chr06.387,evm.model.Chr22.92,evm.model.Chr22.690,evm.model.Chr18.507,evm.model.Chr14.183,evm.model.Chr24.299,evm.model.Chr17.728,evm.model.Chr19.334,evm.model.Chr27.18,evm.model.Chr25.60,evm.model.Chr03.681,evm.model.Chr23.216,ev…	0.006869488469579865
Biological process	taxis	GO:0042330	3	1.9596937474208875E-4	1.574024105054866	60	918	327	7875	evm.model.Chr22.231,evm.model.Chr12.870,evm.model.Chr11.947,evm.model.Chr11.912,evm.model.Chr22.143,evm.model.Chr22.200,evm.model.Chr19.666,evm.model.Chr06.256,evm.model.Chr22.92,evm.model.Chr18.507,evm.model.Chr14.183,evm.model.Chr19.527,evm.model.Chr21.542,evm.model.Chr24.36,evm.model.Chr17.728,evm.model.Chr19.334,evm.model.Chr03.681,evm.model.Chr23.216,evm.model.Chr01.81,evm.model.Chr22.648,ev…	0.007097209060261783
Biological process	vesicle-mediated transport in synapse	GO:0099003	6	2.011443934856194E-4	2.5003759963904346	19	183	327	7875	evm.model.Chr21.431,evm.model.Chr14.381,evm.model.Chr14.289,evm.model.Chr03.681,evm.model.Chr26.18,evm.model.Chr26.392,evm.model.Chr04.126,evm.model.Chr18.106,evm.model.Chr27.21,evm.model.Chr27.159,evm.model.Chr17.220,evm.model.Chr09.479,evm.model.Chr15.1019,evm.model.Chr10.667,evm.model.Chr24.833,evm.model.Chr25.659,evm.model.Chr23.818,evm.model.Chr18.195,evm.model.Chr11.721,	0.007243470983487786
Biological process	neuron projection regeneration	GO:0031102	8	2.0830573429575505E-4	3.8842852915063624	10	62	327	7875	evm.model.Chr21.674,evm.model.Chr11.912,evm.model.Chr17.728,evm.model.Chr03.681,evm.model.Chr22.648,evm.model.Chr25.42,evm.model.Chr01.686,evm.model.Chr01.489,evm.model.Chr28.389,evm.model.Chr18.91,	0.007459217698882824
Biological process	neuron remodeling	GO:0016322	7	2.0830573429575505E-4	3.8842852915063624	10	62	327	7875	evm.model.Chr21.431,evm.model.Chr04.981,evm.model.Chr14.180,evm.model.Chr27.18,evm.model.Chr24.262,evm.model.Chr18.209,evm.model.Chr27.72,evm.model.Chr01.103,evm.model.Chr02.272,evm.model.Chr28.389,	0.007459217698882824
Biological process	regulation of actin filament polymerization	GO:0030833	11	2.1082854289955488E-4	3.1623575201556853	13	99	327	7875	evm.model.Chr24.196,evm.model.Chr17.728,evm.model.Chr24.113,evm.model.Chr22.648,evm.model.Chr09.758,evm.model.Chr24.342,evm.model.Chr16.74,evm.model.Chr17.565,evm.model.Chr18.154,evm.model.Chr04.904,evm.model.Chr16.141,evm.model.Chr15.362,evm.model.Chr01.191,	0.0074656729580097935
Biological process	cell-cell junction assembly	GO:0007043	7	2.1340898091182225E-4	2.86697247706422	15	126	327	7875	evm.model.Chr24.196,evm.model.Chr05.419,evm.model.Chr06.387,evm.model.Chr19.666,evm.model.Chr07.187,evm.model.Chr24.342,evm.model.Chr27.23,evm.model.Chr02.455,evm.model.Chr10.683,evm.model.Chr17.220,evm.model.Chr09.479,evm.model.Chr06.427,evm.model.Chr21.243,evm.model.Chr07.468,evm.model.Chr22.29,	0.007515297482496989
Biological process	post-embryonic development	GO:0009791	3	2.274798594208427E-4	1.4584164339848424	78	1288	327	7875	evm.model.Chr14.357,evm.model.Chr24.24,evm.model.Chr15.177,evm.model.Chr24.196,evm.model.Chr11.947,evm.model.Chr10.75,evm.model.Chr13.651,evm.model.Chr03.639,evm.model.Chr06.387,evm.model.Chr07.185,evm.model.Chr07.187,evm.model.Chr12.57,evm.model.Chr18.507,evm.model.Chr24.299,evm.model.Chr17.728,evm.model.Chr19.334,evm.model.Chr24.113,evm.model.Chr03.681,evm.model.Chr04.211,evm.model.Chr09.758,ev…	0.007966794637079402
Biological process	regulation of cation transmembrane transport	GO:1904062	8	2.3306439136006052E-4	2.8443978906306437	15	127	327	7875	evm.model.Chr04.981,evm.model.Chr24.158,evm.model.Chr03.681,evm.model.Chr24.262,evm.model.Chr23.881,evm.model.Chr26.392,evm.model.Chr03.342,evm.model.Chr16.74,evm.model.Chr22.810,evm.model.Chr25.659,evm.model.Chr28.87,evm.model.Chr10.624,evm.model.Chr28.454,evm.model.Chr21.351,evm.model.Chr14.217,	0.008117772844420905
Biological process	focal adhesion assembly	GO:0048041	8	2.332798221506005E-4	4.699037816066234	8	41	327	7875	evm.model.Chr07.187,evm.model.Chr17.728,evm.model.Chr03.681,evm.model.Chr16.74,evm.model.Chr10.683,evm.model.Chr17.79,evm.model.Chr07.72,evm.model.Chr20.120,	0.008081117317325694
Biological process	negative regulation of cytoskeleton organization	GO:0051494	8	2.3344439106620651E-4	3.1307339449541285	13	100	327	7875	evm.model.Chr21.674,evm.model.Chr07.187,evm.model.Chr18.507,evm.model.Chr22.648,evm.model.Chr09.758,evm.model.Chr23.887,evm.model.Chr16.74,evm.model.Chr18.195,evm.model.Chr18.189,evm.model.Chr02.272,evm.model.Chr04.912,evm.model.Chr15.362,evm.model.Chr20.120,	0.008043105668410813
Biological process	cell projection assembly	GO:0030031	6	2.3468908876833616E-4	1.9594741024344433	31	381	327	7875	evm.model.Chr21.431,evm.model.Chr11.912,evm.model.Chr22.200,evm.model.Chr24.37,evm.model.Chr17.728,evm.model.Chr05.280,evm.model.Chr22.648,evm.model.Chr09.758,evm.model.Chr17.764,evm.model.Chr23.881,evm.model.Chr26.392,evm.model.Chr02.437,evm.model.Chr23.887,evm.model.Chr27.23,evm.model.Chr16.74,evm.model.Chr17.565,evm.model.Chr08.534,evm.model.Chr27.159,evm.model.Chr18.154,evm.model.Chr10.683,ev…	0.0080425174828461
Biological process	establishment of spindle orientation	GO:0051294	9	2.3865572215986397E-4	3.8226299694189603	10	63	327	7875	evm.model.Chr22.231,evm.model.Chr21.431,evm.model.Chr05.797,evm.model.Chr07.187,evm.model.Chr14.183,evm.model.Chr17.728,evm.model.Chr26.392,evm.model.Chr26.359,evm.model.Chr17.220,evm.model.Chr24.833,	0.00813471429436884
Biological process	membrane invagination	GO:0010324	6	2.3865572215986397E-4	3.8226299694189603	10	63	327	7875	evm.model.Chr22.231,evm.model.Chr14.289,evm.model.Chr17.728,evm.model.Chr05.280,evm.model.Chr01.688,evm.model.Chr26.359,evm.model.Chr17.79,evm.model.Chr04.904,evm.model.Chr15.362,evm.model.Chr14.217,	0.00813471429436884
Biological process	response to stimulus	GO:0050896	2	2.394240902456879E-4	1.158665122769514	223	4635	327	7875	evm.model.Chr10.90,evm.model.Chr14.357,evm.model.Chr22.231,evm.model.Chr04.983,evm.model.Chr21.431,evm.model.Chr21.674,evm.model.Chr24.24,evm.model.Chr12.870,evm.model.Chr14.485,evm.model.Chr15.177,evm.model.Chr11.947,evm.model.Chr05.797,evm.model.Chr10.75,evm.model.Chr13.651,evm.model.Chr14.381,evm.model.Chr21.455,evm.model.Chr11.912,evm.model.Chr22.129,evm.model.Chr14.265,evm.model.Chr22.143,ev…	0.008074545773682617
Biological process	plasma membrane organization	GO:0007009	6	2.4184011029104724E-4	3.5321100917431187	11	75	327	7875	evm.model.Chr14.289,evm.model.Chr18.507,evm.model.Chr05.280,evm.model.Chr03.681,evm.model.Chr22.648,evm.model.Chr26.151,evm.model.Chr01.644,evm.model.Chr20.397,evm.model.Chr17.79,evm.model.Chr15.362,evm.model.Chr28.454,	0.008113099278921765
Biological process	neuron maturation	GO:0042551	6	2.4184011029104724E-4	3.5321100917431187	11	75	327	7875	evm.model.Chr21.431,evm.model.Chr04.981,evm.model.Chr14.180,evm.model.Chr17.728,evm.model.Chr27.18,evm.model.Chr24.262,evm.model.Chr18.209,evm.model.Chr27.72,evm.model.Chr01.103,evm.model.Chr02.272,evm.model.Chr28.389,	0.008113099278921765
Biological process	regulation of protein depolymerization	GO:1901879	7	2.491624814481286E-4	4.168136908962597	9	52	327	7875	evm.model.Chr21.674,evm.model.Chr18.507,evm.model.Chr25.42,evm.model.Chr09.758,evm.model.Chr23.887,evm.model.Chr18.189,evm.model.Chr08.139,evm.model.Chr04.912,evm.model.Chr20.120,	0.008271675295574852
Biological process	cell competition in a multicellular organism	GO:0035212	5	2.5481588139486533E-4	8.027522935779816	5	15	327	7875	evm.model.Chr17.728,evm.model.Chr03.681,evm.model.Chr26.359,evm.model.Chr17.220,evm.model.Chr07.468,	0.008415525533735086
Biological process	regulation of cardiac conduction	GO:1903779	8	2.5481588139486533E-4	8.027522935779816	5	15	327	7875	evm.model.Chr24.158,evm.model.Chr27.92,evm.model.Chr10.624,evm.model.Chr14.217,evm.model.Chr07.563,	0.008415525533735086
Biological process	semaphorin-plexin signaling pathway	GO:0071526	7	2.5481588139486533E-4	8.027522935779816	5	15	327	7875	evm.model.Chr19.527,evm.model.Chr17.728,evm.model.Chr18.420,evm.model.Chr27.159,evm.model.Chr27.101,	0.008415525533735086
Biological process	visceral muscle development	GO:0007522	6	2.5481588139486533E-4	8.027522935779816	5	15	327	7875	evm.model.Chr24.196,evm.model.Chr07.185,evm.model.Chr24.342,evm.model.Chr26.359,evm.model.Chr17.79,	0.008415525533735086
Biological process	spinal cord development	GO:0021510	5	2.7248725563722154E-4	3.485634958957025	11	76	327	7875	evm.model.Chr11.912,evm.model.Chr14.183,evm.model.Chr24.262,evm.model.Chr22.604,evm.model.Chr27.159,evm.model.Chr18.154,evm.model.Chr24.833,evm.model.Chr07.43,evm.model.Chr01.139,evm.model.Chr01.274,evm.model.Chr08.474,	0.008816415063104823
Biological process	regulation of cell-substrate junction organization	GO:0150116	6	2.736911479996884E-4	5.268061926605505	7	32	327	7875	evm.model.Chr07.187,evm.model.Chr17.728,evm.model.Chr03.681,evm.model.Chr16.74,evm.model.Chr17.79,evm.model.Chr07.72,evm.model.Chr20.120,	0.008810643319949565
Biological process	regulation of focal adhesion assembly	GO:0051893	8	2.736911479996884E-4	5.268061926605505	7	32	327	7875	evm.model.Chr07.187,evm.model.Chr17.728,evm.model.Chr03.681,evm.model.Chr16.74,evm.model.Chr17.79,evm.model.Chr07.72,evm.model.Chr20.120,	0.008810643319949565
Biological process	regulation of cell-substrate junction assembly	GO:0090109	7	2.736911479996884E-4	5.268061926605505	7	32	327	7875	evm.model.Chr07.187,evm.model.Chr17.728,evm.model.Chr03.681,evm.model.Chr16.74,evm.model.Chr17.79,evm.model.Chr07.72,evm.model.Chr20.120,	0.008810643319949565
Biological process	hormone secretion	GO:0046879	8	2.7879833939969956E-4	2.372666877570389	20	203	327	7875	evm.model.Chr14.381,evm.model.Chr14.183,evm.model.Chr26.18,evm.model.Chr18.209,evm.model.Chr15.911,evm.model.Chr26.392,evm.model.Chr22.604,evm.model.Chr27.21,evm.model.Chr27.92,evm.model.Chr25.576,evm.model.Chr10.596,evm.model.Chr01.688,evm.model.Chr09.479,evm.model.Chr07.43,evm.model.Chr27.263,evm.model.Chr23.818,evm.model.Chr17.79,evm.model.Chr10.624,evm.model.Chr18.91,evm.model.Chr11.721,	0.008797329778879629
Biological process	protein polymerization	GO:0051258	8	2.8733055067753366E-4	2.5057008007636425	18	173	327	7875	evm.model.Chr21.674,evm.model.Chr24.196,evm.model.Chr17.728,evm.model.Chr24.113,evm.model.Chr22.648,evm.model.Chr09.758,evm.model.Chr24.342,evm.model.Chr23.887,evm.model.Chr16.74,evm.model.Chr17.565,evm.model.Chr18.154,evm.model.Chr24.833,evm.model.Chr18.195,evm.model.Chr04.904,evm.model.Chr16.141,evm.model.Chr15.362,evm.model.Chr07.107,evm.model.Chr01.191,	0.009021896206988175
Biological process	negative regulation of cell motility	GO:2000146	7	3.2713941653017553E-4	2.8816749000235236	14	117	327	7875	evm.model.Chr14.357,evm.model.Chr07.187,evm.model.Chr19.334,evm.model.Chr03.681,evm.model.Chr01.732,evm.model.Chr27.23,evm.model.Chr03.342,evm.model.Chr16.74,evm.model.Chr27.299,evm.model.Chr27.159,evm.model.Chr17.220,evm.model.Chr17.79,evm.model.Chr07.72,evm.model.Chr08.474,	0.010171642151040676
Biological process	regulation of blood circulation	GO:1903522	6	3.2713941653017553E-4	2.8816749000235236	14	117	327	7875	evm.model.Chr22.231,evm.model.Chr04.981,evm.model.Chr24.158,evm.model.Chr22.648,evm.model.Chr18.445,evm.model.Chr18.203,evm.model.Chr03.342,evm.model.Chr27.92,evm.model.Chr27.160,evm.model.Chr17.79,evm.model.Chr10.624,evm.model.Chr21.351,evm.model.Chr14.217,evm.model.Chr07.563,	0.010171642151040676
Biological process	potassium ion transmembrane transport	GO:0071805	9	3.5334749213644656E-4	3.175723359209598	12	91	327	7875	evm.model.Chr03.707,evm.model.Chr03.681,evm.model.Chr17.617,evm.model.Chr18.203,evm.model.Chr26.269,evm.model.Chr03.342,evm.model.Chr16.637,evm.model.Chr09.653,evm.model.Chr17.79,evm.model.Chr27.308,evm.model.Chr01.274,evm.model.Chr21.351,	0.010880371569457538
Biological process	plasma membrane bounded cell projection assembly	GO:0120031	7	3.782994815458851E-4	1.931756856203699	30	374	327	7875	evm.model.Chr21.431,evm.model.Chr11.912,evm.model.Chr22.200,evm.model.Chr24.37,evm.model.Chr17.728,evm.model.Chr05.280,evm.model.Chr22.648,evm.model.Chr09.758,evm.model.Chr17.764,evm.model.Chr23.881,evm.model.Chr26.392,evm.model.Chr02.437,evm.model.Chr23.887,evm.model.Chr27.23,evm.model.Chr16.74,evm.model.Chr17.565,evm.model.Chr08.534,evm.model.Chr27.159,evm.model.Chr18.154,evm.model.Chr10.683,ev…	0.011592696612372461
Biological process	potassium ion transport	GO:0006813	8	3.903106383107424E-4	2.8332433890987585	14	119	327	7875	evm.model.Chr03.707,evm.model.Chr03.681,evm.model.Chr17.617,evm.model.Chr18.203,evm.model.Chr26.269,evm.model.Chr03.342,evm.model.Chr16.637,evm.model.Chr09.653,evm.model.Chr17.79,evm.model.Chr10.624,evm.model.Chr18.91,evm.model.Chr27.308,evm.model.Chr01.274,evm.model.Chr21.351,	0.011903540710969723
Biological process	cognition	GO:0050890	5	3.904694330726377E-4	2.0130939869912234	27	323	327	7875	evm.model.Chr21.674,evm.model.Chr06.387,evm.model.Chr14.183,evm.model.Chr17.728,evm.model.Chr03.681,evm.model.Chr26.176,evm.model.Chr18.445,evm.model.Chr26.392,evm.model.Chr23.887,evm.model.Chr08.534,evm.model.Chr27.159,evm.model.Chr01.686,evm.model.Chr26.121,evm.model.Chr10.332,evm.model.Chr27.153,evm.model.Chr10.667,evm.model.Chr25.659,evm.model.Chr23.818,evm.model.Chr18.195,evm.model.Chr01.139…	0.011851676982880918
Biological process	regulation of cell differentiation	GO:0045595	5	4.0232204104850844E-4	1.4156061951267633	82	1395	327	7875	evm.model.Chr21.431,evm.model.Chr21.674,evm.model.Chr24.24,evm.model.Chr14.485,evm.model.Chr24.196,evm.model.Chr05.797,evm.model.Chr13.651,evm.model.Chr11.912,evm.model.Chr14.265,evm.model.Chr14.289,evm.model.Chr22.200,evm.model.Chr06.387,evm.model.Chr07.187,evm.model.Chr06.256,evm.model.Chr22.92,evm.model.Chr22.690,evm.model.Chr14.183,evm.model.Chr19.527,evm.model.Chr24.299,evm.model.Chr17.728,e…	0.01215355777082082
Biological process	cardiac conduction	GO:0061337	8	4.0725999061119733E-4	4.958175930922828	7	34	327	7875	evm.model.Chr04.981,evm.model.Chr24.158,evm.model.Chr27.92,evm.model.Chr10.624,evm.model.Chr21.351,evm.model.Chr14.217,evm.model.Chr07.563,	0.01224469424601779
Biological process	response to mechanical stimulus	GO:0009612	4	4.104034198787465E-4	2.511678955366691	17	163	327	7875	evm.model.Chr21.674,evm.model.Chr24.158,evm.model.Chr17.728,evm.model.Chr19.334,evm.model.Chr22.648,evm.model.Chr26.392,evm.model.Chr27.21,evm.model.Chr25.576,evm.model.Chr10.683,evm.model.Chr27.160,evm.model.Chr01.688,evm.model.Chr25.659,evm.model.Chr17.79,evm.model.Chr10.624,evm.model.Chr15.598,evm.model.Chr13.329,evm.model.Chr06.647,	0.01228127417045601
Biological process	regulation of anatomical structure morphogenesis	GO:0022603	5	4.124707710180253E-4	1.5111572060382326	63	1004	327	7875	evm.model.Chr21.431,evm.model.Chr21.674,evm.model.Chr24.24,evm.model.Chr24.196,evm.model.Chr05.797,evm.model.Chr13.651,evm.model.Chr11.912,evm.model.Chr22.143,evm.model.Chr22.200,evm.model.Chr19.666,evm.model.Chr07.185,evm.model.Chr07.187,evm.model.Chr22.92,evm.model.Chr22.690,evm.model.Chr19.527,evm.model.Chr24.299,evm.model.Chr17.728,evm.model.Chr19.334,evm.model.Chr03.681,evm.model.Chr23.216,e…	0.012285461189106978
Biological process	cell-cell signaling	GO:0007267	4	4.1531399253691426E-4	1.444954128440367	75	1250	327	7875	evm.model.Chr21.431,evm.model.Chr21.674,evm.model.Chr24.196,evm.model.Chr10.75,evm.model.Chr14.381,evm.model.Chr04.981,evm.model.Chr14.289,evm.model.Chr22.200,evm.model.Chr24.158,evm.model.Chr07.187,evm.model.Chr22.690,evm.model.Chr18.507,evm.model.Chr14.183,evm.model.Chr06.123,evm.model.Chr21.542,evm.model.Chr17.728,evm.model.Chr19.334,evm.model.Chr03.681,evm.model.Chr04.211,evm.model.Chr24.129,…	0.0123126111089781
Biological process	negative regulation of cell migration	GO:0030336	8	4.175908672092721E-4	2.953522589579366	13	106	327	7875	evm.model.Chr14.357,evm.model.Chr07.187,evm.model.Chr19.334,evm.model.Chr03.681,evm.model.Chr01.732,evm.model.Chr27.23,evm.model.Chr03.342,evm.model.Chr16.74,evm.model.Chr27.159,evm.model.Chr17.220,evm.model.Chr17.79,evm.model.Chr07.72,evm.model.Chr08.474,	0.012322797164777315
Biological process	learning or memory	GO:0007611	6	4.3032122390462835E-4	2.0329441201000833	26	308	327	7875	evm.model.Chr21.674,evm.model.Chr06.387,evm.model.Chr14.183,evm.model.Chr17.728,evm.model.Chr03.681,evm.model.Chr26.176,evm.model.Chr18.445,evm.model.Chr26.392,evm.model.Chr23.887,evm.model.Chr08.534,evm.model.Chr27.159,evm.model.Chr01.686,evm.model.Chr26.121,evm.model.Chr10.332,evm.model.Chr27.153,evm.model.Chr10.667,evm.model.Chr25.659,evm.model.Chr23.818,evm.model.Chr18.195,evm.model.Chr01.139…	0.012639942309530422
Biological process	neuromuscular process	GO:0050905	5	4.3312241376447513E-4	3.1074282332050904	12	93	327	7875	evm.model.Chr21.674,evm.model.Chr24.36,evm.model.Chr17.728,evm.model.Chr03.681,evm.model.Chr27.92,evm.model.Chr24.833,evm.model.Chr25.659,evm.model.Chr09.653,evm.model.Chr28.87,evm.model.Chr17.79,evm.model.Chr08.125,evm.model.Chr07.205,	0.012663863602453047
Biological process	membrane biogenesis	GO:0044091	5	4.5535866770518574E-4	4.281345565749236	8	45	327	7875	evm.model.Chr11.912,evm.model.Chr14.289,evm.model.Chr18.507,evm.model.Chr03.681,evm.model.Chr09.758,evm.model.Chr15.1019,evm.model.Chr25.659,evm.model.Chr16.263,	0.013253224419876045
Biological process	nematode male tail tip morphogenesis	GO:0045138	5	4.5535866770518574E-4	4.281345565749236	8	45	327	7875	evm.model.Chr22.92,evm.model.Chr14.183,evm.model.Chr17.728,evm.model.Chr18.420,evm.model.Chr08.534,evm.model.Chr08.783,evm.model.Chr20.397,evm.model.Chr09.556,	0.013253224419876045
Biological process	regulation of membrane potential	GO:0042391	4	4.633188545808409E-4	2.2827079438236444	20	211	327	7875	evm.model.Chr22.143,evm.model.Chr04.981,evm.model.Chr24.158,evm.model.Chr27.18,evm.model.Chr03.681,evm.model.Chr17.617,evm.model.Chr09.758,evm.model.Chr17.887,evm.model.Chr15.911,evm.model.Chr18.203,evm.model.Chr26.392,evm.model.Chr04.126,evm.model.Chr26.269,evm.model.Chr27.92,evm.model.Chr16.637,evm.model.Chr27.72,evm.model.Chr25.659,evm.model.Chr09.653,evm.model.Chr01.274,evm.model.Chr21.351,	0.013362870493657374
Biological process	neuromuscular synaptic transmission	GO:0007274	9	4.7839536878835354E-4	3.074370486043334	12	94	327	7875	evm.model.Chr07.187,evm.model.Chr18.507,evm.model.Chr26.18,evm.model.Chr04.126,evm.model.Chr25.576,evm.model.Chr10.332,evm.model.Chr27.153,evm.model.Chr25.659,evm.model.Chr09.653,evm.model.Chr23.818,evm.model.Chr28.231,evm.model.Chr01.191,	0.013735549912869214
Biological process	lumen formation, open tracheal system	GO:0035149	5	4.90220354397275E-4	7.083108472746897	5	17	327	7875	evm.model.Chr21.455,evm.model.Chr09.758,evm.model.Chr02.336,evm.model.Chr09.479,evm.model.Chr20.120,	0.01401194860505933
Biological process	cellular response to interleukin-6	GO:0071354	7	4.90220354397275E-4	7.083108472746897	5	17	327	7875	evm.model.Chr01.81,evm.model.Chr24.208,evm.model.Chr10.596,evm.model.Chr01.688,evm.model.Chr28.440,	0.01401194860505933
Biological process	regulation of smooth muscle contraction	GO:0006940	8	4.912170824836748E-4	4.816513761467889	7	35	327	7875	evm.model.Chr22.231,evm.model.Chr03.342,evm.model.Chr09.653,evm.model.Chr28.454,evm.model.Chr14.209,evm.model.Chr14.217,evm.model.Chr14.110,	0.013915634150004191
Biological process	microtubule depolymerization	GO:0007019	9	4.912170824836748E-4	4.816513761467889	7	35	327	7875	evm.model.Chr21.674,evm.model.Chr18.507,evm.model.Chr25.42,evm.model.Chr23.887,evm.model.Chr08.139,evm.model.Chr04.912,evm.model.Chr20.120,	0.013915634150004191
Biological process	protein depolymerization	GO:0051261	8	5.092008109260915E-4	3.4902273633825285	10	69	327	7875	evm.model.Chr21.674,evm.model.Chr18.507,evm.model.Chr25.42,evm.model.Chr09.758,evm.model.Chr23.887,evm.model.Chr01.103,evm.model.Chr18.189,evm.model.Chr08.139,evm.model.Chr04.912,evm.model.Chr20.120,	0.014235289337030294
Biological process	striated muscle contraction	GO:0006941	6	5.092008109260915E-4	3.4902273633825285	10	69	327	7875	evm.model.Chr24.24,evm.model.Chr04.981,evm.model.Chr24.158,evm.model.Chr27.18,evm.model.Chr27.72,evm.model.Chr27.247,evm.model.Chr28.87,evm.model.Chr17.79,evm.model.Chr10.624,evm.model.Chr21.351,	0.014235289337030294
Biological process	gliogenesis	GO:0042063	6	5.23419781329082E-4	2.26127406641685	20	213	327	7875	evm.model.Chr04.983,evm.model.Chr15.177,evm.model.Chr14.265,evm.model.Chr07.185,evm.model.Chr22.92,evm.model.Chr14.183,evm.model.Chr21.542,evm.model.Chr17.728,evm.model.Chr19.334,evm.model.Chr03.681,evm.model.Chr23.887,evm.model.Chr18.154,evm.model.Chr01.688,evm.model.Chr07.43,evm.model.Chr27.249,evm.model.Chr26.218,evm.model.Chr09.556,evm.model.Chr13.130,evm.model.Chr15.227,evm.model.Chr14.201,	0.014505555157354645
Biological process	compound eye photoreceptor development	GO:0042051	8	5.335985321517356E-4	3.2305884985455355	11	82	327	7875	evm.model.Chr04.983,evm.model.Chr06.589,evm.model.Chr11.912,evm.model.Chr22.200,evm.model.Chr17.728,evm.model.Chr03.681,evm.model.Chr09.758,evm.model.Chr23.512,evm.model.Chr01.688,evm.model.Chr24.833,evm.model.Chr28.114,	0.014723623566818885
Biological process	regulation of hormone secretion	GO:0046883	8	5.34000491697717E-4	2.3817925194071985	18	182	327	7875	evm.model.Chr14.381,evm.model.Chr14.183,evm.model.Chr18.209,evm.model.Chr15.911,evm.model.Chr22.604,evm.model.Chr27.21,evm.model.Chr27.92,evm.model.Chr25.576,evm.model.Chr10.596,evm.model.Chr01.688,evm.model.Chr09.479,evm.model.Chr07.43,evm.model.Chr27.263,evm.model.Chr23.818,evm.model.Chr17.79,evm.model.Chr10.624,evm.model.Chr18.91,evm.model.Chr11.721,	0.01467120316414331
Biological process	cellular response to organonitrogen compound	GO:0071417	6	5.472438337869034E-4	1.8663990825688073	31	400	327	7875	evm.model.Chr21.431,evm.model.Chr21.674,evm.model.Chr11.912,evm.model.Chr04.981,evm.model.Chr24.158,evm.model.Chr14.292,evm.model.Chr07.187,evm.model.Chr14.183,evm.model.Chr06.123,evm.model.Chr03.681,evm.model.Chr24.262,evm.model.Chr01.81,evm.model.Chr22.648,evm.model.Chr09.758,evm.model.Chr23.881,evm.model.Chr26.151,evm.model.Chr26.392,evm.model.Chr27.92,evm.model.Chr17.565,evm.model.Chr10.683,e…	0.01497052444874559
Biological process	dorsal/ventral axon guidance	GO:0033563	6	5.567014643780288E-4	5.557515878616797	6	26	327	7875	evm.model.Chr22.92,evm.model.Chr17.728,evm.model.Chr28.63,evm.model.Chr18.270,evm.model.Chr01.686,evm.model.Chr27.153,	0.01516416723908357
Biological process	cGMP metabolic process	GO:0046068	11	5.567014643780288E-4	5.557515878616797	6	26	327	7875	evm.model.Chr10.332,evm.model.Chr08.738,evm.model.Chr06.613,evm.model.Chr26.513,evm.model.Chr11.977,evm.model.Chr07.563,	0.01516416723908357
Biological process	chemotaxis	GO:0006935	4	5.617629686772707E-4	1.5491710928697893	55	855	327	7875	evm.model.Chr22.231,evm.model.Chr12.870,evm.model.Chr11.947,evm.model.Chr11.912,evm.model.Chr22.143,evm.model.Chr22.200,evm.model.Chr19.666,evm.model.Chr06.256,evm.model.Chr22.92,evm.model.Chr18.507,evm.model.Chr14.183,evm.model.Chr19.527,evm.model.Chr17.728,evm.model.Chr19.334,evm.model.Chr03.681,evm.model.Chr23.216,evm.model.Chr01.81,evm.model.Chr22.648,evm.model.Chr18.420,evm.model.Chr24.74,ev…	0.015172360857410692
Biological process	microtubule cytoskeleton organization	GO:0000226	7	5.621515312148606E-4	1.7657280591939313	36	491	327	7875	evm.model.Chr22.231,evm.model.Chr21.431,evm.model.Chr21.674,evm.model.Chr05.797,evm.model.Chr14.289,evm.model.Chr07.187,evm.model.Chr18.507,evm.model.Chr14.183,evm.model.Chr24.299,evm.model.Chr17.728,evm.model.Chr19.334,evm.model.Chr25.42,evm.model.Chr09.758,evm.model.Chr26.392,evm.model.Chr24.100,evm.model.Chr22.604,evm.model.Chr18.106,evm.model.Chr23.887,evm.model.Chr10.686,evm.model.Chr26.359,…	0.015118792658073931
Biological process	plasma membrane invagination	GO:0099024	7	5.793237780068461E-4	3.736950332173363	9	58	327	7875	evm.model.Chr22.231,evm.model.Chr14.289,evm.model.Chr17.728,evm.model.Chr05.280,evm.model.Chr01.688,evm.model.Chr26.359,evm.model.Chr17.79,evm.model.Chr04.904,evm.model.Chr14.217,	0.015515167063090913
Biological process	peptide hormone secretion	GO:0030072	9	5.834229893391107E-4	2.436926605504587	17	168	327	7875	evm.model.Chr14.381,evm.model.Chr14.183,evm.model.Chr26.18,evm.model.Chr18.209,evm.model.Chr15.911,evm.model.Chr26.392,evm.model.Chr22.604,evm.model.Chr27.21,evm.model.Chr27.92,evm.model.Chr10.596,evm.model.Chr01.688,evm.model.Chr09.479,evm.model.Chr07.43,evm.model.Chr23.818,evm.model.Chr17.79,evm.model.Chr10.624,evm.model.Chr11.721,	0.015559573782625489
Biological process	signal release from synapse	GO:0099643	8	5.86202196235619E-4	2.518438568087786	16	153	327	7875	evm.model.Chr14.381,evm.model.Chr14.289,evm.model.Chr22.200,evm.model.Chr26.18,evm.model.Chr27.21,evm.model.Chr25.576,evm.model.Chr17.220,evm.model.Chr09.479,evm.model.Chr15.1019,evm.model.Chr24.833,evm.model.Chr25.659,evm.model.Chr09.653,evm.model.Chr23.818,evm.model.Chr18.91,evm.model.Chr28.231,evm.model.Chr11.721,	0.015568553328357649
Biological process	neurotransmitter secretion	GO:0007269	9	5.86202196235619E-4	2.518438568087786	16	153	327	7875	evm.model.Chr14.381,evm.model.Chr14.289,evm.model.Chr22.200,evm.model.Chr26.18,evm.model.Chr27.21,evm.model.Chr25.576,evm.model.Chr17.220,evm.model.Chr09.479,evm.model.Chr15.1019,evm.model.Chr24.833,evm.model.Chr25.659,evm.model.Chr09.653,evm.model.Chr23.818,evm.model.Chr18.91,evm.model.Chr28.231,evm.model.Chr11.721,	0.015568553328357649
Biological process	positive regulation of phagocytosis	GO:0050766	8	5.884087898239132E-4	4.682721712538226	7	36	327	7875	evm.model.Chr22.231,evm.model.Chr17.728,evm.model.Chr26.359,evm.model.Chr17.79,evm.model.Chr16.495,evm.model.Chr16.499,evm.model.Chr14.217,	0.0154980067204034
Biological process	membrane assembly	GO:0071709	6	5.884087898239132E-4	4.682721712538226	7	36	327	7875	evm.model.Chr11.912,evm.model.Chr14.289,evm.model.Chr18.507,evm.model.Chr03.681,evm.model.Chr15.1019,evm.model.Chr25.659,evm.model.Chr16.263,	0.0154980067204034
Biological process	endomembrane system organization	GO:0010256	5	5.914525782957369E-4	1.9321258641991534	28	349	327	7875	evm.model.Chr12.870,evm.model.Chr14.289,evm.model.Chr18.507,evm.model.Chr25.196,evm.model.Chr24.37,evm.model.Chr24.113,evm.model.Chr05.280,evm.model.Chr03.681,evm.model.Chr22.648,evm.model.Chr25.42,evm.model.Chr24.312,evm.model.Chr26.151,evm.model.Chr26.392,evm.model.Chr22.604,evm.model.Chr01.644,evm.model.Chr27.21,evm.model.Chr10.686,evm.model.Chr20.397,evm.model.Chr24.833,evm.model.Chr16.327,ev…	0.015450486614987817
Biological process	ovarian follicle cell migration	GO:0007297	8	5.954697086177907E-4	2.7189997040544536	14	124	327	7875	evm.model.Chr21.431,evm.model.Chr11.912,evm.model.Chr14.265,evm.model.Chr24.299,evm.model.Chr17.728,evm.model.Chr24.262,evm.model.Chr24.208,evm.model.Chr02.455,evm.model.Chr18.270,evm.model.Chr26.359,evm.model.Chr17.79,evm.model.Chr09.556,evm.model.Chr13.130,evm.model.Chr07.468,	0.01549193437848897
Biological process	actin filament polymerization	GO:0030041	9	5.99360978661867E-4	2.846121768140117	13	110	327	7875	evm.model.Chr24.196,evm.model.Chr17.728,evm.model.Chr24.113,evm.model.Chr22.648,evm.model.Chr09.758,evm.model.Chr24.342,evm.model.Chr16.74,evm.model.Chr17.565,evm.model.Chr18.154,evm.model.Chr04.904,evm.model.Chr16.141,evm.model.Chr15.362,evm.model.Chr01.191,	0.015529784056872928
Biological process	regulation of muscle system process	GO:0090257	6	6.21468921993662E-4	2.5988383605042573	15	139	327	7875	evm.model.Chr22.231,evm.model.Chr13.651,evm.model.Chr24.158,evm.model.Chr27.18,evm.model.Chr03.342,evm.model.Chr25.576,evm.model.Chr27.72,evm.model.Chr27.160,evm.model.Chr27.247,evm.model.Chr09.653,evm.model.Chr10.624,evm.model.Chr28.454,evm.model.Chr14.209,evm.model.Chr14.217,evm.model.Chr14.110,	0.016037420683350612
Biological process	synaptic assembly at neuromuscular junction	GO:0051124	8	6.300243834176378E-4	2.5020850708924103	16	154	327	7875	evm.model.Chr21.674,evm.model.Chr11.912,evm.model.Chr14.289,evm.model.Chr18.507,evm.model.Chr24.299,evm.model.Chr25.42,evm.model.Chr26.18,evm.model.Chr25.576,evm.model.Chr01.686,evm.model.Chr27.153,evm.model.Chr25.659,evm.model.Chr09.653,evm.model.Chr18.195,evm.model.Chr01.114,evm.model.Chr15.362,evm.model.Chr01.191,	0.016192642822193643
Biological process	cGMP biosynthetic process	GO:0006182	12	6.558855309172218E-4	6.68960244648318	5	18	327	7875	evm.model.Chr10.332,evm.model.Chr08.738,evm.model.Chr06.613,evm.model.Chr11.977,evm.model.Chr07.563,	0.016789615960105912
Biological process	cellular response to stimulus	GO:0051716	3	6.763479484125368E-4	1.1823156647341764	187	3809	327	7875	evm.model.Chr14.357,evm.model.Chr22.231,evm.model.Chr04.983,evm.model.Chr21.431,evm.model.Chr21.674,evm.model.Chr24.24,evm.model.Chr12.870,evm.model.Chr14.485,evm.model.Chr15.177,evm.model.Chr11.947,evm.model.Chr05.797,evm.model.Chr10.75,evm.model.Chr13.651,evm.model.Chr21.455,evm.model.Chr11.912,evm.model.Chr22.129,evm.model.Chr14.265,evm.model.Chr22.143,evm.model.Chr07.253,evm.model.Chr04.981,e…	0.01697260560307681
Biological process	memory	GO:0007613	7	6.923130650163811E-4	2.3305711749038176	18	186	327	7875	evm.model.Chr21.674,evm.model.Chr06.387,evm.model.Chr17.728,evm.model.Chr03.681,evm.model.Chr18.445,evm.model.Chr08.534,evm.model.Chr27.159,evm.model.Chr01.686,evm.model.Chr26.121,evm.model.Chr10.332,evm.model.Chr27.153,evm.model.Chr10.667,evm.model.Chr23.818,evm.model.Chr27.101,evm.model.Chr08.139,evm.model.Chr16.141,evm.model.Chr28.231,evm.model.Chr01.274,	0.017305111672213384
Biological process	cellular component maintenance	GO:0043954	5	7.152896905943118E-4	4.013761467889908	8	48	327	7875	evm.model.Chr18.507,evm.model.Chr17.728,evm.model.Chr18.202,evm.model.Chr08.534,evm.model.Chr20.397,evm.model.Chr24.833,evm.model.Chr28.87,evm.model.Chr28.231,	0.01780959565565681
Biological process	muscle cell migration	GO:0014812	6	7.152896905943118E-4	4.013761467889908	8	48	327	7875	evm.model.Chr22.231,evm.model.Chr23.881,evm.model.Chr18.465,evm.model.Chr03.342,evm.model.Chr16.74,evm.model.Chr08.783,evm.model.Chr01.489,evm.model.Chr17.79,	0.01780959565565681
Biological process	Rho protein signal transduction	GO:0007266	9	7.192032874249188E-4	3.34480122324159	10	72	327	7875	evm.model.Chr24.24,evm.model.Chr11.947,evm.model.Chr22.200,evm.model.Chr07.187,evm.model.Chr05.216,evm.model.Chr17.728,evm.model.Chr01.732,evm.model.Chr08.534,evm.model.Chr27.148,evm.model.Chr07.200,	0.017768223852893148
Biological process	positive regulation of protein polymerization	GO:0032273	8	7.192032874249188E-4	3.34480122324159	10	72	327	7875	evm.model.Chr21.674,evm.model.Chr24.196,evm.model.Chr17.728,evm.model.Chr24.342,evm.model.Chr23.887,evm.model.Chr17.565,evm.model.Chr18.154,evm.model.Chr24.833,evm.model.Chr04.904,evm.model.Chr16.141,	0.017768223852893148
Biological process	regulation of response to stimulus	GO:0048583	4	7.252538957286392E-4	1.2814383578223716	121	2274	327	7875	evm.model.Chr14.357,evm.model.Chr04.983,evm.model.Chr24.24,evm.model.Chr14.485,evm.model.Chr11.947,evm.model.Chr10.75,evm.model.Chr13.651,evm.model.Chr21.455,evm.model.Chr11.912,evm.model.Chr22.129,evm.model.Chr14.265,evm.model.Chr22.143,evm.model.Chr04.981,evm.model.Chr22.200,evm.model.Chr06.387,evm.model.Chr14.292,evm.model.Chr07.187,evm.model.Chr12.57,evm.model.Chr22.92,evm.model.Chr18.507,evm…	0.01777987819759364
Biological process	synaptic vesicle localization	GO:0097479	6	7.57874798081315E-4	2.6547713645886004	14	127	327	7875	evm.model.Chr21.431,evm.model.Chr14.381,evm.model.Chr03.681,evm.model.Chr26.18,evm.model.Chr26.392,evm.model.Chr18.106,evm.model.Chr27.21,evm.model.Chr27.159,evm.model.Chr17.220,evm.model.Chr09.479,evm.model.Chr24.833,evm.model.Chr25.659,evm.model.Chr23.818,evm.model.Chr11.721,	0.01850840598839196
Biological process	import into cell	GO:0098657	5	7.603237331714752E-4	1.8525052928722654	30	390	327	7875	evm.model.Chr22.231,evm.model.Chr12.870,evm.model.Chr23.276,evm.model.Chr14.289,evm.model.Chr03.639,evm.model.Chr05.341,evm.model.Chr17.728,evm.model.Chr23.1014,evm.model.Chr23.216,evm.model.Chr22.648,evm.model.Chr17.617,evm.model.Chr09.758,evm.model.Chr18.465,evm.model.Chr24.208,evm.model.Chr16.74,evm.model.Chr27.159,evm.model.Chr18.270,evm.model.Chr01.688,evm.model.Chr26.359,evm.model.Chr16.306…	0.018497341508530468
Biological process	regulation of transporter activity	GO:0032409	4	7.691169090741079E-4	2.919099249374479	12	99	327	7875	evm.model.Chr04.981,evm.model.Chr24.158,evm.model.Chr03.681,evm.model.Chr24.262,evm.model.Chr22.648,evm.model.Chr23.881,evm.model.Chr26.392,evm.model.Chr03.342,evm.model.Chr25.659,evm.model.Chr28.87,evm.model.Chr10.624,evm.model.Chr14.217,	0.018429891648264526
Biological process	border follicle cell migration	GO:0007298	9	7.760450035613209E-4	2.770561013233742	13	113	327	7875	evm.model.Chr21.431,evm.model.Chr14.265,evm.model.Chr24.299,evm.model.Chr17.728,evm.model.Chr24.262,evm.model.Chr24.208,evm.model.Chr02.455,evm.model.Chr18.270,evm.model.Chr26.359,evm.model.Chr17.79,evm.model.Chr09.556,evm.model.Chr13.130,evm.model.Chr07.468,	0.01852625787528037
Biological process	eye photoreceptor cell development	GO:0042462	7	7.760450035613209E-4	2.770561013233742	13	113	327	7875	evm.model.Chr04.983,evm.model.Chr06.589,evm.model.Chr11.912,evm.model.Chr22.200,evm.model.Chr14.183,evm.model.Chr17.728,evm.model.Chr03.681,evm.model.Chr09.758,evm.model.Chr23.512,evm.model.Chr01.688,evm.model.Chr24.833,evm.model.Chr28.389,evm.model.Chr28.114,	0.01852625787528037
Biological process	cellular component assembly involved in morphogenesis	GO:0010927	6	8.157754586426424E-4	2.366495200721218	17	173	327	7875	evm.model.Chr17.728,evm.model.Chr19.334,evm.model.Chr24.262,evm.model.Chr18.443,evm.model.Chr24.100,evm.model.Chr18.106,evm.model.Chr02.455,evm.model.Chr18.154,evm.model.Chr10.683,evm.model.Chr01.103,evm.model.Chr27.247,evm.model.Chr09.653,evm.model.Chr17.79,evm.model.Chr06.514,evm.model.Chr27.101,evm.model.Chr06.621,evm.model.Chr28.440,	0.01932993596055094
Biological process	lipid transport	GO:0006869	6	8.361203566433772E-4	2.293577981651376	18	189	327	7875	evm.model.Chr14.117,evm.model.Chr19.717,evm.model.Chr12.711,evm.model.Chr12.712,evm.model.Chr03.639,evm.model.Chr19.666,evm.model.Chr05.341,evm.model.Chr22.648,evm.model.Chr27.31,evm.model.Chr27.92,evm.model.Chr01.688,evm.model.Chr27.263,evm.model.Chr25.659,evm.model.Chr28.147,evm.model.Chr10.624,evm.model.Chr14.209,evm.model.Chr19.707,evm.model.Chr14.110,	0.019738633900906986
Biological process	adult behavior	GO:0030534	3	8.366238947354887E-4	2.1794179916144296	20	221	327	7875	evm.model.Chr04.981,evm.model.Chr03.639,evm.model.Chr03.681,evm.model.Chr24.74,evm.model.Chr24.312,evm.model.Chr27.92,evm.model.Chr01.686,evm.model.Chr10.332,evm.model.Chr25.659,evm.model.Chr27.247,evm.model.Chr09.653,evm.model.Chr28.87,evm.model.Chr08.52,evm.model.Chr10.624,evm.model.Chr18.91,evm.model.Chr27.101,evm.model.Chr07.69,evm.model.Chr28.231,evm.model.Chr14.201,evm.model.Chr13.329,	0.01967764097802216
Biological process	multicellular organismal homeostasis	GO:0048871	5	8.366238947354887E-4	2.1794179916144296	20	221	327	7875	evm.model.Chr21.674,evm.model.Chr07.187,evm.model.Chr17.728,evm.model.Chr25.50,evm.model.Chr24.208,evm.model.Chr16.74,evm.model.Chr17.331,evm.model.Chr08.534,evm.model.Chr02.455,evm.model.Chr01.688,evm.model.Chr10.332,evm.model.Chr26.327,evm.model.Chr28.87,evm.model.Chr17.79,evm.model.Chr26.320,evm.model.Chr10.624,evm.model.Chr18.91,evm.model.Chr11.977,evm.model.Chr07.468,evm.model.Chr06.647,	0.01967764097802216
Biological process	tissue homeostasis	GO:0001894	6	8.374350439168676E-4	2.526143581189453	15	143	327	7875	evm.model.Chr21.674,evm.model.Chr07.187,evm.model.Chr17.728,evm.model.Chr24.208,evm.model.Chr16.74,evm.model.Chr08.534,evm.model.Chr02.455,evm.model.Chr01.688,evm.model.Chr26.327,evm.model.Chr28.87,evm.model.Chr17.79,evm.model.Chr10.624,evm.model.Chr18.91,evm.model.Chr07.468,evm.model.Chr06.647,	0.01955242113526049
Biological process	regulation of ion transmembrane transport	GO:0034765	7	8.374350439168676E-4	2.526143581189453	15	143	327	7875	evm.model.Chr04.981,evm.model.Chr24.158,evm.model.Chr03.681,evm.model.Chr24.262,evm.model.Chr23.881,evm.model.Chr26.392,evm.model.Chr03.342,evm.model.Chr16.74,evm.model.Chr22.810,evm.model.Chr25.659,evm.model.Chr28.87,evm.model.Chr10.624,evm.model.Chr28.454,evm.model.Chr21.351,evm.model.Chr14.217,	0.01955242113526049
Biological process	melanotic encapsulation of foreign target	GO:0035011	9	8.492573557691285E-4	5.160550458715597	6	28	327	7875	evm.model.Chr21.431,evm.model.Chr17.728,evm.model.Chr03.681,evm.model.Chr24.833,evm.model.Chr01.114,evm.model.Chr16.263,	0.019684241402445183
Biological process	myofibril assembly	GO:0030239	9	8.87240921135235E-4	3.0449224928819993	11	87	327	7875	evm.model.Chr19.334,evm.model.Chr24.262,evm.model.Chr18.443,evm.model.Chr02.455,evm.model.Chr18.154,evm.model.Chr01.103,evm.model.Chr27.247,evm.model.Chr09.653,evm.model.Chr17.79,evm.model.Chr27.101,evm.model.Chr06.621,	0.02049012185259416
Biological process	positive regulation of transport	GO:0051050	6	9.017176298194984E-4	1.5119101493396963	56	892	327	7875	evm.model.Chr22.231,evm.model.Chr21.431,evm.model.Chr14.381,evm.model.Chr04.981,evm.model.Chr24.158,evm.model.Chr18.507,evm.model.Chr14.183,evm.model.Chr05.341,evm.model.Chr17.728,evm.model.Chr24.113,evm.model.Chr03.681,evm.model.Chr24.262,evm.model.Chr22.648,evm.model.Chr09.758,evm.model.Chr15.911,evm.model.Chr18.312,evm.model.Chr26.392,evm.model.Chr22.604,evm.model.Chr18.465,evm.model.Chr24.208…	0.020749271380756256
Biological process	developmental growth	GO:0048589	3	9.023034253800022E-4	1.4561553232344784	65	1075	327	7875	evm.model.Chr14.357,evm.model.Chr21.674,evm.model.Chr24.24,evm.model.Chr24.196,evm.model.Chr11.912,evm.model.Chr14.265,evm.model.Chr14.289,evm.model.Chr22.200,evm.model.Chr06.387,evm.model.Chr07.185,evm.model.Chr22.92,evm.model.Chr18.507,evm.model.Chr24.299,evm.model.Chr17.728,evm.model.Chr19.334,evm.model.Chr03.681,evm.model.Chr24.262,evm.model.Chr22.648,evm.model.Chr25.42,evm.model.Chr26.18,evm…	0.020688064868245086
Biological process	regulation of microtubule cytoskeleton organization	GO:0070507	8	9.673684264863702E-4	2.491300221448909	15	145	327	7875	evm.model.Chr21.431,evm.model.Chr21.674,evm.model.Chr18.507,evm.model.Chr24.299,evm.model.Chr17.728,evm.model.Chr25.42,evm.model.Chr09.758,evm.model.Chr24.100,evm.model.Chr23.887,evm.model.Chr24.833,evm.model.Chr18.195,evm.model.Chr02.272,evm.model.Chr08.139,evm.model.Chr04.912,evm.model.Chr20.120,	0.022100381184315857
Biological process	regulation of neurotransmitter levels	GO:0001505	4	9.919973852079433E-4	2.0215294984263044	23	274	327	7875	evm.model.Chr24.24,evm.model.Chr14.381,evm.model.Chr14.289,evm.model.Chr22.200,evm.model.Chr26.18,evm.model.Chr23.881,evm.model.Chr27.21,evm.model.Chr25.576,evm.model.Chr27.159,evm.model.Chr02.226,evm.model.Chr17.220,evm.model.Chr09.479,evm.model.Chr15.1019,evm.model.Chr10.667,evm.model.Chr24.833,evm.model.Chr25.659,evm.model.Chr09.653,evm.model.Chr23.818,evm.model.Chr10.624,evm.model.Chr18.91,ev…	0.022582111904697964
Biological process	regulation of insulin secretion	GO:0050796	10	9.946291146221142E-4	2.6989085732363174	13	116	327	7875	evm.model.Chr14.381,evm.model.Chr15.911,evm.model.Chr22.604,evm.model.Chr27.21,evm.model.Chr27.92,evm.model.Chr10.596,evm.model.Chr01.688,evm.model.Chr09.479,evm.model.Chr07.43,evm.model.Chr23.818,evm.model.Chr17.79,evm.model.Chr10.624,evm.model.Chr11.721,	0.022561444756588455
Biological process	regulation of response to wounding	GO:1903034	6	0.0010057056533394615	2.833243389098759	12	102	327	7875	evm.model.Chr11.912,evm.model.Chr17.728,evm.model.Chr03.681,evm.model.Chr24.262,evm.model.Chr22.648,evm.model.Chr25.42,evm.model.Chr23.881,evm.model.Chr03.342,evm.model.Chr01.686,evm.model.Chr01.489,evm.model.Chr10.624,evm.model.Chr18.91,	0.02273180083115506
Biological process	salivary gland histolysis	GO:0035070	7	0.0010339417885572022	4.982600442897818	6	29	327	7875	evm.model.Chr12.57,evm.model.Chr18.202,evm.model.Chr15.43,evm.model.Chr02.437,evm.model.Chr27.92,evm.model.Chr17.220,	0.023287438022132886
Biological process	insulin secretion	GO:0030073	10	0.0010384826834964889	2.4742365213019983	15	146	327	7875	evm.model.Chr14.381,evm.model.Chr26.18,evm.model.Chr15.911,evm.model.Chr26.392,evm.model.Chr22.604,evm.model.Chr27.21,evm.model.Chr27.92,evm.model.Chr10.596,evm.model.Chr01.688,evm.model.Chr09.479,evm.model.Chr07.43,evm.model.Chr23.818,evm.model.Chr17.79,evm.model.Chr10.624,evm.model.Chr11.721,	0.02330735431199514
Biological process	regulation of filopodium assembly	GO:0051489	9	0.001073200854909362	3.4403669724770642	9	63	327	7875	evm.model.Chr11.912,evm.model.Chr17.728,evm.model.Chr22.648,evm.model.Chr27.159,evm.model.Chr18.154,evm.model.Chr25.659,evm.model.Chr26.321,evm.model.Chr15.362,evm.model.Chr20.120,	0.02400204297962201
Biological process	cortical cytoskeleton organization	GO:0030865	7	0.001074683569413426	2.976497268322853	11	89	327	7875	evm.model.Chr07.187,evm.model.Chr17.728,evm.model.Chr09.758,evm.model.Chr16.74,evm.model.Chr02.455,evm.model.Chr20.397,evm.model.Chr17.220,evm.model.Chr09.479,evm.model.Chr09.175,evm.model.Chr28.231,evm.model.Chr20.120,	0.02395116458545866
Biological process	photoreceptor cell fate commitment	GO:0046552	6	0.0010832474432648231	3.777657852131678	8	51	327	7875	evm.model.Chr22.200,evm.model.Chr06.387,evm.model.Chr21.542,evm.model.Chr23.512,evm.model.Chr24.208,evm.model.Chr01.688,evm.model.Chr27.249,evm.model.Chr14.201,	0.02405790663195116
Biological process	negative regulation of secretion	GO:0051048	7	0.0010968970335639705	2.805736171728868	12	103	327	7875	evm.model.Chr26.18,evm.model.Chr09.758,evm.model.Chr18.209,evm.model.Chr27.21,evm.model.Chr03.342,evm.model.Chr27.299,evm.model.Chr22.810,evm.model.Chr01.688,evm.model.Chr09.479,evm.model.Chr15.1019,evm.model.Chr23.818,evm.model.Chr10.624,	0.024276464208113708
Biological process	hormone transport	GO:0009914	5	0.0011053103218484628	2.1312007794105705	20	226	327	7875	evm.model.Chr14.381,evm.model.Chr14.183,evm.model.Chr26.18,evm.model.Chr18.209,evm.model.Chr15.911,evm.model.Chr26.392,evm.model.Chr22.604,evm.model.Chr27.21,evm.model.Chr27.92,evm.model.Chr25.576,evm.model.Chr10.596,evm.model.Chr01.688,evm.model.Chr09.479,evm.model.Chr07.43,evm.model.Chr27.263,evm.model.Chr23.818,evm.model.Chr17.79,evm.model.Chr10.624,evm.model.Chr18.91,evm.model.Chr11.721,	0.024378020731702775
Biological process	response to interleukin-6	GO:0070741	6	0.0011082897827489058	6.020642201834862	5	20	327	7875	evm.model.Chr01.81,evm.model.Chr24.208,evm.model.Chr10.596,evm.model.Chr01.688,evm.model.Chr28.440,	0.024359445087039744
Biological process	negative regulation of microtubule depolymerization	GO:0007026	11	0.0011082897827489058	6.020642201834862	5	20	327	7875	evm.model.Chr21.674,evm.model.Chr18.507,evm.model.Chr23.887,evm.model.Chr04.912,evm.model.Chr20.120,	0.024359445087039744
Biological process	interleukin-2 production	GO:0032623	7	0.0011082897827489058	6.020642201834862	5	20	327	7875	evm.model.Chr18.507,evm.model.Chr22.648,evm.model.Chr09.758,evm.model.Chr26.151,evm.model.Chr28.87,	0.024359445087039744
Biological process	regulation of microtubule-based process	GO:0032886	5	0.001123072600707542	2.3000206164312957	17	178	327	7875	evm.model.Chr21.431,evm.model.Chr21.674,evm.model.Chr18.507,evm.model.Chr24.299,evm.model.Chr17.728,evm.model.Chr25.42,evm.model.Chr09.758,evm.model.Chr24.100,evm.model.Chr23.887,evm.model.Chr08.798,evm.model.Chr24.833,evm.model.Chr18.195,evm.model.Chr02.272,evm.model.Chr08.139,evm.model.Chr04.912,evm.model.Chr07.107,evm.model.Chr20.120,	0.02426598222681313
Biological process	axon guidance	GO:0007411	5	0.0011319481881694182	1.560004457155592	48	741	327	7875	evm.model.Chr11.947,evm.model.Chr11.912,evm.model.Chr22.143,evm.model.Chr22.200,evm.model.Chr06.256,evm.model.Chr22.92,evm.model.Chr18.507,evm.model.Chr14.183,evm.model.Chr19.527,evm.model.Chr17.728,evm.model.Chr19.334,evm.model.Chr23.216,evm.model.Chr01.81,evm.model.Chr22.648,evm.model.Chr18.420,evm.model.Chr24.74,evm.model.Chr09.758,evm.model.Chr18.209,evm.model.Chr15.939,evm.model.Chr28.63,evm…	0.024375127538486054
Biological process	smooth muscle cell migration	GO:0014909	7	0.001139576188328384	4.214449541284403	7	40	327	7875	evm.model.Chr22.231,evm.model.Chr23.881,evm.model.Chr18.465,evm.model.Chr03.342,evm.model.Chr16.74,evm.model.Chr01.489,evm.model.Chr17.79,	0.024456763045135083
Biological process	microtubule polymerization or depolymerization	GO:0031109	8	0.0011799925494712094	2.9434250764525993	11	90	327	7875	evm.model.Chr21.674,evm.model.Chr18.507,evm.model.Chr17.728,evm.model.Chr25.42,evm.model.Chr23.887,evm.model.Chr24.833,evm.model.Chr18.195,evm.model.Chr08.139,evm.model.Chr04.912,evm.model.Chr07.107,evm.model.Chr20.120,	0.02523916949774996
Biological process	positive regulation of developmental process	GO:0051094	5	0.001206475839927279	1.4202540578687368	69	1170	327	7875	evm.model.Chr21.431,evm.model.Chr21.674,evm.model.Chr13.651,evm.model.Chr11.912,evm.model.Chr22.143,evm.model.Chr14.289,evm.model.Chr22.200,evm.model.Chr06.387,evm.model.Chr22.92,evm.model.Chr22.690,evm.model.Chr14.183,evm.model.Chr24.299,evm.model.Chr17.728,evm.model.Chr19.334,evm.model.Chr03.681,evm.model.Chr24.262,evm.model.Chr04.211,evm.model.Chr22.648,evm.model.Chr18.426,evm.model.Chr25.42,e…	0.025719321082596912
Biological process	Malpighian tubule development	GO:0072002	7	0.0012348992545040405	3.705010585744531	8	52	327	7875	evm.model.Chr06.387,evm.model.Chr07.187,evm.model.Chr21.542,evm.model.Chr24.342,evm.model.Chr26.359,evm.model.Chr17.79,evm.model.Chr08.474,evm.model.Chr07.205,	0.026237492827362513
Biological process	imaginal disc-derived wing margin morphogenesis	GO:0008587	5	0.0012348992545040405	3.705010585744531	8	52	327	7875	evm.model.Chr14.357,evm.model.Chr22.604,evm.model.Chr15.939,evm.model.Chr15.718,evm.model.Chr08.534,evm.model.Chr02.455,evm.model.Chr10.419,evm.model.Chr20.120,	0.026237492827362513
Biological process	post-embryonic animal organ development	GO:0048569	5	0.001239080845213958	1.4918405455873995	56	904	327	7875	evm.model.Chr14.357,evm.model.Chr24.24,evm.model.Chr15.177,evm.model.Chr24.196,evm.model.Chr11.947,evm.model.Chr10.75,evm.model.Chr13.651,evm.model.Chr03.639,evm.model.Chr06.387,evm.model.Chr07.185,evm.model.Chr07.187,evm.model.Chr12.57,evm.model.Chr24.299,evm.model.Chr17.728,evm.model.Chr19.334,evm.model.Chr04.211,evm.model.Chr09.758,evm.model.Chr17.889,evm.model.Chr18.209,evm.model.Chr24.342,ev…	0.02615199108408532
Biological process	secretory granule organization	GO:0033363	7	0.0012479720818336926	4.81651376146789	6	30	327	7875	evm.model.Chr12.870,evm.model.Chr25.196,evm.model.Chr22.604,evm.model.Chr10.686,evm.model.Chr16.327,evm.model.Chr11.721,	0.026252719635669823
Biological process	negative regulation of microtubule polymerization or depolymerization	GO:0031111	10	0.0012479720818336926	4.81651376146789	6	30	327	7875	evm.model.Chr21.674,evm.model.Chr18.507,evm.model.Chr23.887,evm.model.Chr18.195,evm.model.Chr04.912,evm.model.Chr20.120,	0.026252719635669823
Biological process	regulation of peptide hormone secretion	GO:0090276	9	0.001278875727331208	2.42441967859122	15	149	327	7875	evm.model.Chr14.381,evm.model.Chr14.183,evm.model.Chr18.209,evm.model.Chr15.911,evm.model.Chr22.604,evm.model.Chr27.21,evm.model.Chr27.92,evm.model.Chr10.596,evm.model.Chr01.688,evm.model.Chr09.479,evm.model.Chr07.43,evm.model.Chr23.818,evm.model.Chr17.79,evm.model.Chr10.624,evm.model.Chr11.721,	0.026726406183636454
Biological process	regulation of neuromuscular junction development	GO:1904396	7	0.0012873540979426723	2.5160892783787485	14	134	327	7875	evm.model.Chr21.674,evm.model.Chr14.289,evm.model.Chr18.507,evm.model.Chr25.42,evm.model.Chr25.576,evm.model.Chr01.686,evm.model.Chr27.153,evm.model.Chr24.833,evm.model.Chr09.653,evm.model.Chr18.195,evm.model.Chr01.114,evm.model.Chr15.362,evm.model.Chr21.243,evm.model.Chr01.191,	0.026815670000936577
Biological process	adherens junction assembly	GO:0034333	8	0.0013261666166590746	4.111658089057954	7	41	327	7875	evm.model.Chr24.196,evm.model.Chr06.387,evm.model.Chr07.187,evm.model.Chr24.342,evm.model.Chr27.23,evm.model.Chr10.683,evm.model.Chr07.468,	0.02744475978761345
Biological process	regulation of neuron projection regeneration	GO:0070570	9	0.0013261666166590746	4.111658089057954	7	41	327	7875	evm.model.Chr11.912,evm.model.Chr03.681,evm.model.Chr22.648,evm.model.Chr25.42,evm.model.Chr01.686,evm.model.Chr01.489,evm.model.Chr18.91,	0.02744475978761345
Biological process	regulation of axon regeneration	GO:0048679	10	0.0013261666166590746	4.111658089057954	7	41	327	7875	evm.model.Chr11.912,evm.model.Chr03.681,evm.model.Chr22.648,evm.model.Chr25.42,evm.model.Chr01.686,evm.model.Chr01.489,evm.model.Chr18.91,	0.02744475978761345
Biological process	establishment of mitotic spindle orientation	GO:0000132	10	0.0014029954664150912	3.6351047256361433	8	53	327	7875	evm.model.Chr22.231,evm.model.Chr07.187,evm.model.Chr14.183,evm.model.Chr17.728,evm.model.Chr26.392,evm.model.Chr26.359,evm.model.Chr17.220,evm.model.Chr24.833,	0.028754640202346596
Biological process	extracellular matrix assembly	GO:0085029	7	0.001405744235550066	5.73394495412844	5	21	327	7875	evm.model.Chr19.334,evm.model.Chr23.881,evm.model.Chr24.100,evm.model.Chr17.79,evm.model.Chr06.514,	0.028718633837808077
Biological process	membrane protein ectodomain proteolysis	GO:0006509	8	0.001405744235550066	5.73394495412844	5	21	327	7875	evm.model.Chr14.289,evm.model.Chr19.334,evm.model.Chr22.648,evm.model.Chr17.79,evm.model.Chr09.556,	0.028718633837808077
Biological process	regulation of transmembrane transport	GO:0034762	6	0.0014351132061425353	2.249470712773465	17	182	327	7875	evm.model.Chr04.981,evm.model.Chr24.158,evm.model.Chr03.681,evm.model.Chr24.262,evm.model.Chr22.648,evm.model.Chr23.881,evm.model.Chr26.392,evm.model.Chr03.342,evm.model.Chr16.74,evm.model.Chr22.810,evm.model.Chr01.688,evm.model.Chr25.659,evm.model.Chr28.87,evm.model.Chr10.624,evm.model.Chr28.454,evm.model.Chr21.351,evm.model.Chr14.217,	0.029131883999848795
Biological process	neuron projection guidance	GO:0097485	4	0.0014630575822313086	1.5412844036697249	48	750	327	7875	evm.model.Chr11.947,evm.model.Chr11.912,evm.model.Chr22.143,evm.model.Chr22.200,evm.model.Chr06.256,evm.model.Chr22.92,evm.model.Chr18.507,evm.model.Chr14.183,evm.model.Chr19.527,evm.model.Chr17.728,evm.model.Chr19.334,evm.model.Chr23.216,evm.model.Chr01.81,evm.model.Chr22.648,evm.model.Chr18.420,evm.model.Chr24.74,evm.model.Chr09.758,evm.model.Chr18.209,evm.model.Chr15.939,evm.model.Chr28.63,evm…	0.0296048540607694
Biological process	negative regulation of transport	GO:0051051	6	0.0014683400107994293	1.9993075990998785	22	265	327	7875	evm.model.Chr21.674,evm.model.Chr14.289,evm.model.Chr03.681,evm.model.Chr26.18,evm.model.Chr09.758,evm.model.Chr26.176,evm.model.Chr18.209,evm.model.Chr23.881,evm.model.Chr04.126,evm.model.Chr27.21,evm.model.Chr03.342,evm.model.Chr16.74,evm.model.Chr25.576,evm.model.Chr27.299,evm.model.Chr22.810,evm.model.Chr01.688,evm.model.Chr09.479,evm.model.Chr15.1019,evm.model.Chr23.818,evm.model.Chr10.624,e…	0.029617719078593552
Biological process	photoreceptor cell axon guidance	GO:0072499	6	0.0014942992599006333	4.661142349807635	6	31	327	7875	evm.model.Chr18.507,evm.model.Chr19.527,evm.model.Chr09.758,evm.model.Chr26.321,evm.model.Chr15.598,evm.model.Chr21.243,	0.03004625704292314
Biological process	embryonic development via the syncytial blastoderm	GO:0001700	7	0.0015085740758723487	2.307311981541504	16	167	327	7875	evm.model.Chr24.24,evm.model.Chr14.485,evm.model.Chr24.196,evm.model.Chr06.387,evm.model.Chr07.187,evm.model.Chr17.728,evm.model.Chr17.764,evm.model.Chr24.342,evm.model.Chr02.455,evm.model.Chr23.859,evm.model.Chr26.359,evm.model.Chr17.220,evm.model.Chr17.79,evm.model.Chr07.468,evm.model.Chr22.177,evm.model.Chr20.120,	0.030237896728334438
Biological process	negative regulation of protein depolymerization	GO:1901880	8	0.0015358156177807114	4.013761467889908	7	42	327	7875	evm.model.Chr21.674,evm.model.Chr18.507,evm.model.Chr09.758,evm.model.Chr23.887,evm.model.Chr18.189,evm.model.Chr04.912,evm.model.Chr20.120,	0.03068742554148669
Biological process	neuron fate specification	GO:0048665	5	0.0015358156177807114	4.013761467889908	7	42	327	7875	evm.model.Chr14.183,evm.model.Chr23.512,evm.model.Chr10.596,evm.model.Chr07.43,evm.model.Chr28.389,evm.model.Chr01.139,evm.model.Chr14.201,	0.03068742554148669
Biological process	negative regulation of secretion by cell	GO:1903531	8	0.0015480405656387308	2.848475880437999	11	93	327	7875	evm.model.Chr26.18,evm.model.Chr09.758,evm.model.Chr18.209,evm.model.Chr27.21,evm.model.Chr03.342,evm.model.Chr27.299,evm.model.Chr01.688,evm.model.Chr09.479,evm.model.Chr15.1019,evm.model.Chr23.818,evm.model.Chr10.624,	0.030738973723929194
Biological process	T cell activation	GO:0042110	6	0.0015644680806778943	2.3765692901979723	15	152	327	7875	evm.model.Chr14.485,evm.model.Chr05.797,evm.model.Chr17.728,evm.model.Chr01.81,evm.model.Chr22.648,evm.model.Chr09.758,evm.model.Chr18.209,evm.model.Chr23.881,evm.model.Chr26.151,evm.model.Chr24.208,evm.model.Chr16.74,evm.model.Chr01.688,evm.model.Chr17.79,evm.model.Chr16.263,evm.model.Chr28.440,	0.03058871026454263
Biological process	negative regulation of ERBB signaling pathway	GO:1901185	8	0.001588772960029572	3.5677879714576965	8	54	327	7875	evm.model.Chr14.357,evm.model.Chr11.912,evm.model.Chr01.81,evm.model.Chr24.312,evm.model.Chr26.282,evm.model.Chr24.208,evm.model.Chr02.455,evm.model.Chr21.393,	0.030968926138313427
Biological process	regulation of phagocytosis	GO:0050764	7	0.001588772960029572	3.5677879714576965	8	54	327	7875	evm.model.Chr22.231,evm.model.Chr17.728,evm.model.Chr03.681,evm.model.Chr26.359,evm.model.Chr17.79,evm.model.Chr16.495,evm.model.Chr16.499,evm.model.Chr14.217,	0.030968926138313427
Biological process	synaptic target recognition	GO:0008039	5	0.001588772960029572	3.5677879714576965	8	54	327	7875	evm.model.Chr24.196,evm.model.Chr19.527,evm.model.Chr24.113,evm.model.Chr19.674,evm.model.Chr18.420,evm.model.Chr24.342,evm.model.Chr11.597,evm.model.Chr21.32,	0.030968926138313427
Biological process	negative regulation of epidermal growth factor receptor signaling pathway	GO:0042059	9	0.001588772960029572	3.5677879714576965	8	54	327	7875	evm.model.Chr14.357,evm.model.Chr11.912,evm.model.Chr01.81,evm.model.Chr24.312,evm.model.Chr26.282,evm.model.Chr24.208,evm.model.Chr02.455,evm.model.Chr21.393,	0.030968926138313427
Biological process	cell fate determination	GO:0001709	4	0.0016059584007704908	2.293577981651376	16	168	327	7875	evm.model.Chr21.431,evm.model.Chr22.143,evm.model.Chr07.185,evm.model.Chr06.256,evm.model.Chr14.183,evm.model.Chr24.299,evm.model.Chr21.542,evm.model.Chr03.681,evm.model.Chr17.220,evm.model.Chr24.833,evm.model.Chr27.249,evm.model.Chr26.218,evm.model.Chr09.556,evm.model.Chr04.912,evm.model.Chr20.120,evm.model.Chr07.205,	0.030925615850486733
Biological process	regulation of transmembrane transporter activity	GO:0022898	7	0.0016898007724507336	2.8181729455397226	11	94	327	7875	evm.model.Chr04.981,evm.model.Chr24.158,evm.model.Chr03.681,evm.model.Chr24.262,evm.model.Chr23.881,evm.model.Chr26.392,evm.model.Chr03.342,evm.model.Chr25.659,evm.model.Chr28.87,evm.model.Chr10.624,evm.model.Chr14.217,	0.03244213892650896
Biological process	regulation of ion transmembrane transporter activity	GO:0032412	8	0.0016898007724507336	2.8181729455397226	11	94	327	7875	evm.model.Chr04.981,evm.model.Chr24.158,evm.model.Chr03.681,evm.model.Chr24.262,evm.model.Chr23.881,evm.model.Chr26.392,evm.model.Chr03.342,evm.model.Chr25.659,evm.model.Chr28.87,evm.model.Chr10.624,evm.model.Chr14.217,	0.03244213892650896
Biological process	positive regulation of cellular component organization	GO:0051130	6	0.0017317776791817563	1.4056778359648776	68	1165	327	7875	evm.model.Chr22.231,evm.model.Chr21.431,evm.model.Chr21.674,evm.model.Chr15.177,evm.model.Chr24.196,evm.model.Chr13.651,evm.model.Chr11.912,evm.model.Chr14.289,evm.model.Chr22.200,evm.model.Chr06.387,evm.model.Chr22.92,evm.model.Chr22.690,evm.model.Chr24.299,evm.model.Chr17.728,evm.model.Chr19.334,evm.model.Chr05.280,evm.model.Chr22.648,evm.model.Chr25.42,evm.model.Chr09.758,evm.model.Chr18.209,e…	0.032181781128584594
Biological process	transport	GO:0006810	4	0.0017703926917536084	1.2089968841959495	149	2968	327	7875	evm.model.Chr14.117,evm.model.Chr22.231,evm.model.Chr03.707,evm.model.Chr21.431,evm.model.Chr21.674,evm.model.Chr12.870,evm.model.Chr23.276,evm.model.Chr05.797,evm.model.Chr19.717,evm.model.Chr09.87,evm.model.Chr14.381,evm.model.Chr14.265,evm.model.Chr12.711,evm.model.Chr12.712,evm.model.Chr04.981,evm.model.Chr14.289,evm.model.Chr22.200,evm.model.Chr03.639,evm.model.Chr24.158,evm.model.Chr06.387,…	0.0328037297012718
Biological process	homophilic cell adhesion via plasma membrane adhesion molecules	GO:0007156	6	0.0017704139117079576	3.9204181779389797	7	43	327	7875	evm.model.Chr06.589,evm.model.Chr24.196,evm.model.Chr11.912,evm.model.Chr22.200,evm.model.Chr24.342,evm.model.Chr12.140,evm.model.Chr07.468,	0.03270903847312035
Biological process	regulation of calcium-mediated signaling	GO:0050848	8	0.0017935134674004205	3.5029190992493744	8	55	327	7875	evm.model.Chr22.129,evm.model.Chr26.392,evm.model.Chr22.604,evm.model.Chr27.92,evm.model.Chr28.87,evm.model.Chr08.125,evm.model.Chr10.624,evm.model.Chr28.454,	0.03304004289367133
Biological process	cell adhesion	GO:0007155	3	0.0018104387580222259	1.4876178867004555	53	858	327	7875	evm.model.Chr14.485,evm.model.Chr06.589,evm.model.Chr24.196,evm.model.Chr11.912,evm.model.Chr22.200,evm.model.Chr06.387,evm.model.Chr22.573,evm.model.Chr07.187,evm.model.Chr14.183,evm.model.Chr24.299,evm.model.Chr17.728,evm.model.Chr19.334,evm.model.Chr03.681,evm.model.Chr23.216,evm.model.Chr01.81,evm.model.Chr22.648,evm.model.Chr18.420,evm.model.Chr09.758,evm.model.Chr03.120,evm.model.Chr26.151,…	0.03325572519779155
Biological process	male anatomical structure morphogenesis	GO:0090598	4	0.0018115421464782733	2.973156642881414	10	81	327	7875	evm.model.Chr22.92,evm.model.Chr14.183,evm.model.Chr19.527,evm.model.Chr17.728,evm.model.Chr18.420,evm.model.Chr08.534,evm.model.Chr08.783,evm.model.Chr23.859,evm.model.Chr20.397,evm.model.Chr09.556,	0.033180372533484236
Biological process	anatomical structure homeostasis	GO:0060249	5	0.0018390412309909898	1.9299619601700604	23	287	327	7875	evm.model.Chr21.674,evm.model.Chr07.185,evm.model.Chr07.187,evm.model.Chr18.507,evm.model.Chr17.728,evm.model.Chr19.334,evm.model.Chr24.262,evm.model.Chr24.208,evm.model.Chr16.74,evm.model.Chr08.534,evm.model.Chr02.455,evm.model.Chr01.688,evm.model.Chr27.153,evm.model.Chr24.833,evm.model.Chr26.327,evm.model.Chr28.87,evm.model.Chr17.79,evm.model.Chr10.624,evm.model.Chr18.91,evm.model.Chr28.114,evm…	0.033587532396379856
Biological process	leukocyte cell-cell adhesion	GO:0007159	5	0.0018419946921964803	2.78850796716562	11	95	327	7875	evm.model.Chr17.728,evm.model.Chr01.81,evm.model.Chr22.648,evm.model.Chr09.758,evm.model.Chr26.151,evm.model.Chr24.208,evm.model.Chr16.74,evm.model.Chr01.688,evm.model.Chr10.624,evm.model.Chr16.263,evm.model.Chr28.440,	0.033545354765886756
Biological process	cellular component organization	GO:0016043	4	0.0018528887079202194	1.1564906145350868	193	4019	327	7875	evm.model.Chr14.357,evm.model.Chr22.231,evm.model.Chr21.315,evm.model.Chr21.431,evm.model.Chr21.674,evm.model.Chr24.24,evm.model.Chr12.870,evm.model.Chr19.504,evm.model.Chr15.177,evm.model.Chr06.589,evm.model.Chr24.196,evm.model.Chr11.947,evm.model.Chr05.797,evm.model.Chr13.651,evm.model.Chr14.381,evm.model.Chr21.455,evm.model.Chr11.912,evm.model.Chr22.143,evm.model.Chr07.253,evm.model.Chr04.981,…	0.033647614314197945
Biological process	biological adhesion	GO:0022610	2	0.0019058502457037774	1.4841583102197566	53	860	327	7875	evm.model.Chr14.485,evm.model.Chr06.589,evm.model.Chr24.196,evm.model.Chr11.912,evm.model.Chr22.200,evm.model.Chr06.387,evm.model.Chr22.573,evm.model.Chr07.187,evm.model.Chr14.183,evm.model.Chr24.299,evm.model.Chr17.728,evm.model.Chr19.334,evm.model.Chr03.681,evm.model.Chr23.216,evm.model.Chr01.81,evm.model.Chr22.648,evm.model.Chr18.420,evm.model.Chr09.758,evm.model.Chr03.120,evm.model.Chr26.151,…	0.03451104961964738
Biological process	locomotory behavior	GO:0007626	3	0.001912197950856953	1.8639759138807623	25	323	327	7875	evm.model.Chr04.981,evm.model.Chr22.200,evm.model.Chr03.639,evm.model.Chr25.196,evm.model.Chr17.728,evm.model.Chr03.681,evm.model.Chr24.262,evm.model.Chr17.617,evm.model.Chr23.881,evm.model.Chr18.203,evm.model.Chr26.392,evm.model.Chr27.92,evm.model.Chr25.576,evm.model.Chr01.686,evm.model.Chr27.263,evm.model.Chr27.247,evm.model.Chr09.653,evm.model.Chr26.218,evm.model.Chr28.389,evm.model.Chr18.91,e…	0.03452790294266918
Biological process	anatomical structure formation involved in morphogenesis	GO:0048646	3	0.0019307403852880656	1.3867497042344694	71	1233	327	7875	evm.model.Chr21.431,evm.model.Chr24.24,evm.model.Chr24.196,evm.model.Chr13.651,evm.model.Chr21.455,evm.model.Chr22.129,evm.model.Chr22.200,evm.model.Chr03.639,evm.model.Chr07.185,evm.model.Chr07.187,evm.model.Chr12.57,evm.model.Chr22.92,evm.model.Chr14.183,evm.model.Chr24.299,evm.model.Chr17.728,evm.model.Chr19.334,evm.model.Chr03.681,evm.model.Chr23.216,evm.model.Chr24.262,evm.model.Chr04.211,ev…	0.03476423507295517
Biological process	peptidyl-tyrosine phosphorylation	GO:0018108	10	0.0019804364198569013	2.504587155963303	13	125	327	7875	evm.model.Chr22.231,evm.model.Chr07.185,evm.model.Chr06.123,evm.model.Chr01.81,evm.model.Chr22.648,evm.model.Chr23.512,evm.model.Chr18.312,evm.model.Chr23.887,evm.model.Chr26.282,evm.model.Chr24.208,evm.model.Chr10.683,evm.model.Chr18.195,evm.model.Chr01.489,	0.035558596451177156
Biological process	mushroom body development	GO:0016319	4	0.001989034315134197	2.936898635041396	10	82	327	7875	evm.model.Chr21.431,evm.model.Chr22.200,evm.model.Chr14.183,evm.model.Chr27.92,evm.model.Chr18.154,evm.model.Chr27.148,evm.model.Chr27.249,evm.model.Chr28.389,evm.model.Chr14.201,evm.model.Chr20.120,	0.035612653720970146
Biological process	melanization defense response	GO:0035006	8	0.0020319155905833552	3.8313177648040035	7	44	327	7875	evm.model.Chr21.431,evm.model.Chr12.57,evm.model.Chr17.728,evm.model.Chr03.681,evm.model.Chr24.833,evm.model.Chr01.114,evm.model.Chr16.263,	0.03627851533439302
Biological process	regulation of Rho protein signal transduction	GO:0035023	10	0.0020319155905833552	3.8313177648040035	7	44	327	7875	evm.model.Chr24.24,evm.model.Chr11.947,evm.model.Chr07.187,evm.model.Chr05.216,evm.model.Chr01.732,evm.model.Chr08.534,evm.model.Chr07.200,	0.03627851533439302
Biological process	negative regulation of protein-containing complex disassembly	GO:0043242	7	0.0020319155905833552	3.8313177648040035	7	44	327	7875	evm.model.Chr21.674,evm.model.Chr18.507,evm.model.Chr09.758,evm.model.Chr23.887,evm.model.Chr18.189,evm.model.Chr04.912,evm.model.Chr20.120,	0.03627851533439302
Biological process	positive regulation of calcium ion transmembrane transport	GO:1904427	10	0.0020961560513028665	4.378648874061718	6	33	327	7875	evm.model.Chr04.981,evm.model.Chr24.158,evm.model.Chr24.262,evm.model.Chr26.392,evm.model.Chr22.810,evm.model.Chr14.217,	0.037113607419456865
Biological process	rhabdomere development	GO:0042052	6	0.0020961560513028665	4.378648874061718	6	33	327	7875	evm.model.Chr06.589,evm.model.Chr17.728,evm.model.Chr03.681,evm.model.Chr09.758,evm.model.Chr24.833,evm.model.Chr28.114,	0.037113607419456865
Biological process	peptidyl-tyrosine modification	GO:0018212	9	0.0021277407701861817	2.484709480122324	13	126	327	7875	evm.model.Chr22.231,evm.model.Chr07.185,evm.model.Chr06.123,evm.model.Chr01.81,evm.model.Chr22.648,evm.model.Chr23.512,evm.model.Chr18.312,evm.model.Chr23.887,evm.model.Chr26.282,evm.model.Chr24.208,evm.model.Chr10.683,evm.model.Chr18.195,evm.model.Chr01.489,	0.0368538577966487
Biological process	regulation of nervous system development	GO:0051960	6	0.002146706613755489	1.4127263095047888	64	1091	327	7875	evm.model.Chr21.431,evm.model.Chr21.674,evm.model.Chr24.24,evm.model.Chr05.797,evm.model.Chr11.912,evm.model.Chr14.265,evm.model.Chr14.289,evm.model.Chr22.200,evm.model.Chr06.387,evm.model.Chr07.187,evm.model.Chr06.256,evm.model.Chr22.92,evm.model.Chr22.690,evm.model.Chr18.507,evm.model.Chr14.183,evm.model.Chr19.527,evm.model.Chr24.299,evm.model.Chr17.728,evm.model.Chr19.334,evm.model.Chr05.280,e…	0.03708159337690376
Biological process	renal filtration cell differentiation	GO:0061318	5	0.002171149525262539	5.235341045073793	5	23	327	7875	evm.model.Chr24.196,evm.model.Chr07.185,evm.model.Chr25.50,evm.model.Chr24.342,evm.model.Chr09.556,	0.03740245155141466
Biological process	establishment of localization	GO:0051234	3	0.002197340653333657	1.199393990404848	152	3052	327	7875	evm.model.Chr14.117,evm.model.Chr22.231,evm.model.Chr03.707,evm.model.Chr21.431,evm.model.Chr21.674,evm.model.Chr12.870,evm.model.Chr23.276,evm.model.Chr05.797,evm.model.Chr19.717,evm.model.Chr09.87,evm.model.Chr14.381,evm.model.Chr14.265,evm.model.Chr12.711,evm.model.Chr12.712,evm.model.Chr04.981,evm.model.Chr14.289,evm.model.Chr22.200,evm.model.Chr03.639,evm.model.Chr24.158,evm.model.Chr06.387,…	0.03715079396378974
Biological process	regulation of signal transduction	GO:0009966	6	0.002232133564468497	1.289216745574917	100	1868	327	7875	evm.model.Chr14.357,evm.model.Chr04.983,evm.model.Chr24.24,evm.model.Chr14.485,evm.model.Chr11.947,evm.model.Chr10.75,evm.model.Chr21.455,evm.model.Chr11.912,evm.model.Chr22.129,evm.model.Chr14.265,evm.model.Chr22.143,evm.model.Chr22.200,evm.model.Chr06.387,evm.model.Chr14.292,evm.model.Chr07.187,evm.model.Chr22.92,evm.model.Chr18.507,evm.model.Chr14.180,evm.model.Chr06.123,evm.model.Chr24.299,ev…	0.03763920460296878
Biological process	epithelial tube morphogenesis	GO:0060562	6	0.0022380099798877673	1.448002554871676	57	948	327	7875	evm.model.Chr14.357,evm.model.Chr24.24,evm.model.Chr15.177,evm.model.Chr11.947,evm.model.Chr10.75,evm.model.Chr13.651,evm.model.Chr22.143,evm.model.Chr22.200,evm.model.Chr24.158,evm.model.Chr06.387,evm.model.Chr07.187,evm.model.Chr24.299,evm.model.Chr21.542,evm.model.Chr17.728,evm.model.Chr19.334,evm.model.Chr24.113,evm.model.Chr04.211,evm.model.Chr09.758,evm.model.Chr17.889,evm.model.Chr22.604,e…	0.037638721930882926
Biological process	positive regulation of filopodium assembly	GO:0051491	10	0.002322333971113699	3.7461773700305807	7	45	327	7875	evm.model.Chr11.912,evm.model.Chr17.728,evm.model.Chr22.648,evm.model.Chr27.159,evm.model.Chr18.154,evm.model.Chr15.362,evm.model.Chr20.120,	0.038954096662838736
Biological process	regulation of muscle cell differentiation	GO:0051147	6	0.0023668881020271204	2.7031454783748363	11	98	327	7875	evm.model.Chr24.196,evm.model.Chr23.216,evm.model.Chr18.426,evm.model.Chr22.604,evm.model.Chr18.154,evm.model.Chr10.683,evm.model.Chr16.550,evm.model.Chr27.247,evm.model.Chr26.218,evm.model.Chr17.79,evm.model.Chr06.621,	0.03959723034729886
Biological process	regulation of heart contraction	GO:0008016	7	0.0023668881020271204	2.7031454783748363	11	98	327	7875	evm.model.Chr04.981,evm.model.Chr24.158,evm.model.Chr18.445,evm.model.Chr18.203,evm.model.Chr03.342,evm.model.Chr27.92,evm.model.Chr17.79,evm.model.Chr10.624,evm.model.Chr21.351,evm.model.Chr14.217,evm.model.Chr07.563,	0.03959723034729886
Biological process	regulation of locomotion	GO:0040012	4	0.002404705791188566	1.4555398729710658	55	910	327	7875	evm.model.Chr14.357,evm.model.Chr22.231,evm.model.Chr11.912,evm.model.Chr04.981,evm.model.Chr22.200,evm.model.Chr07.187,evm.model.Chr22.92,evm.model.Chr18.507,evm.model.Chr14.183,evm.model.Chr25.196,evm.model.Chr19.527,evm.model.Chr06.123,evm.model.Chr17.728,evm.model.Chr19.334,evm.model.Chr27.18,evm.model.Chr03.681,evm.model.Chr01.81,evm.model.Chr18.420,evm.model.Chr09.758,evm.model.Chr23.881,ev…	0.04001982953795279
Biological process	sensory organ development	GO:0007423	5	0.00243895580080411	1.4152789251706597	62	1055	327	7875	evm.model.Chr22.231,evm.model.Chr04.983,evm.model.Chr21.674,evm.model.Chr15.177,evm.model.Chr06.589,evm.model.Chr24.196,evm.model.Chr10.75,evm.model.Chr13.651,evm.model.Chr11.912,evm.model.Chr14.265,evm.model.Chr22.143,evm.model.Chr14.289,evm.model.Chr22.200,evm.model.Chr06.387,evm.model.Chr06.256,evm.model.Chr14.183,evm.model.Chr19.527,evm.model.Chr21.542,evm.model.Chr17.728,evm.model.Chr05.280,…	0.04048412571438906
Biological process	basement membrane organization	GO:0071711	7	0.0024580623500215504	4.249865083648139	6	34	327	7875	evm.model.Chr19.334,evm.model.Chr03.681,evm.model.Chr24.100,evm.model.Chr01.114,evm.model.Chr11.962,evm.model.Chr11.973,	0.04069529719230484
Biological process	tube development	GO:0035295	4	0.0024799972922485702	1.3407136427189672	80	1437	327	7875	evm.model.Chr14.357,evm.model.Chr24.24,evm.model.Chr15.177,evm.model.Chr11.947,evm.model.Chr10.75,evm.model.Chr13.651,evm.model.Chr21.455,evm.model.Chr22.143,evm.model.Chr22.200,evm.model.Chr24.158,evm.model.Chr06.387,evm.model.Chr07.185,evm.model.Chr07.187,evm.model.Chr06.256,evm.model.Chr14.183,evm.model.Chr24.299,evm.model.Chr21.542,evm.model.Chr17.728,evm.model.Chr19.334,evm.model.Chr19.342,e…	0.04095207963935851
Biological process	locomotor rhythm	GO:0045475	5	0.002525445701726081	3.0527199896627475	9	71	327	7875	evm.model.Chr25.196,evm.model.Chr17.728,evm.model.Chr03.681,evm.model.Chr17.617,evm.model.Chr18.203,evm.model.Chr27.263,evm.model.Chr09.653,evm.model.Chr28.389,evm.model.Chr07.69,	0.041594808534372196
Biological process	actin cytoskeleton reorganization	GO:0031532	8	0.002525445701726081	3.0527199896627475	9	71	327	7875	evm.model.Chr24.24,evm.model.Chr17.728,evm.model.Chr19.334,evm.model.Chr01.81,evm.model.Chr09.758,evm.model.Chr18.443,evm.model.Chr17.565,evm.model.Chr11.481,evm.model.Chr17.79,	0.041594808534372196
Biological process	establishment of ommatidial planar polarity	GO:0042067	6	0.0025349695002923056	3.321733628598545	8	58	327	7875	evm.model.Chr22.200,evm.model.Chr06.387,evm.model.Chr21.542,evm.model.Chr23.512,evm.model.Chr24.342,evm.model.Chr12.140,evm.model.Chr17.79,evm.model.Chr07.468,	0.041537006670599376
Biological process	tube morphogenesis	GO:0035239	4	0.0025712548496922283	1.3885818503371283	67	1162	327	7875	evm.model.Chr14.357,evm.model.Chr24.24,evm.model.Chr15.177,evm.model.Chr11.947,evm.model.Chr10.75,evm.model.Chr13.651,evm.model.Chr21.455,evm.model.Chr22.143,evm.model.Chr22.200,evm.model.Chr24.158,evm.model.Chr06.387,evm.model.Chr07.185,evm.model.Chr07.187,evm.model.Chr24.299,evm.model.Chr21.542,evm.model.Chr17.728,evm.model.Chr19.334,evm.model.Chr24.113,evm.model.Chr03.681,evm.model.Chr04.211,e…	0.042023534389585296
Biological process	positive regulation of response to wounding	GO:1903036	7	0.0026437371597051174	3.664738731551655	7	46	327	7875	evm.model.Chr17.728,evm.model.Chr24.262,evm.model.Chr22.648,evm.model.Chr25.42,evm.model.Chr23.881,evm.model.Chr01.489,evm.model.Chr18.91,	0.043097648736471664
Biological process	salivary gland cell autophagic cell death	GO:0035071	6	0.002650625011819452	5.0172018348623855	5	24	327	7875	evm.model.Chr18.202,evm.model.Chr15.43,evm.model.Chr02.437,evm.model.Chr27.92,evm.model.Chr17.220,	0.043099703636064246
Biological process	mesodermal cell migration	GO:0008078	7	0.002650625011819452	5.0172018348623855	5	24	327	7875	evm.model.Chr07.185,evm.model.Chr22.92,evm.model.Chr17.728,evm.model.Chr08.534,evm.model.Chr08.694,	0.043099703636064246
Biological process	regulation of neuron maturation	GO:0014041	8	0.002650625011819452	5.0172018348623855	5	24	327	7875	evm.model.Chr21.431,evm.model.Chr17.728,evm.model.Chr18.209,evm.model.Chr01.103,evm.model.Chr02.272,	0.043099703636064246
Biological process	circadian rhythm	GO:0007623	3	0.002774851900391173	2.0157216182354603	19	227	327	7875	evm.model.Chr25.196,evm.model.Chr17.728,evm.model.Chr03.681,evm.model.Chr17.617,evm.model.Chr24.74,evm.model.Chr23.881,evm.model.Chr18.203,evm.model.Chr03.342,evm.model.Chr10.332,evm.model.Chr27.263,evm.model.Chr09.653,evm.model.Chr18.195,evm.model.Chr28.87,evm.model.Chr28.389,evm.model.Chr10.624,evm.model.Chr18.91,evm.model.Chr08.139,evm.model.Chr07.69,evm.model.Chr20.92,	0.04466390407346803
Biological process	establishment of mitotic spindle localization	GO:0040001	9	0.002783480332340438	3.010321100917431	9	72	327	7875	evm.model.Chr22.231,evm.model.Chr21.431,evm.model.Chr07.187,evm.model.Chr14.183,evm.model.Chr17.728,evm.model.Chr26.392,evm.model.Chr26.359,evm.model.Chr17.220,evm.model.Chr24.833,	0.04468993359782859
Biological process	regulation of protein-containing complex disassembly	GO:0043244	6	0.002783480332340438	3.010321100917431	9	72	327	7875	evm.model.Chr21.674,evm.model.Chr18.507,evm.model.Chr25.42,evm.model.Chr09.758,evm.model.Chr23.887,evm.model.Chr18.189,evm.model.Chr08.139,evm.model.Chr04.912,evm.model.Chr20.120,	0.04468993359782859
Biological process	regulation of cation channel activity	GO:2001257	9	0.0028292187183250883	3.2654330586222984	8	59	327	7875	evm.model.Chr04.981,evm.model.Chr24.262,evm.model.Chr26.392,evm.model.Chr03.342,evm.model.Chr25.659,evm.model.Chr28.87,evm.model.Chr10.624,evm.model.Chr14.217,	0.04519659175590003
Biological process	renal system process	GO:0003014	4	0.0028292187183250883	3.2654330586222984	8	59	327	7875	evm.model.Chr24.196,evm.model.Chr17.728,evm.model.Chr24.342,evm.model.Chr08.534,evm.model.Chr10.332,evm.model.Chr09.653,evm.model.Chr11.977,evm.model.Chr07.563,	0.04519659175590003
Biological process	smooth muscle contraction	GO:0006939	6	0.0028292187183250883	3.2654330586222984	8	59	327	7875	evm.model.Chr22.231,evm.model.Chr03.342,evm.model.Chr09.653,evm.model.Chr17.79,evm.model.Chr28.454,evm.model.Chr14.209,evm.model.Chr14.217,evm.model.Chr14.110,	0.04519659175590003
Biological process	positive regulation of response to stimulus	GO:0048584	5	0.002847188197418693	1.3407854153979137	78	1401	327	7875	evm.model.Chr04.983,evm.model.Chr24.24,evm.model.Chr14.485,evm.model.Chr11.947,evm.model.Chr10.75,evm.model.Chr14.265,evm.model.Chr22.143,evm.model.Chr04.981,evm.model.Chr22.200,evm.model.Chr12.57,evm.model.Chr22.92,evm.model.Chr06.123,evm.model.Chr05.216,evm.model.Chr17.728,evm.model.Chr19.342,evm.model.Chr03.681,evm.model.Chr23.216,evm.model.Chr24.262,evm.model.Chr01.81,evm.model.Chr22.648,evm.…	0.045144222811807834
Biological process	regulation of smooth muscle cell migration	GO:0014910	8	0.0028649958536502984	4.128440366972478	6	35	327	7875	evm.model.Chr22.231,evm.model.Chr23.881,evm.model.Chr18.465,evm.model.Chr03.342,evm.model.Chr16.74,evm.model.Chr17.79,	0.04531385501530273
Biological process	establishment of organelle localization	GO:0051656	5	0.0028705413493715914	1.7201834862385321	29	406	327	7875	evm.model.Chr22.231,evm.model.Chr21.431,evm.model.Chr21.674,evm.model.Chr05.797,evm.model.Chr14.381,evm.model.Chr07.187,evm.model.Chr14.183,evm.model.Chr24.299,evm.model.Chr17.728,evm.model.Chr26.18,evm.model.Chr09.758,evm.model.Chr26.392,evm.model.Chr18.106,evm.model.Chr27.21,evm.model.Chr25.576,evm.model.Chr27.159,evm.model.Chr26.359,evm.model.Chr17.220,evm.model.Chr09.479,evm.model.Chr24.833,e…	0.045289184556669616
Biological process	imaginal disc-derived wing hair organization	GO:0035317	8	0.0029982433577637746	3.586765567050556	7	47	327	7875	evm.model.Chr06.387,evm.model.Chr24.299,evm.model.Chr17.728,evm.model.Chr01.644,evm.model.Chr12.140,evm.model.Chr17.79,evm.model.Chr15.362,	0.047187168302188394
Biological process	eye photoreceptor cell fate commitment	GO:0042706	7	0.0029982433577637746	3.586765567050556	7	47	327	7875	evm.model.Chr22.200,evm.model.Chr06.387,evm.model.Chr21.542,evm.model.Chr23.512,evm.model.Chr24.208,evm.model.Chr01.688,evm.model.Chr27.249,	0.047187168302188394
Biological process	dorsal closure	GO:0007391	7	0.0030069337639772042	2.6228540285221182	11	101	327	7875	evm.model.Chr14.485,evm.model.Chr06.387,evm.model.Chr07.187,evm.model.Chr17.728,evm.model.Chr17.764,evm.model.Chr23.859,evm.model.Chr26.359,evm.model.Chr17.220,evm.model.Chr17.79,evm.model.Chr22.177,evm.model.Chr20.120,	0.04709139020046855
Biological process	regulation of epidermal growth factor receptor signaling pathway	GO:0042058	8	0.0030986359970275323	2.768111357165454	10	87	327	7875	evm.model.Chr14.357,evm.model.Chr04.983,evm.model.Chr11.912,evm.model.Chr06.387,evm.model.Chr01.81,evm.model.Chr24.312,evm.model.Chr26.282,evm.model.Chr24.208,evm.model.Chr02.455,evm.model.Chr21.393,	0.04840859275748405
Biological process	spiracle morphogenesis, open tracheal system	GO:0035277	4	0.0032023974135459987	4.81651376146789	5	25	327	7875	evm.model.Chr24.24,evm.model.Chr11.947,evm.model.Chr07.187,evm.model.Chr17.79,evm.model.Chr07.205,	0.04990728878714473
Biological process	growth	GO:0040007	2	0.0032387571932197545	1.3557036388807195	72	1279	327	7875	evm.model.Chr14.357,evm.model.Chr21.674,evm.model.Chr24.24,evm.model.Chr24.196,evm.model.Chr11.912,evm.model.Chr14.265,evm.model.Chr14.289,evm.model.Chr22.200,evm.model.Chr03.639,evm.model.Chr06.387,evm.model.Chr07.185,evm.model.Chr22.92,evm.model.Chr18.507,evm.model.Chr24.299,evm.model.Chr17.728,evm.model.Chr19.334,evm.model.Chr03.681,evm.model.Chr24.262,evm.model.Chr22.648,evm.model.Chr18.426,e…	0.05035082524288467
Biological process	regulation of ERK1 and ERK2 cascade	GO:0070372	9	0.0032488404586693553	2.5971397733405284	11	102	327	7875	evm.model.Chr03.681,evm.model.Chr01.81,evm.model.Chr09.758,evm.model.Chr27.299,evm.model.Chr22.810,evm.model.Chr27.160,evm.model.Chr01.688,evm.model.Chr26.327,evm.model.Chr25.659,evm.model.Chr17.79,evm.model.Chr20.92,	0.05038469363396222
Biological process	regulation of release of sequestered calcium ion into cytosol	GO:0051279	10	0.0033203132664160195	4.013761467889908	6	36	327	7875	evm.model.Chr24.158,evm.model.Chr24.262,evm.model.Chr26.392,evm.model.Chr16.74,evm.model.Chr22.810,evm.model.Chr10.624,	0.051368147476057543
Biological process	platelet activation	GO:0030168	4	0.0033203132664160195	4.013761467889908	6	36	327	7875	evm.model.Chr06.123,evm.model.Chr22.648,evm.model.Chr03.342,evm.model.Chr27.92,evm.model.Chr01.688,evm.model.Chr10.624,	0.051368147476057543
Biological process	lipid localization	GO:0010876	4	0.0033429437966174813	1.872143158167731	22	283	327	7875	evm.model.Chr14.117,evm.model.Chr19.717,evm.model.Chr12.711,evm.model.Chr12.712,evm.model.Chr03.639,evm.model.Chr19.666,evm.model.Chr05.341,evm.model.Chr17.728,evm.model.Chr03.681,evm.model.Chr01.81,evm.model.Chr22.648,evm.model.Chr27.31,evm.model.Chr27.92,evm.model.Chr25.576,evm.model.Chr01.688,evm.model.Chr27.263,evm.model.Chr25.659,evm.model.Chr28.147,evm.model.Chr10.624,evm.model.Chr14.209,ev…	0.05146841487835707
Biological process	sensory perception	GO:0007600	5	0.0033451459119223648	1.6840957207929685	30	429	327	7875	evm.model.Chr21.315,evm.model.Chr21.674,evm.model.Chr14.381,evm.model.Chr04.981,evm.model.Chr14.183,evm.model.Chr24.36,evm.model.Chr17.728,evm.model.Chr19.674,evm.model.Chr24.129,evm.model.Chr15.911,evm.model.Chr15.939,evm.model.Chr27.92,evm.model.Chr08.534,evm.model.Chr16.550,evm.model.Chr27.153,evm.model.Chr09.653,evm.model.Chr28.89,evm.model.Chr28.87,evm.model.Chr26.321,evm.model.Chr28.396,evm…	0.05137821697010399
Biological process	regulation of cell projection organization	GO:0031344	6	0.0033646345931981347	1.445499599987532	53	883	327	7875	evm.model.Chr21.431,evm.model.Chr21.674,evm.model.Chr24.24,evm.model.Chr05.797,evm.model.Chr11.912,evm.model.Chr14.289,evm.model.Chr22.200,evm.model.Chr06.387,evm.model.Chr07.185,evm.model.Chr07.187,evm.model.Chr22.92,evm.model.Chr22.690,evm.model.Chr14.183,evm.model.Chr19.527,evm.model.Chr24.299,evm.model.Chr17.728,evm.model.Chr05.280,evm.model.Chr03.681,evm.model.Chr22.648,evm.model.Chr18.420,e…	0.05155331946405027
Biological process	regulation of ERBB signaling pathway	GO:1901184	7	0.003370608206278103	2.7366555462885738	10	88	327	7875	evm.model.Chr14.357,evm.model.Chr04.983,evm.model.Chr11.912,evm.model.Chr06.387,evm.model.Chr01.81,evm.model.Chr24.312,evm.model.Chr26.282,evm.model.Chr24.208,evm.model.Chr02.455,evm.model.Chr21.393,	0.051520999296922367
Biological process	regulation of neurotransmitter transport	GO:0051588	6	0.003370608206278103	2.7366555462885738	10	88	327	7875	evm.model.Chr22.200,evm.model.Chr26.18,evm.model.Chr27.21,evm.model.Chr25.576,evm.model.Chr15.1019,evm.model.Chr09.653,evm.model.Chr10.624,evm.model.Chr18.91,evm.model.Chr08.139,evm.model.Chr11.721,	0.051520999296922367
Biological process	non-sensory hair organization	GO:0035316	7	0.003388015935086086	3.5120412844036695	7	48	327	7875	evm.model.Chr06.387,evm.model.Chr24.299,evm.model.Chr17.728,evm.model.Chr01.644,evm.model.Chr12.140,evm.model.Chr17.79,evm.model.Chr15.362,	0.05153988918911387
Biological process	organelle localization	GO:0051640	4	0.0034676817502381496	1.6181963230228087	34	506	327	7875	evm.model.Chr22.231,evm.model.Chr21.431,evm.model.Chr21.674,evm.model.Chr05.797,evm.model.Chr14.381,evm.model.Chr22.143,evm.model.Chr07.253,evm.model.Chr07.187,evm.model.Chr14.183,evm.model.Chr24.299,evm.model.Chr17.728,evm.model.Chr03.681,evm.model.Chr26.18,evm.model.Chr09.758,evm.model.Chr26.392,evm.model.Chr18.106,evm.model.Chr23.887,evm.model.Chr27.21,evm.model.Chr25.576,evm.model.Chr27.159,e…	0.052252963300278885
Biological process	cellular response to nitrogen compound	GO:1901699	5	0.003481232752567509	1.6627163319098506	31	449	327	7875	evm.model.Chr21.431,evm.model.Chr21.674,evm.model.Chr11.912,evm.model.Chr04.981,evm.model.Chr24.158,evm.model.Chr14.292,evm.model.Chr07.187,evm.model.Chr14.183,evm.model.Chr06.123,evm.model.Chr03.681,evm.model.Chr24.262,evm.model.Chr01.81,evm.model.Chr22.648,evm.model.Chr09.758,evm.model.Chr23.881,evm.model.Chr26.151,evm.model.Chr26.392,evm.model.Chr27.92,evm.model.Chr17.565,evm.model.Chr10.683,e…	0.052333437652984205
Biological process	apical junction assembly	GO:0043297	8	0.0036612315780331084	2.70590660756623	10	89	327	7875	evm.model.Chr05.419,evm.model.Chr06.387,evm.model.Chr19.666,evm.model.Chr27.23,evm.model.Chr17.220,evm.model.Chr09.479,evm.model.Chr06.427,evm.model.Chr21.243,evm.model.Chr07.468,evm.model.Chr22.29,	0.05402011592218295
Biological process	photoreceptor cell development	GO:0042461	6	0.0036618161608822364	2.3363686156374093	13	134	327	7875	evm.model.Chr04.983,evm.model.Chr06.589,evm.model.Chr11.912,evm.model.Chr22.200,evm.model.Chr14.183,evm.model.Chr17.728,evm.model.Chr03.681,evm.model.Chr09.758,evm.model.Chr23.512,evm.model.Chr01.688,evm.model.Chr24.833,evm.model.Chr28.389,evm.model.Chr28.114,	0.053903963532247974
Biological process	obsolete multi-organism behavior	GO:0051705	0	0.003684557827822177	2.8899082568807337	9	75	327	7875	evm.model.Chr24.196,evm.model.Chr17.728,evm.model.Chr03.681,evm.model.Chr26.392,evm.model.Chr16.550,evm.model.Chr25.659,evm.model.Chr08.139,evm.model.Chr08.65,evm.model.Chr06.400,	0.054113759434420636
Biological process	septate junction assembly	GO:0019991	9	0.003815258299495139	3.4403669724770642	7	49	327	7875	evm.model.Chr05.419,evm.model.Chr06.387,evm.model.Chr19.666,evm.model.Chr17.220,evm.model.Chr06.427,evm.model.Chr21.243,evm.model.Chr22.29,	0.05590449747352187
Biological process	encapsulation of foreign target	GO:0035010	4	0.003827416900973102	3.9052814282172084	6	37	327	7875	evm.model.Chr21.431,evm.model.Chr17.728,evm.model.Chr03.681,evm.model.Chr24.833,evm.model.Chr01.114,evm.model.Chr16.263,	0.055954025978904934
Biological process	inositol phosphate metabolic process	GO:0043647	7	0.003827416900973102	3.9052814282172084	6	37	327	7875	evm.model.Chr23.276,evm.model.Chr03.681,evm.model.Chr18.202,evm.model.Chr03.342,evm.model.Chr17.79,evm.model.Chr18.91,	0.055954025978904934
Biological process	positive regulation of muscle contraction	GO:0045933	8	0.003832325020490801	4.631263232180664	5	26	327	7875	evm.model.Chr27.18,evm.model.Chr27.72,evm.model.Chr27.247,evm.model.Chr28.454,evm.model.Chr14.217,	0.0557699536086949
Biological process	establishment or maintenance of polarity of follicular epithelium	GO:0016334	4	0.003832325020490801	4.631263232180664	5	26	327	7875	evm.model.Chr06.387,evm.model.Chr19.334,evm.model.Chr24.208,evm.model.Chr01.688,evm.model.Chr17.220,	0.0557699536086949
Biological process	positive regulation of organelle assembly	GO:1902117	8	0.0038739537545171565	3.10742823320509	8	62	327	7875	evm.model.Chr21.431,evm.model.Chr05.280,evm.model.Chr09.758,evm.model.Chr26.392,evm.model.Chr23.887,evm.model.Chr18.154,evm.model.Chr27.247,evm.model.Chr06.647,	0.056119502798391716
Biological process	positive regulation of cation transmembrane transport	GO:1904064	9	0.0038739537545171565	3.10742823320509	8	62	327	7875	evm.model.Chr04.981,evm.model.Chr24.158,evm.model.Chr24.262,evm.model.Chr26.392,evm.model.Chr03.342,evm.model.Chr22.810,evm.model.Chr10.624,evm.model.Chr14.217,	0.056119502798391716
Biological process	anatomical structure regression	GO:0060033	3	0.0038739537545171565	3.10742823320509	8	62	327	7875	evm.model.Chr12.57,evm.model.Chr03.681,evm.model.Chr18.202,evm.model.Chr15.43,evm.model.Chr02.437,evm.model.Chr27.92,evm.model.Chr17.220,evm.model.Chr01.139,	0.056119502798391716
Biological process	synaptic vesicle transport	GO:0048489	7	0.004033140643607269	2.408256880733945	12	120	327	7875	evm.model.Chr21.431,evm.model.Chr14.381,evm.model.Chr26.18,evm.model.Chr26.392,evm.model.Chr18.106,evm.model.Chr27.21,evm.model.Chr27.159,evm.model.Chr17.220,evm.model.Chr09.479,evm.model.Chr24.833,evm.model.Chr23.818,evm.model.Chr11.721,	0.05802988366219579
Biological process	regulation of protein-containing complex assembly	GO:0043254	6	0.004128516118118042	1.8396406727828742	22	288	327	7875	evm.model.Chr21.674,evm.model.Chr24.196,evm.model.Chr17.728,evm.model.Chr24.113,evm.model.Chr05.280,evm.model.Chr22.648,evm.model.Chr09.758,evm.model.Chr18.209,evm.model.Chr24.342,evm.model.Chr18.465,evm.model.Chr23.887,evm.model.Chr16.74,evm.model.Chr17.565,evm.model.Chr18.154,evm.model.Chr01.688,evm.model.Chr24.833,evm.model.Chr18.195,evm.model.Chr04.904,evm.model.Chr16.141,evm.model.Chr15.362,…	0.059268382290280176
Biological process	response to organonitrogen compound	GO:0010243	5	0.004279884131849654	1.5096535670272493	42	670	327	7875	evm.model.Chr21.431,evm.model.Chr21.674,evm.model.Chr14.485,evm.model.Chr11.912,evm.model.Chr04.981,evm.model.Chr03.639,evm.model.Chr24.158,evm.model.Chr06.387,evm.model.Chr14.292,evm.model.Chr07.187,evm.model.Chr14.183,evm.model.Chr06.123,evm.model.Chr19.342,evm.model.Chr03.681,evm.model.Chr22.652,evm.model.Chr24.262,evm.model.Chr01.81,evm.model.Chr22.648,evm.model.Chr24.74,evm.model.Chr09.758,e…	0.061303329115527404
Biological process	negative regulation of peptide secretion	GO:0002792	8	0.004281335994460234	3.058103975535168	8	63	327	7875	evm.model.Chr09.758,evm.model.Chr18.209,evm.model.Chr27.21,evm.model.Chr27.299,evm.model.Chr01.688,evm.model.Chr09.479,evm.model.Chr23.818,evm.model.Chr10.624,	0.061186626970155894
Biological process	vesicle localization	GO:0051648	5	0.004309237187034354	1.9793892170415988	18	219	327	7875	evm.model.Chr21.431,evm.model.Chr14.381,evm.model.Chr03.681,evm.model.Chr26.18,evm.model.Chr26.392,evm.model.Chr18.106,evm.model.Chr27.21,evm.model.Chr25.576,evm.model.Chr27.159,evm.model.Chr17.220,evm.model.Chr09.479,evm.model.Chr24.833,evm.model.Chr25.659,evm.model.Chr23.818,evm.model.Chr17.79,evm.model.Chr01.274,evm.model.Chr15.362,evm.model.Chr11.721,	0.061447601409747137
Biological process	cell junction assembly	GO:0034329	6	0.004351440750292812	1.4750974236186614	46	751	327	7875	evm.model.Chr21.674,evm.model.Chr24.196,evm.model.Chr11.912,evm.model.Chr05.419,evm.model.Chr14.289,evm.model.Chr22.200,evm.model.Chr06.387,evm.model.Chr19.666,evm.model.Chr07.187,evm.model.Chr18.507,evm.model.Chr19.527,evm.model.Chr24.299,evm.model.Chr17.728,evm.model.Chr03.681,evm.model.Chr25.42,evm.model.Chr26.18,evm.model.Chr24.342,evm.model.Chr27.23,evm.model.Chr16.74,evm.model.Chr25.576,evm…	0.06191090031778211
Biological process	regulation of T cell proliferation	GO:0042129	9	0.004389742377720274	3.8025108643167553	6	38	327	7875	evm.model.Chr14.485,evm.model.Chr17.728,evm.model.Chr22.648,evm.model.Chr26.151,evm.model.Chr24.208,evm.model.Chr16.74,	0.062316743687280685
Biological process	cyclic-nucleotide-mediated signaling	GO:0019935	8	0.004402395859499197	2.814845704753962	9	77	327	7875	evm.model.Chr06.123,evm.model.Chr03.342,evm.model.Chr16.637,evm.model.Chr08.783,evm.model.Chr27.160,evm.model.Chr10.332,evm.model.Chr10.624,evm.model.Chr11.977,evm.model.Chr07.563,	0.062357491574328634
Biological process	stem cell differentiation	GO:0048863	5	0.004487386386821557	2.0716188221367267	16	186	327	7875	evm.model.Chr10.75,evm.model.Chr13.651,evm.model.Chr06.387,evm.model.Chr07.185,evm.model.Chr14.183,evm.model.Chr21.542,evm.model.Chr03.471,evm.model.Chr16.74,evm.model.Chr10.564,evm.model.Chr27.160,evm.model.Chr16.550,evm.model.Chr27.263,evm.model.Chr27.249,evm.model.Chr26.218,evm.model.Chr09.556,evm.model.Chr28.440,	0.06342040095255123
Biological process	microtubule-based process	GO:0007017	3	0.004506173899021859	1.5143946642652106	41	652	327	7875	evm.model.Chr22.231,evm.model.Chr21.431,evm.model.Chr21.674,evm.model.Chr12.870,evm.model.Chr05.797,evm.model.Chr14.289,evm.model.Chr22.200,evm.model.Chr12.84,evm.model.Chr07.187,evm.model.Chr18.507,evm.model.Chr14.183,evm.model.Chr24.299,evm.model.Chr24.37,evm.model.Chr17.728,evm.model.Chr19.334,evm.model.Chr25.42,evm.model.Chr09.758,evm.model.Chr26.392,evm.model.Chr24.100,evm.model.Chr22.604,ev…	0.06354502750523303
Biological process	regulation of myotube differentiation	GO:0010830	8	0.004546243947825213	4.45973496432212	5	27	327	7875	evm.model.Chr24.196,evm.model.Chr23.216,evm.model.Chr10.683,evm.model.Chr16.550,evm.model.Chr17.79,	0.06368738224931407
Biological process	phagocytosis	GO:0006909	6	0.004625538490402814	2.124932541824069	15	170	327	7875	evm.model.Chr22.231,evm.model.Chr12.870,evm.model.Chr23.276,evm.model.Chr17.728,evm.model.Chr23.1014,evm.model.Chr03.681,evm.model.Chr23.216,evm.model.Chr22.648,evm.model.Chr16.74,evm.model.Chr01.688,evm.model.Chr26.359,evm.model.Chr17.79,evm.model.Chr16.495,evm.model.Chr16.499,evm.model.Chr14.217,	0.06465610161804285
Biological process	renal tubule development	GO:0061326	6	0.004653897495215165	2.6176705225368964	10	92	327	7875	evm.model.Chr06.387,evm.model.Chr07.187,evm.model.Chr21.542,evm.model.Chr04.211,evm.model.Chr24.342,evm.model.Chr26.359,evm.model.Chr12.140,evm.model.Chr17.79,evm.model.Chr08.474,evm.model.Chr07.205,	0.06491015893763996
Biological process	regulation of neurotransmitter secretion	GO:0046928	8	0.004720926306080564	3.0103211009174315	8	64	327	7875	evm.model.Chr22.200,evm.model.Chr26.18,evm.model.Chr27.21,evm.model.Chr25.576,evm.model.Chr15.1019,evm.model.Chr09.653,evm.model.Chr18.91,evm.model.Chr11.721,	0.06570127570951421
Biological process	regulation of plasma membrane bounded cell projection organization	GO:0120035	7	0.004731585967223562	1.4279288232401954	52	877	327	7875	evm.model.Chr21.431,evm.model.Chr21.674,evm.model.Chr24.24,evm.model.Chr05.797,evm.model.Chr11.912,evm.model.Chr14.289,evm.model.Chr22.200,evm.model.Chr06.387,evm.model.Chr07.187,evm.model.Chr22.92,evm.model.Chr22.690,evm.model.Chr14.183,evm.model.Chr19.527,evm.model.Chr24.299,evm.model.Chr17.728,evm.model.Chr05.280,evm.model.Chr03.681,evm.model.Chr22.648,evm.model.Chr18.420,evm.model.Chr25.42,ev…	0.06570616330083438
Biological process	T cell proliferation	GO:0042098	7	0.0047911342280675395	3.3054506206152183	7	51	327	7875	evm.model.Chr14.485,evm.model.Chr17.728,evm.model.Chr22.648,evm.model.Chr09.758,evm.model.Chr26.151,evm.model.Chr24.208,evm.model.Chr16.74,	0.06638845558630978
Biological process	multicellular organismal signaling	GO:0035637	3	0.0047999591546313836	2.7787579393083983	9	78	327	7875	evm.model.Chr04.981,evm.model.Chr24.158,evm.model.Chr27.92,evm.model.Chr09.653,evm.model.Chr10.624,evm.model.Chr01.274,evm.model.Chr21.351,evm.model.Chr14.217,evm.model.Chr07.563,	0.06636646345253891
Biological process	cortical actin cytoskeleton organization	GO:0030866	8	0.0047999591546313836	2.7787579393083983	9	78	327	7875	evm.model.Chr07.187,evm.model.Chr17.728,evm.model.Chr09.758,evm.model.Chr16.74,evm.model.Chr02.455,evm.model.Chr20.397,evm.model.Chr17.220,evm.model.Chr09.479,evm.model.Chr09.175,	0.06636646345253891
Biological process	epidermal growth factor receptor signaling pathway	GO:0007173	10	0.0049261862226521735	2.349518908033117	12	123	327	7875	evm.model.Chr14.357,evm.model.Chr04.983,evm.model.Chr11.912,evm.model.Chr06.387,evm.model.Chr07.187,evm.model.Chr01.81,evm.model.Chr24.312,evm.model.Chr26.282,evm.model.Chr24.208,evm.model.Chr02.455,evm.model.Chr01.688,evm.model.Chr21.393,	0.06781751832221372
Biological process	synaptic vesicle cycle	GO:0099504	7	0.0049861492717694356	2.175199763243563	14	155	327	7875	evm.model.Chr14.381,evm.model.Chr14.289,evm.model.Chr03.681,evm.model.Chr26.18,evm.model.Chr04.126,evm.model.Chr27.21,evm.model.Chr17.220,evm.model.Chr09.479,evm.model.Chr15.1019,evm.model.Chr10.667,evm.model.Chr25.659,evm.model.Chr23.818,evm.model.Chr18.195,evm.model.Chr11.721,	0.06733414292003895
Biological process	circadian behavior	GO:0048512	4	0.0052566722243237995	2.3305711749038176	12	124	327	7875	evm.model.Chr25.196,evm.model.Chr17.728,evm.model.Chr03.681,evm.model.Chr17.617,evm.model.Chr18.203,evm.model.Chr27.263,evm.model.Chr09.653,evm.model.Chr28.87,evm.model.Chr28.389,evm.model.Chr08.139,evm.model.Chr07.69,evm.model.Chr20.92,	0.06741655685682073
Biological process	regulation of anatomical structure size	GO:0090066	4	0.0052724492266950085	1.4390803311702842	49	820	327	7875	evm.model.Chr22.231,evm.model.Chr21.674,evm.model.Chr12.870,evm.model.Chr24.196,evm.model.Chr11.912,evm.model.Chr22.200,evm.model.Chr22.92,evm.model.Chr19.527,evm.model.Chr17.728,evm.model.Chr24.113,evm.model.Chr03.681,evm.model.Chr04.211,evm.model.Chr22.648,evm.model.Chr25.42,evm.model.Chr09.758,evm.model.Chr18.209,evm.model.Chr23.881,evm.model.Chr24.312,evm.model.Chr24.342,evm.model.Chr03.342,e…	0.06748311520271885
Biological process	embryonic morphogenesis	GO:0048598	4	0.005279605116929487	1.403115767376769	55	944	327	7875	evm.model.Chr22.231,evm.model.Chr24.24,evm.model.Chr14.485,evm.model.Chr13.651,evm.model.Chr22.143,evm.model.Chr04.981,evm.model.Chr14.289,evm.model.Chr22.200,evm.model.Chr24.158,evm.model.Chr06.387,evm.model.Chr07.185,evm.model.Chr07.187,evm.model.Chr12.57,evm.model.Chr06.256,evm.model.Chr18.507,evm.model.Chr14.183,evm.model.Chr21.542,evm.model.Chr17.728,evm.model.Chr19.334,evm.model.Chr24.113,e…	0.06743928459981674
Biological process	biomineralization	GO:0110148	2	0.005344326335066096	3.2418842625264643	7	52	327	7875	evm.model.Chr04.211,evm.model.Chr16.550,evm.model.Chr26.218,evm.model.Chr01.489,evm.model.Chr10.624,evm.model.Chr21.32,evm.model.Chr14.217,	0.06812947211942261
Biological process	positive regulation of actin filament polymerization	GO:0030838	12	0.005344326335066096	3.2418842625264643	7	52	327	7875	evm.model.Chr24.196,evm.model.Chr17.728,evm.model.Chr24.342,evm.model.Chr17.565,evm.model.Chr18.154,evm.model.Chr04.904,evm.model.Chr16.141,	0.06812947211942261
Biological process	biomineral tissue development	GO:0031214	5	0.005344326335066096	3.2418842625264643	7	52	327	7875	evm.model.Chr04.211,evm.model.Chr16.550,evm.model.Chr26.218,evm.model.Chr01.489,evm.model.Chr10.624,evm.model.Chr21.32,evm.model.Chr14.217,	0.06812947211942261
Biological process	striated muscle adaptation	GO:0014888	6	0.005349936685228429	4.30045871559633	5	28	327	7875	evm.model.Chr13.651,evm.model.Chr17.79,evm.model.Chr08.125,evm.model.Chr11.962,evm.model.Chr11.973,	0.0677942274983022
Biological process	establishment of synaptic vesicle localization	GO:0097480	7	0.005412689518581315	2.4303509805571917	11	109	327	7875	evm.model.Chr21.431,evm.model.Chr14.381,evm.model.Chr26.18,evm.model.Chr26.392,evm.model.Chr18.106,evm.model.Chr27.159,evm.model.Chr17.220,evm.model.Chr09.479,evm.model.Chr24.833,evm.model.Chr23.818,evm.model.Chr11.721,	0.06845333926872481
Biological process	regulation of exocytosis	GO:0017157	8	0.005425513357764755	2.5619754050361117	10	94	327	7875	evm.model.Chr14.381,evm.model.Chr17.728,evm.model.Chr26.18,evm.model.Chr27.21,evm.model.Chr10.686,evm.model.Chr17.220,evm.model.Chr09.479,evm.model.Chr26.327,evm.model.Chr23.818,evm.model.Chr11.721,	0.06847964780671792
Biological process	positive regulation of transmembrane transport	GO:0034764	7	0.005425513357764755	2.5619754050361117	10	94	327	7875	evm.model.Chr04.981,evm.model.Chr24.158,evm.model.Chr24.262,evm.model.Chr22.648,evm.model.Chr26.392,evm.model.Chr03.342,evm.model.Chr22.810,evm.model.Chr01.688,evm.model.Chr10.624,evm.model.Chr14.217,	0.06847964780671792
Biological process	regulation of body fluid levels	GO:0050878	4	0.00550880673737808	1.9777955059167662	17	207	327	7875	evm.model.Chr10.90,evm.model.Chr12.870,evm.model.Chr22.200,evm.model.Chr06.123,evm.model.Chr22.648,evm.model.Chr23.881,evm.model.Chr03.342,evm.model.Chr27.92,evm.model.Chr27.299,evm.model.Chr01.688,evm.model.Chr10.332,evm.model.Chr09.653,evm.model.Chr10.624,evm.model.Chr11.977,evm.model.Chr14.209,evm.model.Chr07.563,evm.model.Chr14.110,	0.06925667484033113
Biological process	regulation of synaptic assembly at neuromuscular junction	GO:0008582	8	0.005604591070815457	2.3119266055045875	12	125	327	7875	evm.model.Chr21.674,evm.model.Chr14.289,evm.model.Chr18.507,evm.model.Chr25.42,evm.model.Chr25.576,evm.model.Chr01.686,evm.model.Chr27.153,evm.model.Chr09.653,evm.model.Chr18.195,evm.model.Chr01.114,evm.model.Chr15.362,evm.model.Chr01.191,	0.07032217221531048
Biological process	positive regulation of cell junction assembly	GO:1901890	7	0.005678415556702898	2.709288990825688	9	80	327	7875	evm.model.Chr11.912,evm.model.Chr14.289,evm.model.Chr17.728,evm.model.Chr25.576,evm.model.Chr01.686,evm.model.Chr27.153,evm.model.Chr25.659,evm.model.Chr18.195,evm.model.Chr17.79,	0.07000816394279356
Biological process	regulation of leukocyte cell-cell adhesion	GO:1903037	7	0.005678415556702898	2.709288990825688	9	80	327	7875	evm.model.Chr01.81,evm.model.Chr22.648,evm.model.Chr26.151,evm.model.Chr24.208,evm.model.Chr16.74,evm.model.Chr01.688,evm.model.Chr10.624,evm.model.Chr16.263,evm.model.Chr28.440,	0.07000816394279356
Biological process	positive regulation of ion transmembrane transport	GO:0034767	8	0.0057032275030178825	2.9190992493744785	8	66	327	7875	evm.model.Chr04.981,evm.model.Chr24.158,evm.model.Chr24.262,evm.model.Chr26.392,evm.model.Chr03.342,evm.model.Chr22.810,evm.model.Chr10.624,evm.model.Chr14.217,	0.0700431061738651
Biological process	regulation of feeding behavior	GO:0060259	5	0.0057032275030178825	2.9190992493744785	8	66	327	7875	evm.model.Chr27.18,evm.model.Chr27.92,evm.model.Chr25.576,evm.model.Chr22.810,evm.model.Chr27.72,evm.model.Chr18.195,evm.model.Chr18.91,evm.model.Chr08.139,	0.0700431061738651
Biological process	negative regulation of cell size	GO:0045792	7	0.006249102288701902	4.152167035748181	5	29	327	7875	evm.model.Chr19.527,evm.model.Chr03.681,evm.model.Chr09.758,evm.model.Chr27.148,evm.model.Chr28.440,	0.07645254892166205
Biological process	gastrulation with mouth forming first	GO:0001703	6	0.00644264722347343	3.5242783620496754	6	41	327	7875	evm.model.Chr24.24,evm.model.Chr12.57,evm.model.Chr01.81,evm.model.Chr09.479,evm.model.Chr07.468,evm.model.Chr08.474,	0.0786694126483135
Biological process	ectoderm development	GO:0007398	5	0.00644264722347343	3.5242783620496754	6	41	327	7875	evm.model.Chr12.57,evm.model.Chr08.534,evm.model.Chr05.913,evm.model.Chr26.218,evm.model.Chr08.694,evm.model.Chr08.474,	0.0786694126483135
Biological process	adult walking behavior	GO:0007628	5	0.00644264722347343	3.5242783620496754	6	41	327	7875	evm.model.Chr04.981,evm.model.Chr03.639,evm.model.Chr01.686,evm.model.Chr09.653,evm.model.Chr14.201,evm.model.Chr13.329,	0.0786694126483135
Biological process	negative regulation of peptide hormone secretion	GO:0090278	10	0.00644264722347343	3.5242783620496754	6	41	327	7875	evm.model.Chr18.209,evm.model.Chr27.21,evm.model.Chr01.688,evm.model.Chr09.479,evm.model.Chr23.818,evm.model.Chr10.624,	0.0786694126483135
Biological process	odontogenesis of dentin-containing tooth	GO:0042475	6	0.00644264722347343	3.5242783620496754	6	41	327	7875	evm.model.Chr04.211,evm.model.Chr18.209,evm.model.Chr08.534,evm.model.Chr16.550,evm.model.Chr26.218,evm.model.Chr14.217,	0.0786694126483135
Biological process	gastrulation involving germ band extension	GO:0010004	7	0.00644264722347343	3.5242783620496754	6	41	327	7875	evm.model.Chr24.24,evm.model.Chr12.57,evm.model.Chr01.81,evm.model.Chr09.479,evm.model.Chr07.468,evm.model.Chr08.474,	0.0786694126483135
Biological process	negative regulation of protein secretion	GO:0050709	9	0.00659275892299982	3.1218144750254844	7	54	327	7875	evm.model.Chr09.758,evm.model.Chr27.21,evm.model.Chr27.299,evm.model.Chr01.688,evm.model.Chr09.479,evm.model.Chr23.818,evm.model.Chr10.624,	0.0795875859378804
Biological process	glial cell migration	GO:0008347	6	0.00659275892299982	3.1218144750254844	7	54	327	7875	evm.model.Chr15.177,evm.model.Chr07.185,evm.model.Chr22.92,evm.model.Chr17.728,evm.model.Chr09.556,evm.model.Chr13.130,evm.model.Chr14.201,	0.0795875859378804
Biological process	blood vessel diameter maintenance	GO:0097746	7	0.00659275892299982	3.1218144750254844	7	54	327	7875	evm.model.Chr22.231,evm.model.Chr22.648,evm.model.Chr03.342,evm.model.Chr27.160,evm.model.Chr09.653,evm.model.Chr10.624,evm.model.Chr07.563,	0.0795875859378804
Biological process	glial cell differentiation	GO:0010001	5	0.0067290831163436815	2.1741207951070334	13	144	327	7875	evm.model.Chr04.983,evm.model.Chr15.177,evm.model.Chr07.185,evm.model.Chr14.183,evm.model.Chr21.542,evm.model.Chr19.334,evm.model.Chr03.681,evm.model.Chr23.887,evm.model.Chr18.154,evm.model.Chr01.688,evm.model.Chr07.43,evm.model.Chr27.249,evm.model.Chr26.218,	0.08077434234194844
Biological process	rhythmic behavior	GO:0007622	3	0.006759313607657691	2.2577408256880735	12	128	327	7875	evm.model.Chr25.196,evm.model.Chr17.728,evm.model.Chr03.681,evm.model.Chr17.617,evm.model.Chr18.203,evm.model.Chr27.263,evm.model.Chr09.653,evm.model.Chr28.87,evm.model.Chr28.389,evm.model.Chr08.139,evm.model.Chr07.69,evm.model.Chr20.92,	0.08098470852483106
Biological process	regulation of T cell activation	GO:0050863	8	0.006766699221692596	2.482739052303036	10	97	327	7875	evm.model.Chr14.485,evm.model.Chr17.728,evm.model.Chr01.81,evm.model.Chr22.648,evm.model.Chr26.151,evm.model.Chr24.208,evm.model.Chr16.74,evm.model.Chr01.688,evm.model.Chr16.263,evm.model.Chr28.440,	0.08092108975435011
Biological process	regulation of striated muscle cell differentiation	GO:0051153	7	0.006834028726039221	2.833243389098759	8	68	327	7875	evm.model.Chr24.196,evm.model.Chr23.216,evm.model.Chr18.154,evm.model.Chr10.683,evm.model.Chr16.550,evm.model.Chr27.247,evm.model.Chr26.218,evm.model.Chr17.79,	0.08157321928796628
Biological process	response to chemical	GO:0042221	3	0.006851457596620536	1.173599006745551	148	3037	327	7875	evm.model.Chr22.231,evm.model.Chr04.983,evm.model.Chr21.431,evm.model.Chr21.674,evm.model.Chr12.870,evm.model.Chr14.485,evm.model.Chr11.947,evm.model.Chr10.75,evm.model.Chr13.651,evm.model.Chr14.381,evm.model.Chr11.912,evm.model.Chr22.129,evm.model.Chr22.143,evm.model.Chr04.981,evm.model.Chr22.200,evm.model.Chr03.639,evm.model.Chr24.158,evm.model.Chr06.387,evm.model.Chr19.666,evm.model.Chr14.292,…	0.0808725754089987
Biological process	ERK1 and ERK2 cascade	GO:0070371	8	0.007083814619084028	2.3443208573516277	11	113	327	7875	evm.model.Chr03.681,evm.model.Chr01.81,evm.model.Chr09.758,evm.model.Chr27.299,evm.model.Chr22.810,evm.model.Chr27.160,evm.model.Chr01.688,evm.model.Chr26.327,evm.model.Chr25.659,evm.model.Chr17.79,evm.model.Chr20.92,	0.08300043084934117
Biological process	autophagic cell death	GO:0048102	5	0.007249328330075633	4.013761467889908	5	30	327	7875	evm.model.Chr18.202,evm.model.Chr15.43,evm.model.Chr02.437,evm.model.Chr27.92,evm.model.Chr17.220,	0.08478388766220565
Biological process	secretion	GO:0046903	5	0.007256007479518933	1.3334308232251708	66	1192	327	7875	evm.model.Chr21.431,evm.model.Chr12.870,evm.model.Chr14.381,evm.model.Chr04.981,evm.model.Chr14.289,evm.model.Chr22.200,evm.model.Chr06.387,evm.model.Chr18.507,evm.model.Chr14.183,evm.model.Chr06.123,evm.model.Chr17.728,evm.model.Chr24.262,evm.model.Chr25.50,evm.model.Chr22.648,evm.model.Chr26.18,evm.model.Chr09.758,evm.model.Chr18.209,evm.model.Chr23.881,evm.model.Chr15.911,evm.model.Chr26.151,e…	0.08470657815834008
Biological process	substrate adhesion-dependent cell spreading	GO:0034446	6	0.007260452491088754	3.4403669724770647	6	42	327	7875	evm.model.Chr17.728,evm.model.Chr16.74,evm.model.Chr08.534,evm.model.Chr27.299,evm.model.Chr10.683,evm.model.Chr01.114,	0.08460351769323532
Biological process	cellular response to mechanical stimulus	GO:0071260	6	0.007260452491088754	3.4403669724770647	6	42	327	7875	evm.model.Chr17.728,evm.model.Chr19.334,evm.model.Chr27.21,evm.model.Chr01.688,evm.model.Chr17.79,evm.model.Chr10.624,	0.08460351769323532
Biological process	alpha-beta T cell activation	GO:0046631	7	0.007260452491088754	3.4403669724770647	6	42	327	7875	evm.model.Chr14.485,evm.model.Chr22.648,evm.model.Chr18.209,evm.model.Chr23.881,evm.model.Chr24.208,evm.model.Chr28.440,	0.08460351769323532
Biological process	regulation of hormone levels	GO:0010817	4	0.007369239331662225	1.6419933277731442	27	396	327	7875	evm.model.Chr14.381,evm.model.Chr03.639,evm.model.Chr14.183,evm.model.Chr06.123,evm.model.Chr26.18,evm.model.Chr18.209,evm.model.Chr15.911,evm.model.Chr26.392,evm.model.Chr22.604,evm.model.Chr27.21,evm.model.Chr24.208,evm.model.Chr03.342,evm.model.Chr27.92,evm.model.Chr25.576,evm.model.Chr10.596,evm.model.Chr27.160,evm.model.Chr01.688,evm.model.Chr09.479,evm.model.Chr07.43,evm.model.Chr27.263,evm…	0.08540278454548186
Biological process	regulation of calcium ion transmembrane transport	GO:1903169	9	0.007459295165156643	2.792181890706023	8	69	327	7875	evm.model.Chr04.981,evm.model.Chr24.158,evm.model.Chr24.262,evm.model.Chr26.392,evm.model.Chr16.74,evm.model.Chr22.810,evm.model.Chr10.624,evm.model.Chr14.217,	0.08628955967823673
Biological process	maintenance of protein location in cell	GO:0032507	5	0.007459295165156643	2.792181890706023	8	69	327	7875	evm.model.Chr19.334,evm.model.Chr09.758,evm.model.Chr18.443,evm.model.Chr18.465,evm.model.Chr27.23,evm.model.Chr02.455,evm.model.Chr10.683,evm.model.Chr17.79,	0.08628955967823673
Biological process	negative regulation of intracellular signal transduction	GO:1902532	8	0.007554764159529381	1.6770591091462013	25	359	327	7875	evm.model.Chr11.912,evm.model.Chr22.129,evm.model.Chr14.265,evm.model.Chr06.387,evm.model.Chr14.292,evm.model.Chr07.187,evm.model.Chr24.299,evm.model.Chr19.334,evm.model.Chr03.681,evm.model.Chr08.826,evm.model.Chr01.81,evm.model.Chr22.648,evm.model.Chr09.758,evm.model.Chr03.471,evm.model.Chr01.732,evm.model.Chr18.465,evm.model.Chr08.760,evm.model.Chr27.92,evm.model.Chr08.534,evm.model.Chr27.299,e…	0.08707787839573287
Biological process	synapse organization	GO:0050808	6	0.007648088184838753	1.423749350874156	47	795	327	7875	evm.model.Chr21.315,evm.model.Chr21.674,evm.model.Chr24.196,evm.model.Chr11.912,evm.model.Chr04.981,evm.model.Chr05.419,evm.model.Chr14.289,evm.model.Chr22.200,evm.model.Chr22.690,evm.model.Chr18.507,evm.model.Chr19.527,evm.model.Chr24.299,evm.model.Chr17.728,evm.model.Chr03.681,evm.model.Chr19.674,evm.model.Chr25.42,evm.model.Chr26.18,evm.model.Chr18.202,evm.model.Chr24.342,evm.model.Chr15.939,e…	0.08799442976563576
Biological process	regulation of secretion	GO:0051046	6	0.007746779207027377	1.4294169872743416	46	775	327	7875	evm.model.Chr14.381,evm.model.Chr22.200,evm.model.Chr18.507,evm.model.Chr14.183,evm.model.Chr06.123,evm.model.Chr17.728,evm.model.Chr22.648,evm.model.Chr26.18,evm.model.Chr09.758,evm.model.Chr18.209,evm.model.Chr15.911,evm.model.Chr26.151,evm.model.Chr24.342,evm.model.Chr22.604,evm.model.Chr27.21,evm.model.Chr03.342,evm.model.Chr27.92,evm.model.Chr25.576,evm.model.Chr10.596,evm.model.Chr27.299,ev…	0.08896931651458108
Biological process	stem cell development	GO:0048864	5	0.008046092722213793	3.010321100917431	7	56	327	7875	evm.model.Chr10.75,evm.model.Chr14.183,evm.model.Chr21.542,evm.model.Chr16.74,evm.model.Chr10.564,evm.model.Chr16.550,evm.model.Chr27.249,	0.09224063850969554
Biological process	regulation of lipid localization	GO:1905952	5	0.008058131556280324	2.3035500598324687	11	115	327	7875	evm.model.Chr03.639,evm.model.Chr05.341,evm.model.Chr17.728,evm.model.Chr03.681,evm.model.Chr01.81,evm.model.Chr22.648,evm.model.Chr27.92,evm.model.Chr25.576,evm.model.Chr01.688,evm.model.Chr27.263,evm.model.Chr28.147,	0.09221280168712888
Biological process	oocyte axis specification	GO:0007309	5	0.008058131556280324	2.3035500598324687	11	115	327	7875	evm.model.Chr21.431,evm.model.Chr06.387,evm.model.Chr24.299,evm.model.Chr19.334,evm.model.Chr09.758,evm.model.Chr22.604,evm.model.Chr08.798,evm.model.Chr17.220,evm.model.Chr04.904,evm.model.Chr07.468,evm.model.Chr08.474,	0.09221280168712888
Biological process	regulation of synaptic plasticity	GO:0048167	8	0.008058131556280324	2.3035500598324687	11	115	327	7875	evm.model.Chr21.674,evm.model.Chr17.728,evm.model.Chr03.681,evm.model.Chr18.202,evm.model.Chr26.392,evm.model.Chr02.138,evm.model.Chr27.236,evm.model.Chr10.624,evm.model.Chr28.231,evm.model.Chr01.274,evm.model.Chr21.351,	0.09221280168712888
Biological process	regulation of lymphocyte activation	GO:0051249	7	0.008094204489937917	2.2060368373135377	12	131	327	7875	evm.model.Chr12.870,evm.model.Chr14.485,evm.model.Chr17.728,evm.model.Chr01.81,evm.model.Chr22.648,evm.model.Chr26.151,evm.model.Chr24.208,evm.model.Chr16.74,evm.model.Chr10.686,evm.model.Chr01.688,evm.model.Chr16.263,evm.model.Chr28.440,	0.09212939181940051
Biological process	ERBB signaling pathway	GO:0038127	9	0.008094204489937917	2.2060368373135377	12	131	327	7875	evm.model.Chr14.357,evm.model.Chr04.983,evm.model.Chr11.912,evm.model.Chr06.387,evm.model.Chr07.187,evm.model.Chr01.81,evm.model.Chr24.312,evm.model.Chr26.282,evm.model.Chr24.208,evm.model.Chr02.455,evm.model.Chr01.688,evm.model.Chr21.393,	0.09212939181940051
Biological process	walking behavior	GO:0090659	4	0.008150729017474934	3.3603584382334115	6	43	327	7875	evm.model.Chr04.981,evm.model.Chr03.639,evm.model.Chr01.686,evm.model.Chr09.653,evm.model.Chr14.201,evm.model.Chr13.329,	0.09244260988858581
Biological process	regulation of calcium ion transport into cytosol	GO:0010522	9	0.008150729017474934	3.3603584382334115	6	43	327	7875	evm.model.Chr24.158,evm.model.Chr24.262,evm.model.Chr26.392,evm.model.Chr16.74,evm.model.Chr22.810,evm.model.Chr10.624,	0.09244260988858581
Biological process	apical protein localization	GO:0045176	5	0.008150729017474934	3.3603584382334115	6	43	327	7875	evm.model.Chr22.200,evm.model.Chr09.758,evm.model.Chr10.686,evm.model.Chr17.220,evm.model.Chr06.514,evm.model.Chr07.468,	0.09244260988858581
Biological process	androgen receptor signaling pathway	GO:0030521	9	0.008150729017474934	3.3603584382334115	6	43	327	7875	evm.model.Chr10.75,evm.model.Chr22.129,evm.model.Chr19.666,evm.model.Chr22.690,evm.model.Chr10.683,evm.model.Chr27.263,	0.09244260988858581
Biological process	positive regulation of hormone secretion	GO:0046887	9	0.008352001092366668	2.408256880733945	10	100	327	7875	evm.model.Chr14.183,evm.model.Chr15.911,evm.model.Chr22.604,evm.model.Chr27.92,evm.model.Chr25.576,evm.model.Chr01.688,evm.model.Chr07.43,evm.model.Chr17.79,evm.model.Chr18.91,evm.model.Chr11.721,	0.09290690220374369
Biological process	negative regulation of insulin secretion	GO:0046676	11	0.00835606468972483	3.8842852915063624	5	31	327	7875	evm.model.Chr27.21,evm.model.Chr01.688,evm.model.Chr09.479,evm.model.Chr23.818,evm.model.Chr10.624,	0.09279016782631719
Biological process	hair cell differentiation	GO:0035315	7	0.008418798930693971	2.549919050188883	9	85	327	7875	evm.model.Chr14.289,evm.model.Chr06.387,evm.model.Chr24.299,evm.model.Chr17.728,evm.model.Chr01.644,evm.model.Chr12.140,evm.model.Chr09.653,evm.model.Chr17.79,evm.model.Chr15.362,	0.09332421632042326
Biological process	eating behavior	GO:0042755	4	0.008418798930693971	2.549919050188883	9	85	327	7875	evm.model.Chr27.18,evm.model.Chr25.576,evm.model.Chr22.810,evm.model.Chr27.72,evm.model.Chr10.683,evm.model.Chr09.653,evm.model.Chr18.91,evm.model.Chr14.209,evm.model.Chr14.110,	0.09332421632042326
Biological process	regulation of cell development	GO:0060284	6	0.008585930174290102	1.3428123375207555	61	1094	327	7875	evm.model.Chr21.431,evm.model.Chr21.674,evm.model.Chr24.24,evm.model.Chr05.797,evm.model.Chr11.912,evm.model.Chr14.265,evm.model.Chr14.289,evm.model.Chr22.200,evm.model.Chr06.387,evm.model.Chr07.187,evm.model.Chr06.256,evm.model.Chr22.92,evm.model.Chr22.690,evm.model.Chr14.183,evm.model.Chr19.527,evm.model.Chr24.299,evm.model.Chr17.728,evm.model.Chr19.334,evm.model.Chr05.280,evm.model.Chr03.681,e…	0.09484699988028615
Biological process	intracellular signal transduction	GO:0035556	6	0.008741341336081399	1.257095967069332	89	1705	327	7875	evm.model.Chr24.24,evm.model.Chr14.485,evm.model.Chr15.177,evm.model.Chr11.947,evm.model.Chr13.651,evm.model.Chr11.912,evm.model.Chr22.129,evm.model.Chr14.265,evm.model.Chr22.143,evm.model.Chr04.981,evm.model.Chr22.200,evm.model.Chr24.158,evm.model.Chr06.387,evm.model.Chr14.292,evm.model.Chr07.187,evm.model.Chr12.57,evm.model.Chr22.92,evm.model.Chr22.690,evm.model.Chr18.507,evm.model.Chr06.123,ev…	0.09639672954356893
Biological process	negative regulation of synaptic transmission	GO:0050805	8	0.008837991962902025	2.71352887970022	8	71	327	7875	evm.model.Chr03.681,evm.model.Chr26.18,evm.model.Chr27.21,evm.model.Chr27.153,evm.model.Chr15.1019,evm.model.Chr09.653,evm.model.Chr27.236,evm.model.Chr01.274,	0.0972942327660406
Biological process	R7 cell differentiation	GO:0045466	9	0.008855414166540787	2.9575084500241426	7	57	327	7875	evm.model.Chr22.231,evm.model.Chr04.983,evm.model.Chr11.912,evm.model.Chr21.542,evm.model.Chr23.512,evm.model.Chr24.208,evm.model.Chr01.688,	0.09731794809919134
Biological process	reproductive behavior	GO:0019098	4	0.008882256193430416	1.8085723610254922	19	253	327	7875	evm.model.Chr03.639,evm.model.Chr07.185,evm.model.Chr06.123,evm.model.Chr17.728,evm.model.Chr03.681,evm.model.Chr09.758,evm.model.Chr25.576,evm.model.Chr01.686,evm.model.Chr10.332,evm.model.Chr10.667,evm.model.Chr07.43,evm.model.Chr09.653,evm.model.Chr18.91,evm.model.Chr21.39,evm.model.Chr08.139,evm.model.Chr15.362,evm.model.Chr21.351,evm.model.Chr13.329,evm.model.Chr07.205,	0.09744492422878738
Biological process	organ growth	GO:0035265	4	0.008888344562291262	2.1011637214457237	13	149	327	7875	evm.model.Chr14.357,evm.model.Chr14.265,evm.model.Chr06.387,evm.model.Chr03.681,evm.model.Chr15.939,evm.model.Chr03.342,evm.model.Chr15.718,evm.model.Chr01.688,evm.model.Chr26.218,evm.model.Chr01.489,evm.model.Chr17.79,evm.model.Chr10.624,evm.model.Chr22.177,	0.09734417223375344
Biological process	molting cycle, chitin-based cuticle	GO:0007591	4	0.009070345897985721	2.5202688286750585	9	86	327	7875	evm.model.Chr03.639,evm.model.Chr23.881,evm.model.Chr27.92,evm.model.Chr08.779,evm.model.Chr22.810,evm.model.Chr17.105,evm.model.Chr10.332,evm.model.Chr17.220,evm.model.Chr10.419,	0.0991670407440154
Biological process	positive regulation of small GTPase mediated signal transduction	GO:0051057	9	0.009116857453300042	3.283986655546289	6	44	327	7875	evm.model.Chr24.24,evm.model.Chr11.947,evm.model.Chr05.216,evm.model.Chr08.783,evm.model.Chr27.236,evm.model.Chr07.200,	0.09950487912214806
Biological process	negative regulation of response to wounding	GO:1903035	7	0.009116857453300042	3.283986655546289	6	44	327	7875	evm.model.Chr11.912,evm.model.Chr03.681,evm.model.Chr22.648,evm.model.Chr03.342,evm.model.Chr01.686,evm.model.Chr10.624,	0.09950487912214806
Biological process	positive regulation of Ras protein signal transduction	GO:0046579	10	0.009116857453300042	3.283986655546289	6	44	327	7875	evm.model.Chr24.24,evm.model.Chr11.947,evm.model.Chr05.216,evm.model.Chr08.783,evm.model.Chr27.236,evm.model.Chr07.200,	0.09950487912214806
Biological process	heart contraction	GO:0060047	6	0.009133608131049464	2.2641731357327686	11	117	327	7875	evm.model.Chr04.981,evm.model.Chr24.158,evm.model.Chr18.445,evm.model.Chr18.203,evm.model.Chr03.342,evm.model.Chr27.92,evm.model.Chr17.79,evm.model.Chr10.624,evm.model.Chr21.351,evm.model.Chr14.217,evm.model.Chr07.563,	0.0978447365164862
Biological process	regulation of behavior	GO:0050795	4	0.00951724102693663	1.8694231494281766	17	219	327	7875	evm.model.Chr03.639,evm.model.Chr06.123,evm.model.Chr17.728,evm.model.Chr27.18,evm.model.Chr27.92,evm.model.Chr25.576,evm.model.Chr22.810,evm.model.Chr27.72,evm.model.Chr10.332,evm.model.Chr18.195,evm.model.Chr28.87,evm.model.Chr18.91,evm.model.Chr08.139,evm.model.Chr15.362,evm.model.Chr20.92,evm.model.Chr21.351,evm.model.Chr11.721,	0.1017833797075404
Biological process	epithelial structure maintenance	GO:0010669	7	0.009574599251718996	3.762901376146789	5	32	327	7875	evm.model.Chr07.187,evm.model.Chr08.534,evm.model.Chr02.455,evm.model.Chr07.468,evm.model.Chr06.647,	0.10222528581316061
Biological process	regulation of neuromuscular synaptic transmission	GO:1900073	8	0.009574599251718996	3.762901376146789	5	32	327	7875	evm.model.Chr25.576,evm.model.Chr27.153,evm.model.Chr25.659,evm.model.Chr09.653,evm.model.Chr23.818,	0.10222528581316061
Biological process	negative regulation of cell-cell adhesion	GO:0022408	7	0.009594805916722127	2.675840978593272	8	72	327	7875	evm.model.Chr11.912,evm.model.Chr24.299,evm.model.Chr01.81,evm.model.Chr22.648,evm.model.Chr09.758,evm.model.Chr24.208,evm.model.Chr03.342,evm.model.Chr10.624,	0.10209898649947718
Biological process	compound eye photoreceptor fate commitment	GO:0001752	8	0.010162168758251933	3.211009174311927	6	45	327	7875	evm.model.Chr22.200,evm.model.Chr06.387,evm.model.Chr21.542,evm.model.Chr23.512,evm.model.Chr24.208,evm.model.Chr01.688,	0.10397056768073486
Biological process	positive regulation of transporter activity	GO:0032411	7	0.010162168758251933	3.211009174311927	6	45	327	7875	evm.model.Chr04.981,evm.model.Chr24.158,evm.model.Chr22.648,evm.model.Chr26.392,evm.model.Chr03.342,evm.model.Chr14.217,	0.10397056768073486
Biological process	positive regulation of synaptic transmission	GO:0050806	8	0.010316866722631213	2.226119805720453	11	119	327	7875	evm.model.Chr07.187,evm.model.Chr18.507,evm.model.Chr03.681,evm.model.Chr04.126,evm.model.Chr25.576,evm.model.Chr25.659,evm.model.Chr27.236,evm.model.Chr10.624,evm.model.Chr18.91,evm.model.Chr01.274,evm.model.Chr11.721,	0.10521553358408216
Biological process	regulation of cell maturation	GO:1903429	7	0.010398851077632942	2.6391856227221315	8	73	327	7875	evm.model.Chr21.431,evm.model.Chr24.299,evm.model.Chr17.728,evm.model.Chr18.209,evm.model.Chr10.332,evm.model.Chr01.103,evm.model.Chr02.272,evm.model.Chr07.563,	0.10588223126011562
Biological process	regulation of dendrite development	GO:0050773	9	0.010424240421333053	2.0596933848382424	13	152	327	7875	evm.model.Chr21.431,evm.model.Chr11.912,evm.model.Chr14.289,evm.model.Chr07.187,evm.model.Chr24.299,evm.model.Chr17.728,evm.model.Chr05.280,evm.model.Chr03.681,evm.model.Chr18.209,evm.model.Chr18.202,evm.model.Chr03.471,evm.model.Chr04.126,evm.model.Chr24.833,	0.10597146482548148
Biological process	maintenance of protein location	GO:0045185	4	0.010487225174379944	2.462989991659717	9	88	327	7875	evm.model.Chr19.334,evm.model.Chr09.758,evm.model.Chr18.443,evm.model.Chr18.465,evm.model.Chr27.23,evm.model.Chr02.455,evm.model.Chr10.683,evm.model.Chr17.79,evm.model.Chr21.32,	0.10644199563932764
Biological process	multi-organism reproductive process	GO:0044703	3	0.010571403673530932	1.2977519757611713	70	1299	327	7875	evm.model.Chr21.431,evm.model.Chr24.24,evm.model.Chr13.651,evm.model.Chr14.381,evm.model.Chr11.912,evm.model.Chr14.265,evm.model.Chr14.289,evm.model.Chr22.200,evm.model.Chr03.639,evm.model.Chr06.387,evm.model.Chr19.666,evm.model.Chr14.292,evm.model.Chr07.185,evm.model.Chr12.57,evm.model.Chr25.196,evm.model.Chr24.299,evm.model.Chr17.728,evm.model.Chr19.334,evm.model.Chr03.681,evm.model.Chr24.262,e…	0.10712579811619423
Biological process	vascular process in circulatory system	GO:0003018	5	0.0106509252608743	2.857253926294511	7	59	327	7875	evm.model.Chr22.231,evm.model.Chr22.648,evm.model.Chr03.342,evm.model.Chr27.160,evm.model.Chr09.653,evm.model.Chr10.624,evm.model.Chr07.563,	0.10776031367113141
Biological process	regulation of lipid transport	GO:0032368	6	0.0106509252608743	2.857253926294511	7	59	327	7875	evm.model.Chr03.639,evm.model.Chr05.341,evm.model.Chr22.648,evm.model.Chr27.92,evm.model.Chr01.688,evm.model.Chr27.263,evm.model.Chr28.147,	0.10776031367113141
Biological process	thermotaxis	GO:0043052	5	0.010910035537508134	3.6488740617180984	5	33	327	7875	evm.model.Chr19.666,evm.model.Chr02.226,evm.model.Chr02.138,evm.model.Chr01.139,evm.model.Chr18.91,	0.1100325419558178
Biological process	oocyte construction	GO:0007308	6	0.010951004216844917	2.2075688073394493	11	120	327	7875	evm.model.Chr21.431,evm.model.Chr06.387,evm.model.Chr24.299,evm.model.Chr19.334,evm.model.Chr09.758,evm.model.Chr22.604,evm.model.Chr08.798,evm.model.Chr17.220,evm.model.Chr04.904,evm.model.Chr07.468,evm.model.Chr08.474,	0.11027124941259005
Biological process	cell surface receptor signaling pathway	GO:0007166	6	0.011009521522736376	1.2529346142959423	86	1653	327	7875	evm.model.Chr14.357,evm.model.Chr04.983,evm.model.Chr14.485,evm.model.Chr10.75,evm.model.Chr21.455,evm.model.Chr11.912,evm.model.Chr14.265,evm.model.Chr04.981,evm.model.Chr22.200,evm.model.Chr24.158,evm.model.Chr06.387,evm.model.Chr07.185,evm.model.Chr07.187,evm.model.Chr12.57,evm.model.Chr22.92,evm.model.Chr18.507,evm.model.Chr14.183,evm.model.Chr14.180,evm.model.Chr19.527,evm.model.Chr06.123,ev…	0.11068563120807833
Biological process	establishment of vesicle localization	GO:0051650	6	0.011147333743285803	1.8796151264264938	16	205	327	7875	evm.model.Chr21.431,evm.model.Chr14.381,evm.model.Chr26.18,evm.model.Chr26.392,evm.model.Chr18.106,evm.model.Chr27.21,evm.model.Chr25.576,evm.model.Chr27.159,evm.model.Chr17.220,evm.model.Chr09.479,evm.model.Chr24.833,evm.model.Chr23.818,evm.model.Chr17.79,evm.model.Chr01.274,evm.model.Chr15.362,evm.model.Chr11.721,	0.11189465398378538
Biological process	blood circulation	GO:0008015	5	0.011147333743285803	1.8796151264264938	16	205	327	7875	evm.model.Chr22.231,evm.model.Chr04.981,evm.model.Chr24.158,evm.model.Chr06.256,evm.model.Chr22.648,evm.model.Chr18.445,evm.model.Chr18.203,evm.model.Chr03.342,evm.model.Chr27.92,evm.model.Chr27.160,evm.model.Chr09.653,evm.model.Chr17.79,evm.model.Chr10.624,evm.model.Chr21.351,evm.model.Chr14.217,evm.model.Chr07.563,	0.11189465398378538
Biological process	cellular response to amino acid stimulus	GO:0071230	7	0.011289933498033866	3.141204627044276	6	46	327	7875	evm.model.Chr21.431,evm.model.Chr14.292,evm.model.Chr24.262,evm.model.Chr23.881,evm.model.Chr17.79,evm.model.Chr01.274,	0.11297022938221013
Biological process	phagocytosis, engulfment	GO:0006911	8	0.011289933498033866	3.141204627044276	6	46	327	7875	evm.model.Chr22.231,evm.model.Chr17.728,evm.model.Chr01.688,evm.model.Chr26.359,evm.model.Chr17.79,evm.model.Chr14.217,	0.11297022938221013
Biological process	regulation of Ras protein signal transduction	GO:0046578	9	0.011377423198926429	2.1094220853144043	12	137	327	7875	evm.model.Chr24.24,evm.model.Chr11.947,evm.model.Chr07.187,evm.model.Chr05.216,evm.model.Chr01.81,evm.model.Chr09.758,evm.model.Chr01.732,evm.model.Chr08.534,evm.model.Chr18.270,evm.model.Chr08.783,evm.model.Chr27.236,evm.model.Chr07.200,	0.11348935128318788
Biological process	response to monoamine	GO:0071867	6	0.011641685833528204	2.8096330275229358	7	60	327	7875	evm.model.Chr24.158,evm.model.Chr06.123,evm.model.Chr26.392,evm.model.Chr25.576,evm.model.Chr10.624,evm.model.Chr18.91,evm.model.Chr08.139,	0.11594391484829496
Biological process	tissue remodeling	GO:0048771	3	0.011641685833528204	2.8096330275229358	7	60	327	7875	evm.model.Chr17.728,evm.model.Chr24.262,evm.model.Chr23.881,evm.model.Chr24.208,evm.model.Chr16.550,evm.model.Chr26.327,evm.model.Chr10.624,	0.11594391484829496
Biological process	macromolecule localization	GO:0033036	3	0.011686510476120793	1.21034986490621	107	2129	327	7875	evm.model.Chr14.117,evm.model.Chr21.431,evm.model.Chr21.674,evm.model.Chr12.870,evm.model.Chr05.797,evm.model.Chr19.717,evm.model.Chr09.87,evm.model.Chr14.381,evm.model.Chr22.143,evm.model.Chr12.711,evm.model.Chr12.712,evm.model.Chr04.981,evm.model.Chr14.289,evm.model.Chr22.200,evm.model.Chr03.639,evm.model.Chr24.158,evm.model.Chr06.387,evm.model.Chr19.666,evm.model.Chr22.690,evm.model.Chr18.507,…	0.11602775354329273
Biological process	cellular component organization or biogenesis	GO:0071840	3	0.011741868766442454	1.1186367701122777	193	4155	327	7875	evm.model.Chr14.357,evm.model.Chr22.231,evm.model.Chr21.315,evm.model.Chr21.431,evm.model.Chr21.674,evm.model.Chr24.24,evm.model.Chr12.870,evm.model.Chr19.504,evm.model.Chr15.177,evm.model.Chr06.589,evm.model.Chr24.196,evm.model.Chr11.947,evm.model.Chr05.797,evm.model.Chr13.651,evm.model.Chr14.381,evm.model.Chr21.455,evm.model.Chr11.912,evm.model.Chr22.143,evm.model.Chr07.253,evm.model.Chr04.981,…	0.11639606767854463
Biological process	lymphocyte activation	GO:0046649	5	0.011758545422507205	1.8276949541284402	17	224	327	7875	evm.model.Chr12.870,evm.model.Chr14.485,evm.model.Chr05.797,evm.model.Chr17.728,evm.model.Chr01.81,evm.model.Chr22.648,evm.model.Chr09.758,evm.model.Chr18.209,evm.model.Chr23.881,evm.model.Chr26.151,evm.model.Chr24.208,evm.model.Chr16.74,evm.model.Chr10.686,evm.model.Chr01.688,evm.model.Chr17.79,evm.model.Chr16.263,evm.model.Chr28.440,	0.11638038590537411
Biological process	appendage development	GO:0048736	4	0.011939599929501665	1.4072151759932745	44	753	327	7875	evm.model.Chr14.357,evm.model.Chr24.24,evm.model.Chr11.947,evm.model.Chr10.75,evm.model.Chr13.651,evm.model.Chr06.387,evm.model.Chr07.187,evm.model.Chr24.299,evm.model.Chr17.728,evm.model.Chr19.334,evm.model.Chr04.211,evm.model.Chr03.471,evm.model.Chr22.604,evm.model.Chr15.939,evm.model.Chr01.644,evm.model.Chr23.887,evm.model.Chr24.208,evm.model.Chr15.718,evm.model.Chr08.534,evm.model.Chr02.455,e…	0.1153075908343085
Biological process	hindbrain development	GO:0030902	4	0.012364268440453463	2.2719404535225896	10	106	327	7875	evm.model.Chr11.912,evm.model.Chr07.187,evm.model.Chr06.256,evm.model.Chr14.183,evm.model.Chr23.881,evm.model.Chr22.604,evm.model.Chr23.887,evm.model.Chr01.688,evm.model.Chr25.659,evm.model.Chr17.79,	0.11922821034712613
Biological process	neuromuscular process controlling balance	GO:0050885	6	0.0123672722939705	3.5415542363734485	5	34	327	7875	evm.model.Chr17.728,evm.model.Chr25.659,evm.model.Chr09.653,evm.model.Chr17.79,evm.model.Chr08.125,	0.11907702960992139
Biological process	adenylate cyclase-inhibiting G protein-coupled receptor signaling pathway	GO:0007193	8	0.0123672722939705	3.5415542363734485	5	34	327	7875	evm.model.Chr27.21,evm.model.Chr10.332,evm.model.Chr08.52,evm.model.Chr08.139,evm.model.Chr11.977,	0.11907702960992139
Biological process	cell adhesion mediated by integrin	GO:0033627	4	0.012503351567341392	3.074370486043334	6	47	327	7875	evm.model.Chr17.728,evm.model.Chr08.534,evm.model.Chr02.455,evm.model.Chr01.688,evm.model.Chr01.114,evm.model.Chr21.32,	0.12002464290697895
Biological process	chloride transmembrane transport	GO:1902476	9	0.012503351567341392	3.074370486043334	6	47	327	7875	evm.model.Chr17.887,evm.model.Chr15.911,evm.model.Chr27.308,evm.model.Chr28.215,evm.model.Chr14.209,evm.model.Chr14.110,	0.12002464290697895
Biological process	positive regulation of cell-substrate adhesion	GO:0010811	7	0.012503351567341392	3.074370486043334	6	47	327	7875	evm.model.Chr17.728,evm.model.Chr19.334,evm.model.Chr08.534,evm.model.Chr27.299,evm.model.Chr17.79,evm.model.Chr28.114,	0.12002464290697895
Biological process	positive regulation of ERK1 and ERK2 cascade	GO:0070374	10	0.012697454724128976	2.7635734696946908	7	61	327	7875	evm.model.Chr03.681,evm.model.Chr22.810,evm.model.Chr01.688,evm.model.Chr26.327,evm.model.Chr25.659,evm.model.Chr17.79,evm.model.Chr20.92,	0.12133969477001214
Biological process	cytokinetic process	GO:0032506	4	0.012697454724128976	2.7635734696946908	7	61	327	7875	evm.model.Chr14.289,evm.model.Chr07.187,evm.model.Chr05.280,evm.model.Chr20.397,evm.model.Chr17.79,evm.model.Chr04.904,evm.model.Chr09.175,	0.12133969477001214
Biological process	leg disc development	GO:0035218	7	0.012916436626637218	2.3817925194071985	9	91	327	7875	evm.model.Chr14.357,evm.model.Chr11.947,evm.model.Chr10.75,evm.model.Chr13.651,evm.model.Chr10.683,evm.model.Chr10.549,evm.model.Chr12.140,evm.model.Chr01.139,evm.model.Chr13.130,	0.12306332893600243
Biological process	cerebellum development	GO:0021549	4	0.013111173358398731	2.5350072428778367	8	76	327	7875	evm.model.Chr11.912,evm.model.Chr14.183,evm.model.Chr23.881,evm.model.Chr22.604,evm.model.Chr23.887,evm.model.Chr01.688,evm.model.Chr25.659,evm.model.Chr17.79,	0.12473226714393063
Biological process	intracellular receptor signaling pathway	GO:0030522	6	0.013315441017822338	1.9376779500158177	14	174	327	7875	evm.model.Chr10.75,evm.model.Chr22.129,evm.model.Chr06.387,evm.model.Chr19.666,evm.model.Chr22.690,evm.model.Chr21.542,evm.model.Chr08.826,evm.model.Chr26.151,evm.model.Chr10.683,evm.model.Chr16.550,evm.model.Chr27.263,evm.model.Chr28.389,evm.model.Chr10.624,evm.model.Chr06.621,	0.1264867675821156
Biological process	response to peptide	GO:1901652	6	0.013617277904044545	1.61447388652555	24	358	327	7875	evm.model.Chr21.674,evm.model.Chr11.912,evm.model.Chr04.981,evm.model.Chr06.387,evm.model.Chr07.187,evm.model.Chr14.183,evm.model.Chr03.681,evm.model.Chr01.81,evm.model.Chr22.648,evm.model.Chr24.74,evm.model.Chr23.881,evm.model.Chr26.151,evm.model.Chr17.565,evm.model.Chr10.683,evm.model.Chr01.688,evm.model.Chr10.332,evm.model.Chr07.43,evm.model.Chr26.327,evm.model.Chr02.272,evm.model.Chr10.624,ev…	0.12916150202437487
Biological process	chloride transport	GO:0006821	8	0.013805542371949975	3.010321100917431	6	48	327	7875	evm.model.Chr17.887,evm.model.Chr15.911,evm.model.Chr27.308,evm.model.Chr28.215,evm.model.Chr14.209,evm.model.Chr14.110,	0.1307526405331488
Biological process	negative regulation of hormone secretion	GO:0046888	9	0.013805542371949975	3.010321100917431	6	48	327	7875	evm.model.Chr18.209,evm.model.Chr27.21,evm.model.Chr01.688,evm.model.Chr09.479,evm.model.Chr23.818,evm.model.Chr10.624,	0.1307526405331488
Biological process	membrane protein proteolysis	GO:0033619	7	0.013950985034024033	3.4403669724770642	5	35	327	7875	evm.model.Chr14.289,evm.model.Chr19.334,evm.model.Chr22.648,evm.model.Chr17.79,evm.model.Chr09.556,	0.13038647889570262
Biological process	oogenesis	GO:0048477	6	0.014547798049544536	1.4418366438051127	37	618	327	7875	evm.model.Chr21.431,evm.model.Chr11.912,evm.model.Chr14.265,evm.model.Chr06.387,evm.model.Chr24.299,evm.model.Chr17.728,evm.model.Chr19.334,evm.model.Chr03.681,evm.model.Chr24.262,evm.model.Chr09.758,evm.model.Chr15.43,evm.model.Chr22.604,evm.model.Chr01.644,evm.model.Chr18.106,evm.model.Chr24.208,evm.model.Chr02.455,evm.model.Chr18.270,evm.model.Chr10.683,evm.model.Chr01.688,evm.model.Chr08.798,…	0.13576524856192806
Biological process	cellular process	GO:0009987	2	0.014854447127680359	1.0300611455223696	316	7388	327	7875	evm.model.Chr14.117,evm.model.Chr14.357,evm.model.Chr22.231,evm.model.Chr03.707,evm.model.Chr04.983,evm.model.Chr21.315,evm.model.Chr21.431,evm.model.Chr21.674,evm.model.Chr24.24,evm.model.Chr12.870,evm.model.Chr14.485,evm.model.Chr19.504,evm.model.Chr07.272,evm.model.Chr15.177,evm.model.Chr06.589,evm.model.Chr24.196,evm.model.Chr23.276,evm.model.Chr11.947,evm.model.Chr05.797,evm.model.Chr19.717,…	0.13842433624537223
Biological process	response to nitrogen compound	GO:1901698	4	0.014982556626389365	1.400925055274594	42	722	327	7875	evm.model.Chr21.431,evm.model.Chr21.674,evm.model.Chr14.485,evm.model.Chr11.912,evm.model.Chr04.981,evm.model.Chr03.639,evm.model.Chr24.158,evm.model.Chr06.387,evm.model.Chr14.292,evm.model.Chr07.187,evm.model.Chr14.183,evm.model.Chr06.123,evm.model.Chr19.342,evm.model.Chr03.681,evm.model.Chr22.652,evm.model.Chr24.262,evm.model.Chr01.81,evm.model.Chr22.648,evm.model.Chr24.74,evm.model.Chr09.758,e…	0.13701408312282037
Biological process	positive regulation of lymphocyte activation	GO:0051251	8	0.01518613555297188	2.470007057163021	8	78	327	7875	evm.model.Chr12.870,evm.model.Chr22.648,evm.model.Chr26.151,evm.model.Chr16.74,evm.model.Chr10.686,evm.model.Chr01.688,evm.model.Chr16.263,evm.model.Chr28.440,	0.1386768309665369
Biological process	glial cell development	GO:0021782	5	0.01518613555297188	2.470007057163021	8	78	327	7875	evm.model.Chr04.983,evm.model.Chr07.185,evm.model.Chr21.542,evm.model.Chr19.334,evm.model.Chr03.681,evm.model.Chr23.887,evm.model.Chr27.249,evm.model.Chr26.218,	0.1386768309665369
Biological process	regulation of protein tyrosine kinase activity	GO:0061097	11	0.015199535498338523	2.9488859764089126	6	49	327	7875	evm.model.Chr22.231,evm.model.Chr06.123,evm.model.Chr01.81,evm.model.Chr18.312,evm.model.Chr26.282,evm.model.Chr24.208,	0.13840262752344248
Biological process	regulation of actin filament bundle assembly	GO:0032231	10	0.015199535498338523	2.9488859764089126	6	49	327	7875	evm.model.Chr07.187,evm.model.Chr17.728,evm.model.Chr22.648,evm.model.Chr09.758,evm.model.Chr10.683,evm.model.Chr07.72,	0.13840262752344248
Biological process	cellular process involved in reproduction in multicellular organism	GO:0022412	3	0.015438478779168374	1.3467225977788508	51	912	327	7875	evm.model.Chr21.431,evm.model.Chr24.24,evm.model.Chr11.912,evm.model.Chr14.265,evm.model.Chr14.289,evm.model.Chr03.639,evm.model.Chr06.387,evm.model.Chr19.666,evm.model.Chr14.292,evm.model.Chr07.185,evm.model.Chr12.57,evm.model.Chr24.299,evm.model.Chr17.728,evm.model.Chr19.334,evm.model.Chr03.681,evm.model.Chr24.262,evm.model.Chr09.758,evm.model.Chr15.43,evm.model.Chr24.342,evm.model.Chr22.604,ev…	0.14017786857324677
Biological process	response to nicotine	GO:0035094	4	0.01566560951267093	3.34480122324159	5	36	327	7875	evm.model.Chr07.43,evm.model.Chr27.247,evm.model.Chr08.736,evm.model.Chr28.87,evm.model.Chr10.624,	0.1420378307734915
Biological process	female gamete generation	GO:0007292	5	0.015887118206428408	1.402535967472894	41	704	327	7875	evm.model.Chr21.431,evm.model.Chr11.912,evm.model.Chr14.265,evm.model.Chr06.387,evm.model.Chr24.299,evm.model.Chr17.728,evm.model.Chr19.334,evm.model.Chr03.681,evm.model.Chr24.262,evm.model.Chr09.758,evm.model.Chr15.43,evm.model.Chr22.604,evm.model.Chr01.644,evm.model.Chr18.106,evm.model.Chr24.208,evm.model.Chr27.23,evm.model.Chr02.455,evm.model.Chr18.270,evm.model.Chr10.683,evm.model.Chr01.688,e…	0.13967516061762025
Biological process	positive regulation of synapse assembly	GO:0051965	8	0.016276753024188295	2.6340309633027523	7	64	327	7875	evm.model.Chr11.912,evm.model.Chr14.289,evm.model.Chr25.576,evm.model.Chr01.686,evm.model.Chr27.153,evm.model.Chr25.659,evm.model.Chr18.195,	0.14212058051530985
Biological process	actin filament-based movement	GO:0030048	4	0.016308529353502688	2.438741145047033	8	79	327	7875	evm.model.Chr24.24,evm.model.Chr04.981,evm.model.Chr24.158,evm.model.Chr17.79,evm.model.Chr14.532,evm.model.Chr15.362,evm.model.Chr21.351,evm.model.Chr08.694,	0.14220323679784697
Biological process	hippo signaling	GO:0035329	7	0.016688261894802325	2.889908256880734	6	50	327	7875	evm.model.Chr13.651,evm.model.Chr14.265,evm.model.Chr24.299,evm.model.Chr24.312,evm.model.Chr12.140,evm.model.Chr18.195,	0.14531554824790988
Biological process	skeletal muscle tissue development	GO:0007519	7	0.016776652271346948	2.281506518590053	9	95	327	7875	evm.model.Chr24.158,evm.model.Chr24.262,evm.model.Chr24.342,evm.model.Chr08.534,evm.model.Chr16.550,evm.model.Chr28.87,evm.model.Chr09.556,evm.model.Chr11.549,evm.model.Chr07.107,	0.14588592302532802
Biological process	cellular response to peptide	GO:1901653	7	0.016886974298569446	1.6946992864424058	19	270	327	7875	evm.model.Chr21.674,evm.model.Chr11.912,evm.model.Chr04.981,evm.model.Chr07.187,evm.model.Chr14.183,evm.model.Chr03.681,evm.model.Chr01.81,evm.model.Chr22.648,evm.model.Chr26.151,evm.model.Chr17.565,evm.model.Chr10.683,evm.model.Chr01.688,evm.model.Chr10.332,evm.model.Chr07.43,evm.model.Chr26.327,evm.model.Chr02.272,evm.model.Chr10.624,evm.model.Chr01.274,evm.model.Chr11.977,	0.14664519642926654
Biological process	sexual reproduction	GO:0019953	4	0.01701860883916073	1.2818141461970998	66	1240	327	7875	evm.model.Chr21.431,evm.model.Chr24.24,evm.model.Chr14.381,evm.model.Chr11.912,evm.model.Chr14.265,evm.model.Chr14.289,evm.model.Chr22.200,evm.model.Chr03.639,evm.model.Chr06.387,evm.model.Chr19.666,evm.model.Chr14.292,evm.model.Chr07.185,evm.model.Chr12.57,evm.model.Chr24.299,evm.model.Chr17.728,evm.model.Chr19.334,evm.model.Chr03.681,evm.model.Chr24.262,evm.model.Chr09.758,evm.model.Chr15.43,ev…	0.1475872282187898
Biological process	cellular response to peptide hormone stimulus	GO:0071375	8	0.01722635430802577	1.7201834862385321	18	252	327	7875	evm.model.Chr21.674,evm.model.Chr11.912,evm.model.Chr07.187,evm.model.Chr14.183,evm.model.Chr03.681,evm.model.Chr01.81,evm.model.Chr22.648,evm.model.Chr26.151,evm.model.Chr17.565,evm.model.Chr10.683,evm.model.Chr01.688,evm.model.Chr10.332,evm.model.Chr07.43,evm.model.Chr26.327,evm.model.Chr02.272,evm.model.Chr10.624,evm.model.Chr01.274,evm.model.Chr11.977,	0.14918584559695144
Biological process	cerebellar cortex development	GO:0021695	4	0.017515327108248546	3.2544011901810066	5	37	327	7875	evm.model.Chr23.881,evm.model.Chr23.887,evm.model.Chr01.688,evm.model.Chr25.659,evm.model.Chr17.79,	0.15148262549250505
Biological process	regulation of striated muscle contraction	GO:0006942	8	0.017515327108248546	3.2544011901810066	5	37	327	7875	evm.model.Chr24.158,evm.model.Chr27.18,evm.model.Chr27.72,evm.model.Chr27.247,evm.model.Chr10.624,	0.15148262549250505
Biological process	head involution	GO:0008258	5	0.017515327108248546	3.2544011901810066	5	37	327	7875	evm.model.Chr14.485,evm.model.Chr07.187,evm.model.Chr17.728,evm.model.Chr17.79,evm.model.Chr07.468,	0.15148262549250505
Biological process	negative regulation of insulin receptor signaling pathway	GO:0046627	8	0.017515327108248546	3.2544011901810066	5	37	327	7875	evm.model.Chr11.912,evm.model.Chr03.681,evm.model.Chr01.81,evm.model.Chr22.648,evm.model.Chr02.272,	0.15148262549250505
Biological process	regulation of hormone metabolic process	GO:0032350	5	0.017515327108248546	3.2544011901810066	5	37	327	7875	evm.model.Chr06.123,evm.model.Chr24.208,evm.model.Chr03.342,evm.model.Chr10.596,evm.model.Chr09.653,	0.15148262549250505
Biological process	defense response to fungus	GO:0050832	7	0.017614285164135435	2.593507410021171	7	65	327	7875	evm.model.Chr12.57,evm.model.Chr23.216,evm.model.Chr24.262,evm.model.Chr22.648,evm.model.Chr16.74,evm.model.Chr11.597,evm.model.Chr07.468,	0.15131193212425778
Biological process	positive regulation of cell communication	GO:0010647	6	0.01764043439031926	1.2765285681105563	67	1264	327	7875	evm.model.Chr04.983,evm.model.Chr24.24,evm.model.Chr14.485,evm.model.Chr11.947,evm.model.Chr10.75,evm.model.Chr14.265,evm.model.Chr22.143,evm.model.Chr07.187,evm.model.Chr22.92,evm.model.Chr18.507,evm.model.Chr14.183,evm.model.Chr06.123,evm.model.Chr05.216,evm.model.Chr03.681,evm.model.Chr01.81,evm.model.Chr22.648,evm.model.Chr15.911,evm.model.Chr24.312,evm.model.Chr18.312,evm.model.Chr26.392,evm…	0.15133260942650736
Biological process	regulation of tube size	GO:0035150	5	0.01768360179052819	2.150229357798165	10	112	327	7875	evm.model.Chr22.231,evm.model.Chr22.200,evm.model.Chr22.648,evm.model.Chr03.342,evm.model.Chr27.160,evm.model.Chr12.140,evm.model.Chr09.653,evm.model.Chr17.79,evm.model.Chr10.624,evm.model.Chr07.563,	0.15149902931831546
Biological process	regulation of mononuclear cell proliferation	GO:0032944	7	0.01827454558370034	2.833243389098759	6	51	327	7875	evm.model.Chr14.485,evm.model.Chr17.728,evm.model.Chr22.648,evm.model.Chr26.151,evm.model.Chr24.208,evm.model.Chr16.74,	0.15635161550403487
Biological process	regulation of lymphocyte proliferation	GO:0050670	8	0.01827454558370034	2.833243389098759	6	51	327	7875	evm.model.Chr14.485,evm.model.Chr17.728,evm.model.Chr22.648,evm.model.Chr26.151,evm.model.Chr24.208,evm.model.Chr16.74,	0.15635161550403487
Biological process	regulation of leukocyte proliferation	GO:0070663	6	0.01827454558370034	2.833243389098759	6	51	327	7875	evm.model.Chr14.485,evm.model.Chr17.728,evm.model.Chr22.648,evm.model.Chr26.151,evm.model.Chr24.208,evm.model.Chr16.74,	0.15635161550403487
Biological process	positive regulation of signaling	GO:0023056	5	0.01852369286813671	1.2735060063865375	67	1267	327	7875	evm.model.Chr04.983,evm.model.Chr24.24,evm.model.Chr14.485,evm.model.Chr11.947,evm.model.Chr10.75,evm.model.Chr14.265,evm.model.Chr22.143,evm.model.Chr07.187,evm.model.Chr22.92,evm.model.Chr18.507,evm.model.Chr14.183,evm.model.Chr06.123,evm.model.Chr05.216,evm.model.Chr03.681,evm.model.Chr01.81,evm.model.Chr22.648,evm.model.Chr15.911,evm.model.Chr24.312,evm.model.Chr18.312,evm.model.Chr26.392,evm…	0.15433989325686717
Biological process	appendage morphogenesis	GO:0035107	4	0.018542907641549644	1.3817867348473456	42	732	327	7875	evm.model.Chr14.357,evm.model.Chr24.24,evm.model.Chr11.947,evm.model.Chr10.75,evm.model.Chr13.651,evm.model.Chr06.387,evm.model.Chr07.187,evm.model.Chr24.299,evm.model.Chr17.728,evm.model.Chr19.334,evm.model.Chr04.211,evm.model.Chr03.471,evm.model.Chr22.604,evm.model.Chr15.939,evm.model.Chr01.644,evm.model.Chr23.887,evm.model.Chr24.208,evm.model.Chr15.718,evm.model.Chr08.534,evm.model.Chr02.455,e…	0.15429829413477472
Biological process	regulation of small GTPase mediated signal transduction	GO:0051056	8	0.018725200526433006	1.9089841127769074	13	164	327	7875	evm.model.Chr24.24,evm.model.Chr11.947,evm.model.Chr07.187,evm.model.Chr05.216,evm.model.Chr17.728,evm.model.Chr01.81,evm.model.Chr09.758,evm.model.Chr01.732,evm.model.Chr08.534,evm.model.Chr18.270,evm.model.Chr08.783,evm.model.Chr27.236,evm.model.Chr07.200,	0.1556120314934602
Biological process	metencephalon development	GO:0022037	4	0.018731064437549128	2.378525314305131	8	81	327	7875	evm.model.Chr11.912,evm.model.Chr14.183,evm.model.Chr23.881,evm.model.Chr22.604,evm.model.Chr23.887,evm.model.Chr01.688,evm.model.Chr25.659,evm.model.Chr17.79,	0.15545807906892986
Biological process	negative regulation of protein phosphorylation	GO:0001933	10	0.018754171269398823	1.6760762173606212	19	273	327	7875	evm.model.Chr24.196,evm.model.Chr14.183,evm.model.Chr06.123,evm.model.Chr19.334,evm.model.Chr03.681,evm.model.Chr01.81,evm.model.Chr22.648,evm.model.Chr09.758,evm.model.Chr03.471,evm.model.Chr18.465,evm.model.Chr26.282,evm.model.Chr24.208,evm.model.Chr16.74,evm.model.Chr27.299,evm.model.Chr01.686,evm.model.Chr17.220,evm.model.Chr18.195,evm.model.Chr10.624,evm.model.Chr16.141,	0.1554474482069546
Biological process	somatic muscle development	GO:0007525	5	0.01899573398754484	2.234465147072733	9	97	327	7875	evm.model.Chr10.75,evm.model.Chr13.651,evm.model.Chr07.185,evm.model.Chr03.681,evm.model.Chr16.74,evm.model.Chr02.455,evm.model.Chr16.550,evm.model.Chr27.263,evm.model.Chr01.139,	0.1572452057618322
Biological process	mononuclear cell proliferation	GO:0032943	5	0.01902746149681067	2.5542118432026686	7	66	327	7875	evm.model.Chr14.485,evm.model.Chr17.728,evm.model.Chr22.648,evm.model.Chr09.758,evm.model.Chr26.151,evm.model.Chr24.208,evm.model.Chr16.74,	0.15730355328232323
Biological process	leukocyte proliferation	GO:0070661	4	0.01902746149681067	2.5542118432026686	7	66	327	7875	evm.model.Chr14.485,evm.model.Chr17.728,evm.model.Chr22.648,evm.model.Chr09.758,evm.model.Chr26.151,evm.model.Chr24.208,evm.model.Chr16.74,	0.15730355328232323
Biological process	muscle adaptation	GO:0043500	5	0.01902746149681067	2.5542118432026686	7	66	327	7875	evm.model.Chr13.651,evm.model.Chr27.160,evm.model.Chr17.79,evm.model.Chr08.125,evm.model.Chr10.624,evm.model.Chr11.962,evm.model.Chr11.973,	0.15730355328232323
Biological process	lymphocyte proliferation	GO:0046651	6	0.01902746149681067	2.5542118432026686	7	66	327	7875	evm.model.Chr14.485,evm.model.Chr17.728,evm.model.Chr22.648,evm.model.Chr09.758,evm.model.Chr26.151,evm.model.Chr24.208,evm.model.Chr16.74,	0.15730355328232323
Biological process	circulatory system process	GO:0003013	4	0.019066433285443996	1.767527985859776	16	218	327	7875	evm.model.Chr22.231,evm.model.Chr04.981,evm.model.Chr24.158,evm.model.Chr06.256,evm.model.Chr22.648,evm.model.Chr18.445,evm.model.Chr18.203,evm.model.Chr03.342,evm.model.Chr27.92,evm.model.Chr27.160,evm.model.Chr09.653,evm.model.Chr17.79,evm.model.Chr10.624,evm.model.Chr21.351,evm.model.Chr14.217,evm.model.Chr07.563,	0.15681218807925165
Biological process	regulation of heart rate	GO:0002027	8	0.019504052067419675	3.168759053597296	5	38	327	7875	evm.model.Chr04.981,evm.model.Chr24.158,evm.model.Chr18.203,evm.model.Chr17.79,evm.model.Chr10.624,	0.16020467510017142
Biological process	muscle cell cellular homeostasis	GO:0046716	6	0.019504052067419675	3.168759053597296	5	38	327	7875	evm.model.Chr07.185,evm.model.Chr18.507,evm.model.Chr19.334,evm.model.Chr24.262,evm.model.Chr28.114,	0.16020467510017142
Biological process	negative regulation of cellular response to insulin stimulus	GO:1900077	6	0.019504052067419675	3.168759053597296	5	38	327	7875	evm.model.Chr11.912,evm.model.Chr03.681,evm.model.Chr01.81,evm.model.Chr22.648,evm.model.Chr02.272,	0.16020467510017142
Biological process	positive regulation of protein-containing complex assembly	GO:0031334	7	0.019956167407648384	1.9526407141086042	12	148	327	7875	evm.model.Chr21.674,evm.model.Chr24.196,evm.model.Chr17.728,evm.model.Chr05.280,evm.model.Chr09.758,evm.model.Chr24.342,evm.model.Chr23.887,evm.model.Chr17.565,evm.model.Chr18.154,evm.model.Chr24.833,evm.model.Chr04.904,evm.model.Chr16.141,	0.16328704885282516
Biological process	oocyte anterior/posterior axis specification	GO:0007314	6	0.02003429062736406	2.349518908033117	8	82	327	7875	evm.model.Chr06.387,evm.model.Chr24.299,evm.model.Chr19.334,evm.model.Chr09.758,evm.model.Chr08.798,evm.model.Chr17.220,evm.model.Chr04.904,evm.model.Chr07.468,	0.16371611340874168
Biological process	response to fungus	GO:0009620	6	0.02003429062736406	2.349518908033117	8	82	327	7875	evm.model.Chr12.57,evm.model.Chr23.216,evm.model.Chr24.262,evm.model.Chr22.648,evm.model.Chr16.74,evm.model.Chr17.105,evm.model.Chr11.597,evm.model.Chr07.468,	0.16371611340874168
Biological process	response to amino acid	GO:0043200	6	0.02003429062736406	2.349518908033117	8	82	327	7875	evm.model.Chr21.431,evm.model.Chr14.292,evm.model.Chr24.262,evm.model.Chr22.648,evm.model.Chr23.881,evm.model.Chr17.79,evm.model.Chr10.624,evm.model.Chr01.274,	0.16371611340874168
Biological process	heart process	GO:0003015	5	0.020056184502375896	2.022200434204076	11	131	327	7875	evm.model.Chr04.981,evm.model.Chr24.158,evm.model.Chr18.445,evm.model.Chr18.203,evm.model.Chr03.342,evm.model.Chr27.92,evm.model.Chr17.79,evm.model.Chr10.624,evm.model.Chr21.351,evm.model.Chr14.217,evm.model.Chr07.563,	0.16326707537438565
Biological process	smoothened signaling pathway	GO:0007224	7	0.020056184502375896	2.022200434204076	11	131	327	7875	evm.model.Chr14.183,evm.model.Chr24.262,evm.model.Chr27.31,evm.model.Chr02.437,evm.model.Chr15.939,evm.model.Chr23.887,evm.model.Chr07.43,evm.model.Chr06.514,evm.model.Chr21.39,evm.model.Chr08.65,evm.model.Chr08.474,	0.16326707537438565
Biological process	regulation of actomyosin structure organization	GO:0110020	9	0.02051825485203429	2.5160892783787485	7	67	327	7875	evm.model.Chr07.187,evm.model.Chr17.728,evm.model.Chr22.648,evm.model.Chr18.154,evm.model.Chr10.683,evm.model.Chr27.247,evm.model.Chr07.72,	0.1666030018176644
Biological process	regulation of neurogenesis	GO:0050767	7	0.020781235571342815	1.3109462858833973	54	992	327	7875	evm.model.Chr21.431,evm.model.Chr21.674,evm.model.Chr24.24,evm.model.Chr05.797,evm.model.Chr11.912,evm.model.Chr14.265,evm.model.Chr14.289,evm.model.Chr22.200,evm.model.Chr06.387,evm.model.Chr07.187,evm.model.Chr06.256,evm.model.Chr22.92,evm.model.Chr22.690,evm.model.Chr14.183,evm.model.Chr19.527,evm.model.Chr24.299,evm.model.Chr17.728,evm.model.Chr19.334,evm.model.Chr05.280,evm.model.Chr03.681,e…	0.16852365843732708
Biological process	bone development	GO:0060348	5	0.021420522626401484	2.189324437030859	9	99	327	7875	evm.model.Chr24.158,evm.model.Chr01.688,evm.model.Chr26.327,evm.model.Chr12.140,evm.model.Chr26.218,evm.model.Chr10.624,evm.model.Chr21.39,evm.model.Chr21.32,evm.model.Chr07.563,	0.17239193335944833
Biological process	negative regulation of phosphorylation	GO:0042326	9	0.021516114436793576	1.6272005950905033	20	296	327	7875	evm.model.Chr24.196,evm.model.Chr14.183,evm.model.Chr06.123,evm.model.Chr19.334,evm.model.Chr03.681,evm.model.Chr01.81,evm.model.Chr22.648,evm.model.Chr09.758,evm.model.Chr03.471,evm.model.Chr18.465,evm.model.Chr26.282,evm.model.Chr24.208,evm.model.Chr16.74,evm.model.Chr08.760,evm.model.Chr27.299,evm.model.Chr01.686,evm.model.Chr17.220,evm.model.Chr18.195,evm.model.Chr10.624,evm.model.Chr16.141,	0.17294289208086033
Biological process	centrosome localization	GO:0051642	4	0.02163542056298151	3.087508821453776	5	39	327	7875	evm.model.Chr21.431,evm.model.Chr07.253,evm.model.Chr09.758,evm.model.Chr27.159,evm.model.Chr24.833,	0.17368283459501782
Biological process	regulation of hippo signaling	GO:0035330	8	0.02163542056298151	3.087508821453776	5	39	327	7875	evm.model.Chr14.265,evm.model.Chr24.299,evm.model.Chr24.312,evm.model.Chr12.140,evm.model.Chr18.195,	0.17368283459501782
Biological process	microtubule organizing center localization	GO:0061842	3	0.02163542056298151	3.087508821453776	5	39	327	7875	evm.model.Chr21.431,evm.model.Chr07.253,evm.model.Chr09.758,evm.model.Chr27.159,evm.model.Chr24.833,	0.17368283459501782
Biological process	multicellular organismal response to stress	GO:0033555	4	0.021750500411269802	2.7263285442271075	6	53	327	7875	evm.model.Chr03.681,evm.model.Chr04.904,evm.model.Chr10.624,evm.model.Chr08.139,evm.model.Chr14.209,evm.model.Chr14.110,	0.17394942236064456
Biological process	transition metal ion transport	GO:0000041	8	0.022088575882886485	2.479087965461414	7	68	327	7875	evm.model.Chr24.158,evm.model.Chr23.881,evm.model.Chr11.481,evm.model.Chr28.180,evm.model.Chr26.327,evm.model.Chr26.320,evm.model.Chr11.629,	0.17643180786656448
Biological process	regulation of tube diameter	GO:0035296	6	0.022088575882886485	2.479087965461414	7	68	327	7875	evm.model.Chr22.231,evm.model.Chr22.648,evm.model.Chr03.342,evm.model.Chr27.160,evm.model.Chr09.653,evm.model.Chr10.624,evm.model.Chr07.563,	0.17643180786656448
Biological process	negative regulation of ion transport	GO:0043271	7	0.022088575882886485	2.479087965461414	7	68	327	7875	evm.model.Chr14.289,evm.model.Chr03.681,evm.model.Chr26.176,evm.model.Chr23.881,evm.model.Chr03.342,evm.model.Chr10.624,evm.model.Chr18.91,	0.17643180786656448
Biological process	embryo development	GO:0009790	5	0.022478021158600425	1.2294866015233925	80	1567	327	7875	evm.model.Chr14.357,evm.model.Chr22.231,evm.model.Chr24.24,evm.model.Chr14.485,evm.model.Chr24.196,evm.model.Chr13.651,evm.model.Chr22.143,evm.model.Chr04.981,evm.model.Chr14.289,evm.model.Chr22.200,evm.model.Chr24.158,evm.model.Chr06.387,evm.model.Chr19.666,evm.model.Chr07.185,evm.model.Chr07.187,evm.model.Chr12.57,evm.model.Chr06.256,evm.model.Chr18.507,evm.model.Chr14.183,evm.model.Chr24.299,e…	0.17710124457962806
Biological process	cellular response to hormone stimulus	GO:0032870	6	0.023613732919461117	1.4672153264975714	29	476	327	7875	evm.model.Chr21.431,evm.model.Chr21.674,evm.model.Chr10.75,evm.model.Chr11.912,evm.model.Chr22.129,evm.model.Chr03.639,evm.model.Chr19.666,evm.model.Chr07.187,evm.model.Chr22.690,evm.model.Chr14.183,evm.model.Chr03.681,evm.model.Chr01.81,evm.model.Chr22.648,evm.model.Chr09.758,evm.model.Chr26.151,evm.model.Chr17.565,evm.model.Chr10.683,evm.model.Chr01.688,evm.model.Chr10.332,evm.model.Chr07.43,ev…	0.1783340445837028
Biological process	positive regulation of T cell activation	GO:0050870	9	0.0236452180973038	2.6758409785932726	6	54	327	7875	evm.model.Chr22.648,evm.model.Chr26.151,evm.model.Chr16.74,evm.model.Chr01.688,evm.model.Chr16.263,evm.model.Chr28.440,	0.17836049722155553
Biological process	regulation of regulated secretory pathway	GO:1903305	9	0.0236452180973038	2.6758409785932726	6	54	327	7875	evm.model.Chr14.381,evm.model.Chr17.728,evm.model.Chr27.21,evm.model.Chr10.686,evm.model.Chr09.479,evm.model.Chr11.721,	0.17836049722155553
Biological process	odontogenesis	GO:0042476	5	0.0236452180973038	2.6758409785932726	6	54	327	7875	evm.model.Chr04.211,evm.model.Chr18.209,evm.model.Chr08.534,evm.model.Chr16.550,evm.model.Chr26.218,evm.model.Chr14.217,	0.17836049722155553
Biological process	regulation of calcium ion transmembrane transporter activity	GO:1901019	10	0.023912781505701752	3.010321100917431	5	40	327	7875	evm.model.Chr04.981,evm.model.Chr24.158,evm.model.Chr26.392,evm.model.Chr10.624,evm.model.Chr14.217,	0.17974064777988558
Biological process	positive regulation of ion transmembrane transporter activity	GO:0032414	9	0.023912781505701752	3.010321100917431	5	40	327	7875	evm.model.Chr04.981,evm.model.Chr24.158,evm.model.Chr26.392,evm.model.Chr03.342,evm.model.Chr14.217,	0.17974064777988558
Biological process	cellularization	GO:0007349	4	0.024329616721310288	2.266594711279007	8	85	327	7875	evm.model.Chr21.431,evm.model.Chr24.24,evm.model.Chr03.639,evm.model.Chr22.604,evm.model.Chr20.397,evm.model.Chr24.833,evm.model.Chr15.227,evm.model.Chr15.362,	0.18116469273555116
Biological process	maternal determination of anterior/posterior axis, embryo	GO:0008358	7	0.024329616721310288	2.266594711279007	8	85	327	7875	evm.model.Chr06.387,evm.model.Chr24.299,evm.model.Chr19.334,evm.model.Chr09.758,evm.model.Chr08.798,evm.model.Chr17.220,evm.model.Chr04.904,evm.model.Chr07.468,	0.18116469273555116
Biological process	olfactory behavior	GO:0042048	4	0.024528418671257546	2.0408956616389364	10	118	327	7875	evm.model.Chr21.674,evm.model.Chr06.387,evm.model.Chr18.445,evm.model.Chr27.21,evm.model.Chr10.332,evm.model.Chr02.138,evm.model.Chr18.195,evm.model.Chr01.139,evm.model.Chr08.65,evm.model.Chr07.563,	0.18221927810092725
Biological process	positive regulation of mitotic cell cycle phase transition	GO:1901992	9	0.025475107725191015	2.4082568807339446	7	70	327	7875	evm.model.Chr15.177,evm.model.Chr13.651,evm.model.Chr22.143,evm.model.Chr25.196,evm.model.Chr09.758,evm.model.Chr06.621,evm.model.Chr28.440,	0.18903182379553846
Biological process	cAMP-mediated signaling	GO:0019933	9	0.025647573511021315	2.627189324437031	6	55	327	7875	evm.model.Chr06.123,evm.model.Chr08.783,evm.model.Chr27.160,evm.model.Chr10.332,evm.model.Chr10.624,evm.model.Chr11.977,	0.19009027158052308
Biological process	nuclear migration	GO:0007097	6	0.025647573511021315	2.627189324437031	6	55	327	7875	evm.model.Chr21.431,evm.model.Chr14.183,evm.model.Chr18.106,evm.model.Chr24.833,evm.model.Chr17.79,evm.model.Chr07.107,	0.19009027158052308
Biological process	behavioral response to ethanol	GO:0048149	4	0.025647573511021315	2.627189324437031	6	55	327	7875	evm.model.Chr24.312,evm.model.Chr10.332,evm.model.Chr09.653,evm.model.Chr28.87,evm.model.Chr27.101,evm.model.Chr07.69,	0.19009027158052308
Biological process	protein localization	GO:0008104	4	0.025971443899253766	1.1976892508462935	93	1870	327	7875	evm.model.Chr21.431,evm.model.Chr21.674,evm.model.Chr12.870,evm.model.Chr05.797,evm.model.Chr09.87,evm.model.Chr14.381,evm.model.Chr22.143,evm.model.Chr04.981,evm.model.Chr14.289,evm.model.Chr22.200,evm.model.Chr03.639,evm.model.Chr24.158,evm.model.Chr06.387,evm.model.Chr22.690,evm.model.Chr18.507,evm.model.Chr14.183,evm.model.Chr24.299,evm.model.Chr17.728,evm.model.Chr19.334,evm.model.Chr05.280,…	0.19182153350387426
Biological process	regulation of eating behavior	GO:1903998	6	0.02633918904490007	2.936898635041396	5	41	327	7875	evm.model.Chr27.18,evm.model.Chr25.576,evm.model.Chr22.810,evm.model.Chr27.72,evm.model.Chr18.91,	0.19431248955114935
Biological process	negative regulation of cellular process	GO:0048523	5	0.027238154340838316	1.1455585305351026	133	2796	327	7875	evm.model.Chr14.357,evm.model.Chr21.674,evm.model.Chr14.485,evm.model.Chr15.177,evm.model.Chr24.196,evm.model.Chr10.75,evm.model.Chr13.651,evm.model.Chr11.912,evm.model.Chr22.129,evm.model.Chr14.265,evm.model.Chr04.981,evm.model.Chr14.289,evm.model.Chr22.200,evm.model.Chr03.639,evm.model.Chr24.158,evm.model.Chr06.387,evm.model.Chr19.666,evm.model.Chr14.292,evm.model.Chr07.187,evm.model.Chr12.57,e…	0.19684353261735082
Biological process	action potential	GO:0001508	5	0.027294792261691736	2.3743377697376924	7	71	327	7875	evm.model.Chr04.981,evm.model.Chr24.158,evm.model.Chr27.18,evm.model.Chr27.72,evm.model.Chr09.653,evm.model.Chr01.274,evm.model.Chr21.351,	0.1970294517282255
Biological process	inorganic anion transmembrane transport	GO:0098661	8	0.02775975120567853	2.5802752293577984	6	56	327	7875	evm.model.Chr17.887,evm.model.Chr15.911,evm.model.Chr27.308,evm.model.Chr28.215,evm.model.Chr14.209,evm.model.Chr14.110,	0.2001591110689988
Biological process	positive regulation of leukocyte cell-cell adhesion	GO:1903039	8	0.02775975120567853	2.5802752293577984	6	56	327	7875	evm.model.Chr22.648,evm.model.Chr26.151,evm.model.Chr16.74,evm.model.Chr01.688,evm.model.Chr16.263,evm.model.Chr28.440,	0.2001591110689988
Biological process	oviposition	GO:0018991	5	0.028587814403907563	1.9902949427553265	10	121	327	7875	evm.model.Chr03.639,evm.model.Chr07.185,evm.model.Chr06.123,evm.model.Chr25.576,evm.model.Chr01.686,evm.model.Chr07.43,evm.model.Chr18.91,evm.model.Chr21.39,evm.model.Chr15.362,evm.model.Chr21.351,	0.20566447969583163
Biological process	regulation of stress fiber assembly	GO:0051492	11	0.028917396687306862	2.86697247706422	5	42	327	7875	evm.model.Chr07.187,evm.model.Chr17.728,evm.model.Chr22.648,evm.model.Chr10.683,evm.model.Chr07.72,	0.20780099941927163
Biological process	regulation of synaptic transmission, glutamatergic	GO:0051966	8	0.028917396687306862	2.86697247706422	5	42	327	7875	evm.model.Chr25.659,evm.model.Chr27.236,evm.model.Chr28.87,evm.model.Chr08.52,evm.model.Chr01.274,	0.20780099941927163
Biological process	regulation of pattern recognition receptor signaling pathway	GO:0062207	7	0.028917396687306862	2.86697247706422	5	42	327	7875	evm.model.Chr11.912,evm.model.Chr06.387,evm.model.Chr08.826,evm.model.Chr06.621,evm.model.Chr08.65,	0.20780099941927163
Biological process	sensory organ morphogenesis	GO:0090596	5	0.029252101190483604	1.334472240612882	43	776	327	7875	evm.model.Chr22.231,evm.model.Chr04.983,evm.model.Chr15.177,evm.model.Chr06.589,evm.model.Chr24.196,evm.model.Chr13.651,evm.model.Chr11.912,evm.model.Chr14.265,evm.model.Chr22.143,evm.model.Chr14.289,evm.model.Chr22.200,evm.model.Chr06.387,evm.model.Chr06.256,evm.model.Chr14.183,evm.model.Chr19.527,evm.model.Chr21.542,evm.model.Chr17.728,evm.model.Chr05.280,evm.model.Chr03.681,evm.model.Chr18.420…	0.2094976325709466
Biological process	homeostatic process	GO:0042592	4	0.02941593753669769	1.2391478357244012	69	1341	327	7875	evm.model.Chr14.357,evm.model.Chr21.674,evm.model.Chr12.870,evm.model.Chr10.75,evm.model.Chr21.455,evm.model.Chr03.639,evm.model.Chr24.158,evm.model.Chr07.185,evm.model.Chr07.187,evm.model.Chr18.507,evm.model.Chr14.183,evm.model.Chr17.728,evm.model.Chr19.334,evm.model.Chr03.681,evm.model.Chr24.262,evm.model.Chr25.50,evm.model.Chr01.81,evm.model.Chr17.887,evm.model.Chr23.881,evm.model.Chr15.911,ev…	0.21043455203020323
Biological process	neuron projection organization	GO:0106027	7	0.02998379085734182	2.535007242877837	6	57	327	7875	evm.model.Chr21.674,evm.model.Chr03.681,evm.model.Chr18.202,evm.model.Chr08.534,evm.model.Chr24.833,evm.model.Chr28.87,	0.21425637099181252
Biological process	lamellipodium organization	GO:0097581	7	0.02998379085734182	2.535007242877837	6	57	327	7875	evm.model.Chr17.728,evm.model.Chr23.881,evm.model.Chr27.23,evm.model.Chr16.74,evm.model.Chr10.683,evm.model.Chr26.321,	0.21425637099181252
Biological process	gamete generation	GO:0007276	4	0.031167936715141287	1.2698486790178989	57	1081	327	7875	evm.model.Chr21.431,evm.model.Chr24.24,evm.model.Chr11.912,evm.model.Chr14.265,evm.model.Chr14.289,evm.model.Chr22.200,evm.model.Chr03.639,evm.model.Chr06.387,evm.model.Chr19.666,evm.model.Chr14.292,evm.model.Chr07.185,evm.model.Chr12.57,evm.model.Chr24.299,evm.model.Chr17.728,evm.model.Chr19.334,evm.model.Chr03.681,evm.model.Chr24.262,evm.model.Chr09.758,evm.model.Chr15.43,evm.model.Chr26.392,ev…	0.21976153608662674
Biological process	imaginal disc-derived leg morphogenesis	GO:0007480	6	0.03119510607545073	2.3092874198818647	7	73	327	7875	evm.model.Chr14.357,evm.model.Chr11.947,evm.model.Chr10.75,evm.model.Chr13.651,evm.model.Chr10.549,evm.model.Chr12.140,evm.model.Chr01.139,	0.21971006201648946
Biological process	negative regulation of extrinsic apoptotic signaling pathway	GO:2001237	10	0.03164985295965328	2.800298698527843	5	43	327	7875	evm.model.Chr14.485,evm.model.Chr22.92,evm.model.Chr26.392,evm.model.Chr08.534,evm.model.Chr10.624,	0.21213056021538382
Biological process	instar larval development	GO:0002168	6	0.032321582935547766	2.491300221448909	6	58	327	7875	evm.model.Chr06.387,evm.model.Chr03.681,evm.model.Chr09.758,evm.model.Chr25.577,evm.model.Chr17.220,evm.model.Chr09.479,	0.21640522020082087
Biological process	cellular response to monoamine stimulus	GO:0071868	7	0.032321582935547766	2.491300221448909	6	58	327	7875	evm.model.Chr24.158,evm.model.Chr06.123,evm.model.Chr26.392,evm.model.Chr10.624,evm.model.Chr18.91,evm.model.Chr08.139,	0.21640522020082087
Biological process	cellular response to catecholamine stimulus	GO:0071870	8	0.032321582935547766	2.491300221448909	6	58	327	7875	evm.model.Chr24.158,evm.model.Chr06.123,evm.model.Chr26.392,evm.model.Chr10.624,evm.model.Chr18.91,evm.model.Chr08.139,	0.21640522020082087
Biological process	regulation of cellular component size	GO:0032535	5	0.032526372036824736	1.3475181972542878	39	697	327	7875	evm.model.Chr21.674,evm.model.Chr12.870,evm.model.Chr24.196,evm.model.Chr11.912,evm.model.Chr22.200,evm.model.Chr22.92,evm.model.Chr19.527,evm.model.Chr17.728,evm.model.Chr24.113,evm.model.Chr03.681,evm.model.Chr22.648,evm.model.Chr25.42,evm.model.Chr09.758,evm.model.Chr18.209,evm.model.Chr23.881,evm.model.Chr24.312,evm.model.Chr24.342,evm.model.Chr16.74,evm.model.Chr17.565,evm.model.Chr27.159,ev…	0.21709224645311084
Biological process	transition metal ion homeostasis	GO:0055076	9	0.03327873380820856	2.2780808331267046	7	74	327	7875	evm.model.Chr23.881,evm.model.Chr26.392,evm.model.Chr11.481,evm.model.Chr28.180,evm.model.Chr26.327,evm.model.Chr02.272,evm.model.Chr26.320,	0.22188143231539892
Biological process	dorsal/ventral pattern formation	GO:0009953	5	0.033818865316619595	1.6801792191167058	15	215	327	7875	evm.model.Chr21.431,evm.model.Chr10.75,evm.model.Chr12.57,evm.model.Chr06.256,evm.model.Chr14.183,evm.model.Chr19.342,evm.model.Chr24.262,evm.model.Chr15.939,evm.model.Chr24.208,evm.model.Chr01.688,evm.model.Chr07.43,evm.model.Chr08.29,evm.model.Chr26.218,evm.model.Chr01.139,evm.model.Chr08.474,	0.22524707160724483
Biological process	regulation of epithelial to mesenchymal transition	GO:0010717	6	0.034538698537391	2.7366555462885738	5	44	327	7875	evm.model.Chr19.334,evm.model.Chr03.681,evm.model.Chr24.100,evm.model.Chr10.683,evm.model.Chr17.220,	0.22932256716388563
Biological process	positive regulation of insulin secretion	GO:0032024	11	0.034538698537391	2.7366555462885738	5	44	327	7875	evm.model.Chr15.911,evm.model.Chr22.604,evm.model.Chr07.43,evm.model.Chr17.79,evm.model.Chr11.721,	0.22932256716388563
Biological process	antigen receptor-mediated signaling pathway	GO:0050851	10	0.0347748649364541	2.449074793966724	6	59	327	7875	evm.model.Chr04.981,evm.model.Chr01.81,evm.model.Chr22.648,evm.model.Chr09.758,evm.model.Chr15.43,evm.model.Chr24.208,	0.23041059158519586
Biological process	synaptic transmission, glutamatergic	GO:0035249	9	0.0347748649364541	2.449074793966724	6	59	327	7875	evm.model.Chr04.981,evm.model.Chr25.659,evm.model.Chr27.236,evm.model.Chr28.87,evm.model.Chr08.52,evm.model.Chr01.274,	0.23041059158519586
Biological process	response to catecholamine	GO:0071869	7	0.0347748649364541	2.449074793966724	6	59	327	7875	evm.model.Chr24.158,evm.model.Chr06.123,evm.model.Chr26.392,evm.model.Chr10.624,evm.model.Chr18.91,evm.model.Chr08.139,	0.23041059158519586
Biological process	cardiocyte differentiation	GO:0035051	5	0.03512079896778053	2.0068807339449544	9	108	327	7875	evm.model.Chr13.651,evm.model.Chr22.129,evm.model.Chr07.185,evm.model.Chr21.542,evm.model.Chr03.342,evm.model.Chr27.160,evm.model.Chr16.550,evm.model.Chr17.79,evm.model.Chr09.556,	0.23197924623899804
Biological process	leg disc morphogenesis	GO:0007478	8	0.03545319826429061	2.2477064220183482	7	75	327	7875	evm.model.Chr14.357,evm.model.Chr11.947,evm.model.Chr10.75,evm.model.Chr13.651,evm.model.Chr10.549,evm.model.Chr12.140,evm.model.Chr01.139,	0.2339323868908782
Biological process	synaptic vesicle exocytosis	GO:0016079	9	0.03545319826429061	2.2477064220183482	7	75	327	7875	evm.model.Chr14.381,evm.model.Chr26.18,evm.model.Chr27.21,evm.model.Chr17.220,evm.model.Chr09.479,evm.model.Chr23.818,evm.model.Chr11.721,	0.2339323868908782
Biological process	regulation of cell morphogenesis	GO:0022604	6	0.03636755357375743	1.3305286633889197	40	724	327	7875	evm.model.Chr21.431,evm.model.Chr21.674,evm.model.Chr24.24,evm.model.Chr05.797,evm.model.Chr11.912,evm.model.Chr22.200,evm.model.Chr07.185,evm.model.Chr07.187,evm.model.Chr22.92,evm.model.Chr22.690,evm.model.Chr19.527,evm.model.Chr24.299,evm.model.Chr17.728,evm.model.Chr19.334,evm.model.Chr03.681,evm.model.Chr18.420,evm.model.Chr25.42,evm.model.Chr09.758,evm.model.Chr18.209,evm.model.Chr18.202,ev…	0.23946982074290274
Biological process	adenylate cyclase-modulating G protein-coupled receptor signaling pathway	GO:0007188	7	0.037345218170112826	2.408256880733945	6	60	327	7875	evm.model.Chr27.21,evm.model.Chr10.332,evm.model.Chr08.52,evm.model.Chr10.624,evm.model.Chr08.139,evm.model.Chr11.977,	0.24289634756765222
Biological process	body fluid secretion	GO:0007589	6	0.037345218170112826	2.408256880733945	6	60	327	7875	evm.model.Chr22.200,evm.model.Chr23.881,evm.model.Chr09.653,evm.model.Chr14.209,evm.model.Chr07.563,evm.model.Chr14.110,	0.24289634756765222
Biological process	regulation of wound healing	GO:0061041	7	0.037345218170112826	2.408256880733945	6	60	327	7875	evm.model.Chr17.728,evm.model.Chr03.681,evm.model.Chr24.262,evm.model.Chr22.648,evm.model.Chr03.342,evm.model.Chr10.624,	0.24289634756765222
Biological process	T cell receptor signaling pathway	GO:0050852	11	0.03758576475978359	2.675840978593272	5	45	327	7875	evm.model.Chr04.981,evm.model.Chr01.81,evm.model.Chr22.648,evm.model.Chr09.758,evm.model.Chr24.208,	0.24371481645865778
Biological process	regulation of circadian rhythm	GO:0042752	4	0.03809884909966177	1.8962652604204289	10	127	327	7875	evm.model.Chr25.196,evm.model.Chr17.728,evm.model.Chr03.342,evm.model.Chr10.332,evm.model.Chr27.263,evm.model.Chr28.87,evm.model.Chr28.389,evm.model.Chr18.91,evm.model.Chr08.139,evm.model.Chr20.92,	0.2455430375745643
Biological process	hemostasis	GO:0007599	5	0.03883402856595353	1.9703919933277732	9	110	327	7875	evm.model.Chr10.90,evm.model.Chr12.870,evm.model.Chr06.123,evm.model.Chr22.648,evm.model.Chr03.342,evm.model.Chr27.92,evm.model.Chr27.299,evm.model.Chr01.688,evm.model.Chr10.624,	0.2500283818983715
Biological process	carboxylic acid transport	GO:0046942	8	0.03940607921088013	1.7201834862385321	13	182	327	7875	evm.model.Chr04.981,evm.model.Chr20.512,evm.model.Chr22.648,evm.model.Chr01.617,evm.model.Chr17.887,evm.model.Chr26.81,evm.model.Chr26.392,evm.model.Chr03.342,evm.model.Chr27.159,evm.model.Chr25.659,evm.model.Chr10.624,evm.model.Chr14.209,evm.model.Chr14.110,	0.2534554479214429
Biological process	negative regulation of protein localization	GO:1903828	6	0.03987370734909479	1.8814506880733946	10	128	327	7875	evm.model.Chr21.674,evm.model.Chr09.758,evm.model.Chr23.887,evm.model.Chr27.21,evm.model.Chr27.299,evm.model.Chr01.688,evm.model.Chr09.479,evm.model.Chr23.818,evm.model.Chr10.624,evm.model.Chr15.362,	0.2562046478257361
Biological process	regulation of transforming growth factor beta receptor signaling pathway	GO:0017015	8	0.04003406509149299	2.3687772597383066	6	61	327	7875	evm.model.Chr03.471,evm.model.Chr08.534,evm.model.Chr10.683,evm.model.Chr09.556,evm.model.Chr21.32,evm.model.Chr08.474,	0.2569759626315975
Biological process	G protein-coupled receptor signaling pathway, coupled to cyclic nucleotide second messenger	GO:0007187	7	0.04003406509149299	2.3687772597383066	6	61	327	7875	evm.model.Chr27.21,evm.model.Chr10.332,evm.model.Chr08.52,evm.model.Chr10.624,evm.model.Chr08.139,evm.model.Chr11.977,	0.2569759626315975
Biological process	dorsal/ventral pattern formation, imaginal disc	GO:0007450	6	0.04003406509149299	2.3687772597383066	6	61	327	7875	evm.model.Chr10.75,evm.model.Chr19.342,evm.model.Chr15.939,evm.model.Chr08.29,evm.model.Chr26.218,evm.model.Chr01.139,	0.2569759626315975
Biological process	regulation of oviposition	GO:0046662	5	0.04003406509149299	2.3687772597383066	6	61	327	7875	evm.model.Chr03.639,evm.model.Chr06.123,evm.model.Chr25.576,evm.model.Chr18.91,evm.model.Chr15.362,evm.model.Chr21.351,	0.2569759626315975
Biological process	negative regulation of biological process	GO:0048519	4	0.040122938633786354	1.1238004504246473	142	3043	327	7875	evm.model.Chr14.357,evm.model.Chr22.231,evm.model.Chr21.674,evm.model.Chr14.485,evm.model.Chr15.177,evm.model.Chr24.196,evm.model.Chr10.75,evm.model.Chr13.651,evm.model.Chr11.912,evm.model.Chr22.129,evm.model.Chr14.265,evm.model.Chr22.143,evm.model.Chr04.981,evm.model.Chr14.289,evm.model.Chr22.200,evm.model.Chr03.639,evm.model.Chr24.158,evm.model.Chr06.387,evm.model.Chr19.666,evm.model.Chr14.292,…	0.2565131503026622
Biological process	neuroblast differentiation	GO:0014016	5	0.04079257345024068	2.6176705225368964	5	46	327	7875	evm.model.Chr21.542,evm.model.Chr03.471,evm.model.Chr27.249,evm.model.Chr26.218,evm.model.Chr09.556,	0.25268402640605836
Biological process	muscle structure development	GO:0061061	4	0.041179195507841326	1.284768142956815	47	881	327	7875	evm.model.Chr24.196,evm.model.Chr10.75,evm.model.Chr13.651,evm.model.Chr22.129,evm.model.Chr04.981,evm.model.Chr24.158,evm.model.Chr07.185,evm.model.Chr22.690,evm.model.Chr17.728,evm.model.Chr19.334,evm.model.Chr03.681,evm.model.Chr23.216,evm.model.Chr24.262,evm.model.Chr18.426,evm.model.Chr25.42,evm.model.Chr18.443,evm.model.Chr24.342,evm.model.Chr22.604,evm.model.Chr03.342,evm.model.Chr16.74,ev…	0.25483125453104916
Biological process	non-membrane-bounded organelle assembly	GO:0140694	7	0.04150226813248803	1.5146269690150598	20	318	327	7875	evm.model.Chr21.431,evm.model.Chr19.504,evm.model.Chr14.289,evm.model.Chr19.334,evm.model.Chr05.280,evm.model.Chr24.262,evm.model.Chr09.758,evm.model.Chr18.443,evm.model.Chr02.455,evm.model.Chr18.154,evm.model.Chr20.397,evm.model.Chr24.833,evm.model.Chr01.103,evm.model.Chr27.247,evm.model.Chr09.653,evm.model.Chr17.79,evm.model.Chr27.101,evm.model.Chr06.621,evm.model.Chr22.177,evm.model.Chr28.440,	0.2565814326638978
Biological process	regulation of secretion by cell	GO:1903530	7	0.04186415695859358	1.3112686867210057	41	753	327	7875	evm.model.Chr14.381,evm.model.Chr22.200,evm.model.Chr18.507,evm.model.Chr14.183,evm.model.Chr17.728,evm.model.Chr22.648,evm.model.Chr26.18,evm.model.Chr09.758,evm.model.Chr18.209,evm.model.Chr15.911,evm.model.Chr26.151,evm.model.Chr22.604,evm.model.Chr27.21,evm.model.Chr03.342,evm.model.Chr27.92,evm.model.Chr25.576,evm.model.Chr10.596,evm.model.Chr27.299,evm.model.Chr27.159,evm.model.Chr10.686,ev…	0.21747525383380237
Biological process	germ cell development	GO:0007281	5	0.04231657035963299	1.305119857946138	42	775	327	7875	evm.model.Chr21.431,evm.model.Chr11.912,evm.model.Chr14.265,evm.model.Chr03.639,evm.model.Chr06.387,evm.model.Chr19.666,evm.model.Chr24.299,evm.model.Chr17.728,evm.model.Chr19.334,evm.model.Chr03.681,evm.model.Chr24.262,evm.model.Chr09.758,evm.model.Chr15.43,evm.model.Chr24.342,evm.model.Chr22.604,evm.model.Chr01.644,evm.model.Chr18.106,evm.model.Chr24.208,evm.model.Chr02.455,evm.model.Chr18.270,…	0.2161264579104973
Biological process	tight junction assembly	GO:0120192	8	0.04253396199902493	2.161256175017643	7	78	327	7875	evm.model.Chr05.419,evm.model.Chr06.387,evm.model.Chr19.666,evm.model.Chr17.220,evm.model.Chr06.427,evm.model.Chr21.243,evm.model.Chr22.29,	0.21706282928885898
Biological process	coagulation	GO:0050817	3	0.04280607471350584	1.9352064220183487	9	112	327	7875	evm.model.Chr10.90,evm.model.Chr12.870,evm.model.Chr06.123,evm.model.Chr22.648,evm.model.Chr03.342,evm.model.Chr27.92,evm.model.Chr27.299,evm.model.Chr01.688,evm.model.Chr10.624,	0.21827673617910895
Biological process	regulation of extrinsic apoptotic signaling pathway	GO:2001236	9	0.04284266716308571	2.3305711749038176	6	62	327	7875	evm.model.Chr14.485,evm.model.Chr22.92,evm.model.Chr03.681,evm.model.Chr26.392,evm.model.Chr08.534,evm.model.Chr10.624,	0.2182886974400546
Biological process	regulation of cellular response to transforming growth factor beta stimulus	GO:1903844	6	0.04284266716308571	2.3305711749038176	6	62	327	7875	evm.model.Chr03.471,evm.model.Chr08.534,evm.model.Chr10.683,evm.model.Chr09.556,evm.model.Chr21.32,evm.model.Chr08.474,	0.2182886974400546
Biological process	amino acid transport	GO:0006865	7	0.04322448194658712	2.028005794302269	8	95	327	7875	evm.model.Chr04.981,evm.model.Chr20.512,evm.model.Chr22.648,evm.model.Chr01.617,evm.model.Chr26.81,evm.model.Chr26.392,evm.model.Chr03.342,evm.model.Chr27.159,	0.21988256019756292
Biological process	cytosolic transport	GO:0016482	6	0.04322503093971597	1.7409085884823698	12	166	327	7875	evm.model.Chr21.431,evm.model.Chr09.758,evm.model.Chr18.465,evm.model.Chr16.74,evm.model.Chr25.576,evm.model.Chr10.686,evm.model.Chr16.306,evm.model.Chr24.833,evm.model.Chr16.327,evm.model.Chr27.101,evm.model.Chr28.231,evm.model.Chr11.721,	0.21971000574940158
Biological process	microtubule cytoskeleton organization involved in mitosis	GO:1902850	8	0.04322503093971597	1.7409085884823698	12	166	327	7875	evm.model.Chr22.231,evm.model.Chr21.431,evm.model.Chr07.187,evm.model.Chr14.183,evm.model.Chr17.728,evm.model.Chr09.758,evm.model.Chr26.392,evm.model.Chr26.359,evm.model.Chr17.220,evm.model.Chr24.833,evm.model.Chr04.912,evm.model.Chr28.440,	0.21971000574940158
Biological process	negative regulation of phosphorus metabolic process	GO:0010563	7	0.045071869145291155	1.4676357721924316	22	361	327	7875	evm.model.Chr24.196,evm.model.Chr14.183,evm.model.Chr06.123,evm.model.Chr19.334,evm.model.Chr03.681,evm.model.Chr01.81,evm.model.Chr22.648,evm.model.Chr09.758,evm.model.Chr01.617,evm.model.Chr03.471,evm.model.Chr18.465,evm.model.Chr26.282,evm.model.Chr24.208,evm.model.Chr03.342,evm.model.Chr16.74,evm.model.Chr08.760,evm.model.Chr27.299,evm.model.Chr01.686,evm.model.Chr17.220,evm.model.Chr18.195,e…	0.22873255886312566
Biological process	negative regulation of phosphate metabolic process	GO:0045936	8	0.045071869145291155	1.4676357721924316	22	361	327	7875	evm.model.Chr24.196,evm.model.Chr14.183,evm.model.Chr06.123,evm.model.Chr19.334,evm.model.Chr03.681,evm.model.Chr01.81,evm.model.Chr22.648,evm.model.Chr09.758,evm.model.Chr01.617,evm.model.Chr03.471,evm.model.Chr18.465,evm.model.Chr26.282,evm.model.Chr24.208,evm.model.Chr03.342,evm.model.Chr16.74,evm.model.Chr08.760,evm.model.Chr27.299,evm.model.Chr01.686,evm.model.Chr17.220,evm.model.Chr18.195,e…	0.22873255886312566
Biological process	tight junction organization	GO:0120193	7	0.04508365683956206	2.1338985019161534	7	79	327	7875	evm.model.Chr05.419,evm.model.Chr06.387,evm.model.Chr19.666,evm.model.Chr17.220,evm.model.Chr06.427,evm.model.Chr21.243,evm.model.Chr22.29,	0.22842863966245514
Biological process	programmed cell death involved in cell development	GO:0010623	5	0.045530245643794265	2.006880733944954	8	96	327	7875	evm.model.Chr24.196,evm.model.Chr19.666,evm.model.Chr18.202,evm.model.Chr15.43,evm.model.Chr02.437,evm.model.Chr27.92,evm.model.Chr17.220,evm.model.Chr18.91,	0.23050816976453112
Biological process	synaptic transmission, cholinergic	GO:0007271	9	0.04577212323531643	2.293577981651376	6	63	327	7875	evm.model.Chr06.123,evm.model.Chr27.21,evm.model.Chr25.576,evm.model.Chr18.91,evm.model.Chr11.962,evm.model.Chr11.973,	0.23154882023960865
Biological process	regulation of osteoblast differentiation	GO:0045667	6	0.04577212323531643	2.293577981651376	6	63	327	7875	evm.model.Chr06.256,evm.model.Chr26.327,evm.model.Chr26.218,evm.model.Chr01.489,evm.model.Chr21.32,evm.model.Chr08.474,	0.23154882023960865
Biological process	establishment or maintenance of cell polarity	GO:0007163	3	0.04601340576798174	1.3240045258121242	37	673	327	7875	evm.model.Chr22.231,evm.model.Chr21.431,evm.model.Chr21.674,evm.model.Chr24.24,evm.model.Chr05.797,evm.model.Chr14.265,evm.model.Chr22.200,evm.model.Chr06.387,evm.model.Chr07.187,evm.model.Chr22.690,evm.model.Chr14.183,evm.model.Chr24.299,evm.model.Chr21.542,evm.model.Chr17.728,evm.model.Chr19.334,evm.model.Chr09.758,evm.model.Chr23.512,evm.model.Chr26.392,evm.model.Chr24.342,evm.model.Chr22.604,…	0.23240051375999654
Biological process	regulation of growth	GO:0040008	4	0.046228642150069055	1.2560617632714657	52	997	327	7875	evm.model.Chr21.674,evm.model.Chr24.24,evm.model.Chr11.912,evm.model.Chr14.265,evm.model.Chr14.289,evm.model.Chr22.200,evm.model.Chr03.639,evm.model.Chr06.387,evm.model.Chr22.92,evm.model.Chr18.507,evm.model.Chr17.728,evm.model.Chr03.681,evm.model.Chr24.262,evm.model.Chr22.648,evm.model.Chr18.426,evm.model.Chr25.42,evm.model.Chr09.758,evm.model.Chr18.209,evm.model.Chr24.312,evm.model.Chr26.151,ev…	0.23330274351903418
Biological process	regulation of neuron differentiation	GO:0045664	6	0.04693630574312546	1.2732066748537165	47	889	327	7875	evm.model.Chr21.431,evm.model.Chr21.674,evm.model.Chr24.24,evm.model.Chr05.797,evm.model.Chr11.912,evm.model.Chr14.289,evm.model.Chr22.200,evm.model.Chr06.387,evm.model.Chr07.187,evm.model.Chr06.256,evm.model.Chr22.92,evm.model.Chr22.690,evm.model.Chr14.183,evm.model.Chr19.527,evm.model.Chr24.299,evm.model.Chr17.728,evm.model.Chr05.280,evm.model.Chr03.681,evm.model.Chr22.648,evm.model.Chr18.420,e…	0.23612629266509996
Biological process	iron ion homeostasis	GO:0055072	10	0.0476899653540821	2.5086009174311927	5	48	327	7875	evm.model.Chr26.392,evm.model.Chr28.180,evm.model.Chr26.327,evm.model.Chr02.272,evm.model.Chr26.320,	0.23972857978463666
Biological process	ovulation	GO:0030728	4	0.0476899653540821	2.5086009174311927	5	48	327	7875	evm.model.Chr27.23,evm.model.Chr20.397,evm.model.Chr10.624,evm.model.Chr28.454,evm.model.Chr14.217,	0.23972857978463666
Biological process	nucleus localization	GO:0051647	5	0.04882336842957091	2.2577408256880735	6	64	327	7875	evm.model.Chr21.431,evm.model.Chr14.183,evm.model.Chr18.106,evm.model.Chr24.833,evm.model.Chr17.79,evm.model.Chr07.107,	0.2433152074824746
Biological process	chemosensory behavior	GO:0007635	3	0.049251659706495254	1.7543593170909533	11	151	327	7875	evm.model.Chr21.674,evm.model.Chr06.387,evm.model.Chr03.681,evm.model.Chr18.445,evm.model.Chr27.21,evm.model.Chr10.332,evm.model.Chr02.138,evm.model.Chr18.195,evm.model.Chr01.139,evm.model.Chr08.65,evm.model.Chr07.563,	0.24525787419468809
Biological process	Golgi organization	GO:0007030	6	0.04960241022223433	1.810719459198455	10	133	327	7875	evm.model.Chr24.37,evm.model.Chr24.113,evm.model.Chr05.280,evm.model.Chr25.42,evm.model.Chr24.312,evm.model.Chr26.392,evm.model.Chr16.495,evm.model.Chr09.175,evm.model.Chr16.499,evm.model.Chr28.440,	0.2468116805281199
