# Supplementary material for: Genomic Analysis Reveals Novel Genes and Adaptive Mechanisms for Artificial Diet Utilization in the Silkworm Strain Guican No.5
Source: Insects. 2024 Dec 20;15(12):1010. doi: 10.3390/insects15121010 (PMC11677031; doi:10.3390/insects15121010)
Supplement: Supplementary file 1 [file insects-15-01010-s001.zip › Table S3.xls]

## Sheet: venn
B. mori (ref)	B. mandarina	B. mori (new)
MSTRG_1039.p1	MSTRG_1135.p1	MSTRG_1039.p1
MSTRG_1135.p1	MSTRG_1144.p1	MSTRG_1135.p1
MSTRG_1147.p1	MSTRG_115.p1	MSTRG_1147.p1
MSTRG_1148.p3	MSTRG_1154.p2	MSTRG_1148.p1
MSTRG_1148.p2	MSTRG_1154.p1	MSTRG_1148.p2
MSTRG_1148.p1	MSTRG_1188.p2	MSTRG_1148.p3
MSTRG_115.p1	MSTRG_1188.p1	MSTRG_115.p1
MSTRG_1154.p1	MSTRG_1265.p2	MSTRG_1154.p1
MSTRG_1188.p3	MSTRG_1265.p3	MSTRG_1188.p1
MSTRG_1188.p1	MSTRG_127.p1	MSTRG_1190.p2
MSTRG_1190.p6	MSTRG_127.p2	MSTRG_1190.p1
MSTRG_1190.p7	MSTRG_127.p6	MSTRG_1190.p6
MSTRG_1190.p1	MSTRG_127.p12	MSTRG_1190.p5
MSTRG_1190.p3	MSTRG_127.p15	MSTRG_1222.p1
MSTRG_1190.p2	MSTRG_127.p11	MSTRG_1222.p2
MSTRG_1222.p2	MSTRG_129.p1	MSTRG_1233.p3
MSTRG_1222.p1	MSTRG_1341.p1	MSTRG_1233.p1
MSTRG_1233.p4	MSTRG_1341.p2	MSTRG_1233.p4
MSTRG_1233.p2	MSTRG_1370.p1	MSTRG_1233.p2
MSTRG_1233.p1	MSTRG_146.p2	MSTRG_127.p2
MSTRG_1233.p3	MSTRG_1479.p3	MSTRG_129.p5
MSTRG_127.p2	MSTRG_1479.p1	MSTRG_129.p1
MSTRG_129.p1	MSTRG_150.p1	MSTRG_1337.p1
MSTRG_1337.p1	MSTRG_1502.p1	MSTRG_1341.p2
MSTRG_1341.p2	MSTRG_152.p1	MSTRG_1370.p1
MSTRG_1370.p1	MSTRG_1521.p1	MSTRG_1370.p2
MSTRG_1416.p2	MSTRG_1529.p2	MSTRG_1416.p1
MSTRG_144.p1	MSTRG_1529.p1	MSTRG_146.p1
MSTRG_146.p3	MSTRG_1573.p7	MSTRG_146.p3
MSTRG_146.p1	MSTRG_1573.p6	MSTRG_1479.p1
MSTRG_1479.p1	MSTRG_1573.p1	MSTRG_150.p1
MSTRG_150.p1	MSTRG_1573.p9	MSTRG_1502.p1
MSTRG_1502.p1	MSTRG_159.p2	MSTRG_152.p1
MSTRG_152.p1	MSTRG_159.p1	MSTRG_1521.p1
MSTRG_1521.p1	MSTRG_1617.p1	MSTRG_1529.p3
MSTRG_1529.p3	MSTRG_1634.p1	MSTRG_1529.p2
MSTRG_1529.p2	MSTRG_1683.p1	MSTRG_1529.p1
MSTRG_1529.p1	MSTRG_1684.p1	MSTRG_1573.p12
MSTRG_1573.p3	MSTRG_1738.p1	MSTRG_1573.p3
MSTRG_1573.p1	MSTRG_1738.p2	MSTRG_1573.p1
MSTRG_1573.p12	MSTRG_1738.p3	MSTRG_1573.p6
MSTRG_1573.p8	MSTRG_1747.p2	MSTRG_1573.p11
MSTRG_1573.p6	MSTRG_1747.p1	MSTRG_1573.p13
MSTRG_1573.p2	MSTRG_1758.p2	MSTRG_1573.p2
MSTRG_159.p1	MSTRG_1758.p1	MSTRG_159.p1
MSTRG_1618.p1	MSTRG_1758.p3	MSTRG_1617.p1
MSTRG_163.p1	MSTRG_1760.p3	MSTRG_1618.p1
MSTRG_1634.p1	MSTRG_1760.p1	MSTRG_163.p1
MSTRG_1658.p1	MSTRG_1760.p5	MSTRG_1634.p1
MSTRG_1658.p2	MSTRG_1760.p2	MSTRG_1658.p2
MSTRG_1675.p1	MSTRG_1824.p2	MSTRG_1658.p1
MSTRG_1683.p1	MSTRG_1824.p1	MSTRG_1683.p1
MSTRG_1686.p1	MSTRG_1825.p1	MSTRG_1686.p1
MSTRG_1738.p1	MSTRG_1826.p1	MSTRG_1686.p2
MSTRG_1745.p1	MSTRG_1842.p1	MSTRG_1738.p1
MSTRG_1747.p2	MSTRG_1842.p3	MSTRG_1745.p1
MSTRG_1747.p1	MSTRG_1842.p2	MSTRG_1747.p1
MSTRG_1750.p1	MSTRG_1849.p1	MSTRG_1750.p1
MSTRG_1754.p1	MSTRG_1925.p7	MSTRG_1754.p1
MSTRG_1754.p2	MSTRG_1925.p2	MSTRG_1754.p2
MSTRG_1758.p2	MSTRG_1925.p1	MSTRG_1758.p5
MSTRG_1758.p1	MSTRG_1925.p9	MSTRG_1758.p4
MSTRG_1758.p10	MSTRG_1973.p1	MSTRG_1758.p10
MSTRG_1758.p4	MSTRG_1973.p2	MSTRG_1758.p6
MSTRG_1758.p5	MSTRG_1993.p1	MSTRG_1758.p7
MSTRG_1758.p3	MSTRG_2008.p1	MSTRG_1758.p3
MSTRG_1758.p7	MSTRG_2025.p2	MSTRG_1758.p1
MSTRG_1758.p6	MSTRG_2025.p3	MSTRG_1758.p2
MSTRG_1760.p4	MSTRG_2025.p1	MSTRG_1760.p3
MSTRG_1760.p3	MSTRG_2029.p1	MSTRG_1760.p4
MSTRG_1824.p1	MSTRG_2040.p1	MSTRG_180.p1
MSTRG_1824.p9	MSTRG_2077.p1	MSTRG_1824.p1
MSTRG_1824.p4	MSTRG_2077.p3	MSTRG_1824.p9
MSTRG_1824.p2	MSTRG_2084.p2	MSTRG_1824.p6
MSTRG_1825.p2	MSTRG_2084.p1	MSTRG_1824.p2
MSTRG_1826.p4	MSTRG_2106.p2	MSTRG_1825.p2
MSTRG_1826.p3	MSTRG_2106.p1	MSTRG_1826.p1
MSTRG_1826.p1	MSTRG_2145.p1	MSTRG_1826.p3
MSTRG_1831.p1	MSTRG_215.p1	MSTRG_1826.p4
MSTRG_1842.p1	MSTRG_2176.p1	MSTRG_1831.p1
MSTRG_1849.p1	MSTRG_2181.p1	MSTRG_1842.p3
MSTRG_185.p1	MSTRG_2196.p1	MSTRG_1842.p1
MSTRG_185.p2	MSTRG_2217.p2	MSTRG_1842.p2
MSTRG_1854.p1	MSTRG_2217.p1	MSTRG_1849.p1
MSTRG_1904.p1	MSTRG_2228.p4	MSTRG_185.p2
MSTRG_1904.p2	MSTRG_2228.p1	MSTRG_185.p1
MSTRG_1925.p3	MSTRG_224.p1	MSTRG_1854.p1
MSTRG_1925.p11	MSTRG_2245.p2	MSTRG_1904.p1
MSTRG_1925.p1	MSTRG_2284.p1	MSTRG_1904.p2
MSTRG_1925.p4	MSTRG_230.p2	MSTRG_1925.p3
MSTRG_1925.p10	MSTRG_2310.p2	MSTRG_1925.p11
MSTRG_1925.p9	MSTRG_2310.p3	MSTRG_1925.p4
MSTRG_1925.p2	MSTRG_2310.p4	MSTRG_1925.p1
MSTRG_1948.p1	MSTRG_2310.p1	MSTRG_1925.p10
MSTRG_1948.p4	MSTRG_2310.p7	MSTRG_1925.p2
MSTRG_1948.p2	MSTRG_2312.p1	MSTRG_1925.p9
MSTRG_1948.p7	MSTRG_2312.p2	MSTRG_1946.p1
MSTRG_1948.p3	MSTRG_232.p1	MSTRG_1948.p2
MSTRG_1949.p1	MSTRG_2355.p1	MSTRG_1948.p1
MSTRG_1973.p3	MSTRG_2418.p1	MSTRG_1948.p4
MSTRG_1993.p1	MSTRG_2419.p2	MSTRG_1948.p3
MSTRG_1996.p1	MSTRG_242.p1	MSTRG_1948.p7
MSTRG_1996.p2	MSTRG_242.p2	MSTRG_1949.p1
MSTRG_2008.p1	MSTRG_2421.p1	MSTRG_1973.p2
MSTRG_2022.p1	MSTRG_2539.p1	MSTRG_1993.p1
MSTRG_2022.p3	MSTRG_2574.p1	MSTRG_1996.p1
MSTRG_2025.p3	MSTRG_2575.p2	MSTRG_1996.p2
MSTRG_2025.p1	MSTRG_2575.p1	MSTRG_2008.p1
MSTRG_2026.p1	MSTRG_2656.p1	MSTRG_2022.p3
MSTRG_2028.p1	MSTRG_2656.p2	MSTRG_2022.p1
MSTRG_2041.p1	MSTRG_2656.p5	MSTRG_2025.p3
MSTRG_207.p1	MSTRG_2656.p3	MSTRG_2025.p1
MSTRG_2077.p2	MSTRG_2685.p1	MSTRG_2026.p1
MSTRG_2077.p1	MSTRG_2698.p1	MSTRG_2028.p1
MSTRG_2084.p1	MSTRG_2708.p1	MSTRG_2040.p1
MSTRG_2106.p1	MSTRG_2717.p1	MSTRG_207.p1
MSTRG_2115.p1	MSTRG_2723.p4	MSTRG_2077.p1
MSTRG_2130.p4	MSTRG_2723.p1	MSTRG_2077.p2
MSTRG_2130.p1	MSTRG_2723.p3	MSTRG_2084.p1
MSTRG_2130.p3	MSTRG_2723.p2	MSTRG_2106.p1
MSTRG_2145.p1	MSTRG_2727.p1	MSTRG_2115.p1
MSTRG_2176.p1	MSTRG_2775.p2	MSTRG_2130.p1
MSTRG_2181.p1	MSTRG_2775.p1	MSTRG_2130.p2
MSTRG_2196.p1	MSTRG_2776.p1	MSTRG_2145.p1
MSTRG_2217.p4	MSTRG_2777.p1	MSTRG_216.p1
MSTRG_2217.p3	MSTRG_2778.p2	MSTRG_2176.p1
MSTRG_2217.p2	MSTRG_2793.p2	MSTRG_2181.p1
MSTRG_2217.p1	MSTRG_2793.p1	MSTRG_2196.p1
MSTRG_2228.p4	MSTRG_2795.p1	MSTRG_2217.p1
MSTRG_2228.p6	MSTRG_2820.p1	MSTRG_2217.p4
MSTRG_2228.p1	MSTRG_2834.p2	MSTRG_2217.p3
MSTRG_2228.p3	MSTRG_2834.p1	MSTRG_2217.p2
MSTRG_2228.p2	MSTRG_2841.p1	MSTRG_2228.p7
MSTRG_2245.p2	MSTRG_2849.p1	MSTRG_2228.p3
MSTRG_2270.p1	MSTRG_2868.p10	MSTRG_2228.p4
MSTRG_2282.p1	MSTRG_2868.p2	MSTRG_2228.p1
MSTRG_230.p1	MSTRG_2868.p1	MSTRG_2228.p2
MSTRG_2310.p5	MSTRG_2868.p6	MSTRG_2245.p2
MSTRG_2310.p1	MSTRG_2868.p13	MSTRG_2270.p1
MSTRG_2310.p3	MSTRG_288.p1	MSTRG_2282.p2
MSTRG_2312.p2	MSTRG_288.p2	MSTRG_230.p1
MSTRG_2312.p1	MSTRG_29.p1	MSTRG_2310.p5
MSTRG_232.p1	MSTRG_2903.p6	MSTRG_2310.p3
MSTRG_2355.p1	MSTRG_2903.p8	MSTRG_2310.p2
MSTRG_240.p1	MSTRG_2903.p1	MSTRG_2312.p1
MSTRG_240.p2	MSTRG_2903.p3	MSTRG_232.p1
MSTRG_2418.p1	MSTRG_2903.p9	MSTRG_2355.p1
MSTRG_2419.p1	MSTRG_2903.p14	MSTRG_240.p2
MSTRG_242.p1	MSTRG_2903.p7	MSTRG_240.p1
MSTRG_2421.p2	MSTRG_2903.p5	MSTRG_2418.p1
MSTRG_2431.p6	MSTRG_2920.p1	MSTRG_2419.p1
MSTRG_2431.p3	MSTRG_2929.p4	MSTRG_242.p1
MSTRG_2431.p11	MSTRG_2929.p5	MSTRG_2421.p2
MSTRG_2431.p7	MSTRG_2929.p2	MSTRG_2431.p4
MSTRG_2431.p19	MSTRG_2929.p3	MSTRG_2431.p9
MSTRG_2431.p2	MSTRG_2929.p1	MSTRG_2431.p6
MSTRG_2431.p5	MSTRG_2933.p2	MSTRG_2431.p7
MSTRG_2431.p4	MSTRG_2933.p1	MSTRG_2431.p2
MSTRG_2431.p9	MSTRG_2938.p1	MSTRG_2431.p18
MSTRG_2431.p1	MSTRG_2948.p1	MSTRG_2431.p3
MSTRG_2453.p1	MSTRG_2957.p1	MSTRG_2431.p10
MSTRG_2503.p1	MSTRG_2970.p4	MSTRG_2431.p5
MSTRG_2504.p1	MSTRG_2970.p1	MSTRG_2431.p1
MSTRG_2508.p5	MSTRG_2970.p3	MSTRG_2453.p1
MSTRG_2508.p3	MSTRG_2970.p5	MSTRG_2503.p1
MSTRG_2508.p4	MSTRG_299.p1	MSTRG_2504.p1
MSTRG_2508.p1	MSTRG_3010.p1	MSTRG_2508.p1
MSTRG_2508.p2	MSTRG_3012.p1	MSTRG_2508.p5
MSTRG_2539.p2	MSTRG_3013.p1	MSTRG_2508.p3
MSTRG_2539.p1	MSTRG_3033.p1	MSTRG_2508.p2
MSTRG_2539.p3	MSTRG_3036.p2	MSTRG_2508.p4
MSTRG_2574.p1	MSTRG_3039.p1	MSTRG_2539.p3
MSTRG_2575.p2	MSTRG_3063.p4	MSTRG_2539.p2
MSTRG_262.p1	MSTRG_3063.p2	MSTRG_2539.p1
MSTRG_2656.p2	MSTRG_3063.p1	MSTRG_2574.p1
MSTRG_2656.p1	MSTRG_3095.p1	MSTRG_2575.p1
MSTRG_2664.p1	MSTRG_3096.p3	MSTRG_2575.p2
MSTRG_268.p2	MSTRG_3096.p1	MSTRG_262.p1
MSTRG_2681.p1	MSTRG_3130.p2	MSTRG_2656.p1
MSTRG_2698.p1	MSTRG_318.p1	MSTRG_2656.p2
MSTRG_2703.p1	MSTRG_318.p2	MSTRG_2656.p7
MSTRG_2708.p1	MSTRG_319.p1	MSTRG_2664.p1
MSTRG_2717.p1	MSTRG_321.p4	MSTRG_2676.p1
MSTRG_2723.p6	MSTRG_321.p1	MSTRG_268.p2
MSTRG_2723.p2	MSTRG_321.p3	MSTRG_2681.p1
MSTRG_2723.p7	MSTRG_3212.p1	MSTRG_2698.p1
MSTRG_2723.p5	MSTRG_3244.p2	MSTRG_2703.p1
MSTRG_2723.p1	MSTRG_3244.p16	MSTRG_2708.p3
MSTRG_2723.p8	MSTRG_3244.p18	MSTRG_2708.p1
MSTRG_2723.p3	MSTRG_3244.p20	MSTRG_2717.p1
MSTRG_2727.p1	MSTRG_3244.p11	MSTRG_2723.p3
MSTRG_2728.p2	MSTRG_3244.p3	MSTRG_2723.p1
MSTRG_2728.p1	MSTRG_3244.p15	MSTRG_2723.p6
MSTRG_2775.p2	MSTRG_3244.p1	MSTRG_2723.p9
MSTRG_2776.p1	MSTRG_3244.p13	MSTRG_2723.p11
MSTRG_2777.p1	MSTRG_3244.p4	MSTRG_2723.p2
MSTRG_2778.p3	MSTRG_3244.p6	MSTRG_2727.p1
MSTRG_2778.p1	MSTRG_3244.p12	MSTRG_2728.p2
MSTRG_2778.p2	MSTRG_3244.p10	MSTRG_2728.p1
MSTRG_2793.p1	MSTRG_3244.p8	MSTRG_2775.p2
MSTRG_2820.p1	MSTRG_3244.p5	MSTRG_2776.p1
MSTRG_2834.p1	MSTRG_3254.p1	MSTRG_2777.p1
MSTRG_2834.p2	MSTRG_3268.p2	MSTRG_2778.p1
MSTRG_2836.p1	MSTRG_3268.p1	MSTRG_2778.p3
MSTRG_2841.p1	MSTRG_3268.p8	MSTRG_2778.p2
MSTRG_2868.p2	MSTRG_3268.p10	MSTRG_2793.p1
MSTRG_2868.p3	MSTRG_3268.p13	MSTRG_2820.p1
MSTRG_2868.p13	MSTRG_3323.p1	MSTRG_2834.p2
MSTRG_2868.p14	MSTRG_3323.p4	MSTRG_2834.p1
MSTRG_2868.p10	MSTRG_3323.p2	MSTRG_2836.p1
MSTRG_2868.p1	MSTRG_3327.p1	MSTRG_2841.p1
MSTRG_288.p1	MSTRG_3389.p3	MSTRG_2868.p7
MSTRG_29.p1	MSTRG_3389.p1	MSTRG_2868.p3
MSTRG_2902.p1	MSTRG_3389.p2	MSTRG_2868.p2
MSTRG_2903.p6	MSTRG_3399.p1	MSTRG_2868.p8
MSTRG_2903.p1	MSTRG_3431.p4	MSTRG_2868.p1
MSTRG_2903.p5	MSTRG_3431.p2	MSTRG_2868.p12
MSTRG_2903.p4	MSTRG_3431.p3	MSTRG_288.p3
MSTRG_2920.p1	MSTRG_3463.p2	MSTRG_288.p2
MSTRG_2929.p1	MSTRG_3463.p1	MSTRG_288.p1
MSTRG_2929.p2	MSTRG_3514.p3	MSTRG_29.p1
MSTRG_2929.p4	MSTRG_3514.p1	MSTRG_2903.p9
MSTRG_2933.p1	MSTRG_3528.p21	MSTRG_2903.p1
MSTRG_2933.p2	MSTRG_3528.p16	MSTRG_2903.p6
MSTRG_2938.p1	MSTRG_3528.p6	MSTRG_2903.p7
MSTRG_2940.p1	MSTRG_3528.p8	MSTRG_2903.p8
MSTRG_2940.p2	MSTRG_3528.p17	MSTRG_2920.p1
MSTRG_2940.p3	MSTRG_3528.p18	MSTRG_2929.p1
MSTRG_2945.p1	MSTRG_3528.p7	MSTRG_2929.p2
MSTRG_2948.p1	MSTRG_3528.p2	MSTRG_2929.p3
MSTRG_2957.p1	MSTRG_3528.p4	MSTRG_2933.p1
MSTRG_2970.p8	MSTRG_3528.p15	MSTRG_2938.p1
MSTRG_2970.p3	MSTRG_3528.p10	MSTRG_2940.p2
MSTRG_2970.p2	MSTRG_3528.p1	MSTRG_2940.p1
MSTRG_2970.p1	MSTRG_3528.p12	MSTRG_2945.p1
MSTRG_2979.p1	MSTRG_3528.p14	MSTRG_2948.p1
MSTRG_2989.p1	MSTRG_3528.p5	MSTRG_2957.p1
MSTRG_3010.p1	MSTRG_3528.p11	MSTRG_2970.p2
MSTRG_3039.p1	MSTRG_3528.p9	MSTRG_2970.p3
MSTRG_3051.p1	MSTRG_3543.p4	MSTRG_2970.p9
MSTRG_3063.p1	MSTRG_3543.p8	MSTRG_2970.p1
MSTRG_3096.p1	MSTRG_3543.p3	MSTRG_2970.p5
MSTRG_3096.p3	MSTRG_3543.p1	MSTRG_2979.p1
MSTRG_3096.p2	MSTRG_3543.p7	MSTRG_2989.p1
MSTRG_3130.p2	MSTRG_3551.p1	MSTRG_3010.p1
MSTRG_318.p1	MSTRG_357.p1	MSTRG_3034.p1
MSTRG_319.p1	MSTRG_358.p1	MSTRG_3039.p1
MSTRG_3205.p2	MSTRG_3583.p1	MSTRG_3051.p1
MSTRG_3212.p1	MSTRG_3583.p2	MSTRG_3096.p2
MSTRG_3244.p24	MSTRG_359.p2	MSTRG_3096.p1
MSTRG_3244.p9	MSTRG_360.p9	MSTRG_3096.p3
MSTRG_3244.p15	MSTRG_360.p2	MSTRG_3130.p2
MSTRG_3244.p3	MSTRG_360.p10	MSTRG_318.p1
MSTRG_3244.p22	MSTRG_360.p5	MSTRG_319.p1
MSTRG_3244.p4	MSTRG_360.p21	MSTRG_321.p1
MSTRG_3244.p6	MSTRG_360.p12	MSTRG_3212.p1
MSTRG_3244.p2	MSTRG_360.p20	MSTRG_3244.p19
MSTRG_3244.p18	MSTRG_360.p14	MSTRG_3244.p27
MSTRG_3244.p1	MSTRG_360.p17	MSTRG_3244.p1
MSTRG_3244.p13	MSTRG_360.p4	MSTRG_3244.p23
MSTRG_3244.p7	MSTRG_360.p11	MSTRG_3244.p3
MSTRG_3244.p8	MSTRG_360.p16	MSTRG_3244.p20
MSTRG_3254.p1	MSTRG_360.p7	MSTRG_3244.p14
MSTRG_3254.p2	MSTRG_360.p1	MSTRG_3244.p8
MSTRG_3268.p16	MSTRG_360.p6	MSTRG_3244.p2
MSTRG_3268.p10	MSTRG_360.p15	MSTRG_3244.p6
MSTRG_3268.p6	MSTRG_360.p19	MSTRG_3244.p4
MSTRG_3268.p3	MSTRG_360.p8	MSTRG_3244.p9
MSTRG_3268.p20	MSTRG_3608.p1	MSTRG_3244.p7
MSTRG_3268.p1	MSTRG_3615.p1	MSTRG_3244.p21
MSTRG_3268.p2	MSTRG_3617.p1	MSTRG_3244.p25
MSTRG_3268.p22	MSTRG_3737.p1	MSTRG_3244.p16
MSTRG_3290.p1	MSTRG_3771.p1	MSTRG_3254.p1
MSTRG_3323.p4	MSTRG_3795.p1	MSTRG_3254.p2
MSTRG_3327.p1	MSTRG_3796.p1	MSTRG_3268.p3
MSTRG_3389.p2	MSTRG_3799.p1	MSTRG_3268.p6
MSTRG_3389.p3	MSTRG_3858.p1	MSTRG_3268.p24
MSTRG_3399.p1	MSTRG_3895.p1	MSTRG_3268.p23
MSTRG_3431.p1	MSTRG_3930.p1	MSTRG_3268.p17
MSTRG_3431.p3	MSTRG_3957.p1	MSTRG_3268.p1
MSTRG_3463.p1	MSTRG_3996.p8	MSTRG_3268.p2
MSTRG_3500.p1	MSTRG_3996.p2	MSTRG_3268.p22
MSTRG_3514.p5	MSTRG_3996.p4	MSTRG_3268.p10
MSTRG_3514.p1	MSTRG_3996.p1	MSTRG_3290.p1
MSTRG_3514.p6	MSTRG_3996.p6	MSTRG_3327.p1
MSTRG_3514.p2	MSTRG_3996.p3	MSTRG_3389.p1
MSTRG_3528.p23	MSTRG_3996.p9	MSTRG_3389.p2
MSTRG_3528.p2	MSTRG_4016.p1	MSTRG_3399.p1
MSTRG_3528.p34	MSTRG_4044.p1	MSTRG_3431.p1
MSTRG_3528.p31	MSTRG_4051.p3	MSTRG_3431.p3
MSTRG_3528.p24	MSTRG_4051.p1	MSTRG_3463.p1
MSTRG_3528.p16	MSTRG_4129.p3	MSTRG_3500.p1
MSTRG_3528.p27	MSTRG_4129.p1	MSTRG_3514.p6
MSTRG_3528.p3	MSTRG_4132.p1	MSTRG_3514.p1
MSTRG_3528.p5	MSTRG_4132.p2	MSTRG_3514.p2
MSTRG_3528.p33	MSTRG_4176.p1	MSTRG_3514.p5
MSTRG_3528.p8	MSTRG_4178.p3	MSTRG_3528.p32
MSTRG_3528.p20	MSTRG_4178.p2	MSTRG_3528.p25
MSTRG_3528.p30	MSTRG_4178.p1	MSTRG_3528.p36
MSTRG_3528.p38	MSTRG_4180.p1	MSTRG_3528.p31
MSTRG_3528.p7	MSTRG_4188.p1	MSTRG_3528.p2
MSTRG_3528.p10	MSTRG_4199.p1	MSTRG_3528.p1
MSTRG_3528.p9	MSTRG_4233.p8	MSTRG_3528.p28
MSTRG_3528.p28	MSTRG_4233.p1	MSTRG_3528.p11
MSTRG_3528.p1	MSTRG_4233.p3	MSTRG_3528.p35
MSTRG_3543.p6	MSTRG_4233.p2	MSTRG_3528.p33
MSTRG_3543.p1	MSTRG_4257.p1	MSTRG_3528.p38
MSTRG_3543.p2	MSTRG_4280.p2	MSTRG_3528.p9
MSTRG_3543.p11	MSTRG_4284.p1	MSTRG_3528.p26
MSTRG_3543.p4	MSTRG_43.p1	MSTRG_3528.p7
MSTRG_3543.p14	MSTRG_4320.p1	MSTRG_3528.p24
MSTRG_3543.p18	MSTRG_4352.p1	MSTRG_3528.p29
MSTRG_3543.p12	MSTRG_4356.p1	MSTRG_3528.p10
MSTRG_3543.p8	MSTRG_4362.p1	MSTRG_3528.p5
MSTRG_3543.p17	MSTRG_4416.p1	MSTRG_3528.p8
MSTRG_3543.p7	MSTRG_4417.p1	MSTRG_3528.p3
MSTRG_3543.p3	MSTRG_4445.p3	MSTRG_3528.p34
MSTRG_3557.p5	MSTRG_4445.p1	MSTRG_3543.p8
MSTRG_3557.p1	MSTRG_4445.p2	MSTRG_3543.p4
MSTRG_3557.p2	MSTRG_4448.p1	MSTRG_3543.p2
MSTRG_357.p1	MSTRG_4452.p3	MSTRG_3543.p13
MSTRG_358.p1	MSTRG_4452.p5	MSTRG_3543.p3
MSTRG_3583.p1	MSTRG_4452.p1	MSTRG_3543.p1
MSTRG_359.p1	MSTRG_4452.p2	MSTRG_3543.p6
MSTRG_360.p1	MSTRG_4461.p1	MSTRG_3543.p12
MSTRG_360.p6	MSTRG_4477.p1	MSTRG_3543.p11
MSTRG_360.p17	MSTRG_4478.p2	MSTRG_3543.p7
MSTRG_360.p3	MSTRG_4478.p1	MSTRG_3543.p18
MSTRG_360.p15	MSTRG_4479.p1	MSTRG_3543.p16
MSTRG_360.p16	MSTRG_4500.p4	MSTRG_3551.p2
MSTRG_360.p8	MSTRG_4500.p1	MSTRG_3551.p1
MSTRG_360.p11	MSTRG_4500.p2	MSTRG_3557.p1
MSTRG_360.p12	MSTRG_4501.p1	MSTRG_3557.p2
MSTRG_360.p14	MSTRG_4560.p2	MSTRG_3557.p5
MSTRG_360.p5	MSTRG_4560.p1	MSTRG_357.p1
MSTRG_360.p7	MSTRG_459.p2	MSTRG_358.p1
MSTRG_360.p9	MSTRG_459.p4	MSTRG_3583.p1
MSTRG_360.p13	MSTRG_459.p3	MSTRG_3583.p2
MSTRG_360.p18	MSTRG_459.p1	MSTRG_359.p1
MSTRG_360.p20	MSTRG_4705.p1	MSTRG_360.p20
MSTRG_360.p10	MSTRG_4707.p1	MSTRG_360.p3
MSTRG_360.p4	MSTRG_4730.p1	MSTRG_360.p16
MSTRG_3608.p1	MSTRG_4735.p3	MSTRG_360.p14
MSTRG_3615.p1	MSTRG_4735.p1	MSTRG_360.p15
MSTRG_3617.p1	MSTRG_4735.p2	MSTRG_360.p6
MSTRG_3631.p1	MSTRG_4790.p1	MSTRG_360.p9
MSTRG_3631.p2	MSTRG_4819.p3	MSTRG_360.p10
MSTRG_3685.p1	MSTRG_4819.p2	MSTRG_360.p11
MSTRG_370.p5	MSTRG_4819.p1	MSTRG_360.p8
MSTRG_370.p1	MSTRG_4822.p1	MSTRG_360.p18
MSTRG_370.p4	MSTRG_4833.p2	MSTRG_360.p1
MSTRG_370.p7	MSTRG_4849.p1	MSTRG_360.p4
MSTRG_370.p6	MSTRG_491.p1	MSTRG_360.p5
MSTRG_370.p11	MSTRG_492.p1	MSTRG_360.p17
MSTRG_370.p3	MSTRG_4980.p1	MSTRG_360.p7
MSTRG_370.p2	MSTRG_4992.p1	MSTRG_360.p12
MSTRG_370.p14	MSTRG_4992.p2	MSTRG_360.p13
MSTRG_370.p10	MSTRG_5025.p3	MSTRG_3608.p1
MSTRG_370.p13	MSTRG_5025.p1	MSTRG_3615.p1
MSTRG_3737.p1	MSTRG_5025.p4	MSTRG_3617.p1
MSTRG_3771.p2	MSTRG_5025.p2	MSTRG_3631.p1
MSTRG_3771.p1	MSTRG_5043.p1	MSTRG_3631.p2
MSTRG_3795.p2	MSTRG_5044.p1	MSTRG_3685.p1
MSTRG_3796.p1	MSTRG_5045.p1	MSTRG_370.p6
MSTRG_3799.p1	MSTRG_5067.p1	MSTRG_370.p11
MSTRG_3852.p1	MSTRG_5067.p4	MSTRG_370.p7
MSTRG_3854.p1	MSTRG_5067.p2	MSTRG_370.p5
MSTRG_3858.p3	MSTRG_5067.p3	MSTRG_370.p2
MSTRG_3858.p2	MSTRG_5153.p2	MSTRG_370.p1
MSTRG_3858.p1	MSTRG_5153.p1	MSTRG_370.p9
MSTRG_3858.p6	MSTRG_5153.p4	MSTRG_370.p4
MSTRG_3858.p7	MSTRG_5193.p2	MSTRG_370.p8
MSTRG_3863.p10	MSTRG_5208.p1	MSTRG_370.p3
MSTRG_3863.p1	MSTRG_5217.p1	MSTRG_3737.p1
MSTRG_3863.p7	MSTRG_5217.p3	MSTRG_3795.p1
MSTRG_3863.p2	MSTRG_5266.p3	MSTRG_3796.p1
MSTRG_3863.p9	MSTRG_528.p1	MSTRG_3799.p1
MSTRG_3895.p1	MSTRG_528.p6	MSTRG_3852.p1
MSTRG_3924.p1	MSTRG_528.p4	MSTRG_3854.p1
MSTRG_3930.p1	MSTRG_528.p2	MSTRG_3858.p8
MSTRG_3950.p1	MSTRG_5340.p1	MSTRG_3858.p1
MSTRG_3957.p1	MSTRG_5350.p1	MSTRG_3858.p3
MSTRG_3957.p3	MSTRG_5358.p1	MSTRG_3858.p6
MSTRG_3996.p7	MSTRG_5383.p5	MSTRG_3858.p2
MSTRG_3996.p1	MSTRG_5383.p8	MSTRG_3863.p2
MSTRG_3996.p9	MSTRG_5383.p2	MSTRG_3863.p9
MSTRG_3996.p11	MSTRG_5383.p7	MSTRG_3863.p1
MSTRG_3996.p5	MSTRG_5383.p12	MSTRG_3863.p11
MSTRG_3996.p3	MSTRG_5383.p10	MSTRG_3863.p6
MSTRG_3996.p10	MSTRG_5383.p1	MSTRG_3895.p1
MSTRG_3996.p4	MSTRG_5383.p9	MSTRG_3924.p1
MSTRG_3996.p2	MSTRG_5383.p11	MSTRG_3924.p3
MSTRG_4016.p1	MSTRG_5401.p1	MSTRG_3930.p1
MSTRG_4044.p1	MSTRG_5411.p1	MSTRG_3950.p1
MSTRG_4051.p3	MSTRG_5478.p1	MSTRG_3957.p3
MSTRG_4051.p1	MSTRG_5478.p2	MSTRG_3957.p1
MSTRG_4129.p1	MSTRG_5497.p1	MSTRG_3996.p8
MSTRG_4129.p3	MSTRG_5497.p5	MSTRG_3996.p4
MSTRG_4132.p1	MSTRG_5497.p6	MSTRG_3996.p5
MSTRG_4132.p2	MSTRG_5497.p7	MSTRG_3996.p3
MSTRG_4137.p3	MSTRG_550.p1	MSTRG_3996.p1
MSTRG_4137.p1	MSTRG_5500.p1	MSTRG_3996.p12
MSTRG_4137.p4	MSTRG_5500.p2	MSTRG_3996.p11
MSTRG_4178.p2	MSTRG_5533.p3	MSTRG_3996.p2
MSTRG_4178.p1	MSTRG_5533.p1	MSTRG_4016.p1
MSTRG_4178.p3	MSTRG_5533.p4	MSTRG_4044.p1
MSTRG_4180.p1	MSTRG_5533.p5	MSTRG_4051.p3
MSTRG_4199.p1	MSTRG_5533.p2	MSTRG_4051.p2
MSTRG_4202.p1	MSTRG_5534.p1	MSTRG_4129.p3
MSTRG_4202.p20	MSTRG_5536.p1	MSTRG_4129.p1
MSTRG_4202.p2	MSTRG_5539.p3	MSTRG_4132.p3
MSTRG_4202.p12	MSTRG_5539.p1	MSTRG_4132.p2
MSTRG_4202.p16	MSTRG_5543.p1	MSTRG_4137.p3
MSTRG_4202.p3	MSTRG_5543.p3	MSTRG_4137.p1
MSTRG_4206.p3	MSTRG_5543.p5	MSTRG_4137.p4
MSTRG_4206.p2	MSTRG_5543.p2	MSTRG_4178.p1
MSTRG_4206.p1	MSTRG_5593.p1	MSTRG_4178.p3
MSTRG_4233.p1	MSTRG_5593.p3	MSTRG_4178.p2
MSTRG_4233.p5	MSTRG_5598.p3	MSTRG_4180.p1
MSTRG_4233.p2	MSTRG_5598.p1	MSTRG_4199.p1
MSTRG_4233.p7	MSTRG_5649.p1	MSTRG_4202.p1
MSTRG_4233.p11	MSTRG_5650.p1	MSTRG_4202.p16
MSTRG_4233.p8	MSTRG_5667.p1	MSTRG_4202.p3
MSTRG_4233.p6	MSTRG_5713.p1	MSTRG_4202.p15
MSTRG_4233.p3	MSTRG_5718.p3	MSTRG_4202.p19
MSTRG_4257.p1	MSTRG_5718.p6	MSTRG_4202.p10
MSTRG_4278.p1	MSTRG_5718.p4	MSTRG_4202.p2
MSTRG_4284.p1	MSTRG_5718.p7	MSTRG_4202.p20
MSTRG_43.p1	MSTRG_5718.p2	MSTRG_4206.p2
MSTRG_4321.p1	MSTRG_5718.p1	MSTRG_4206.p3
MSTRG_4321.p2	MSTRG_573.p1	MSTRG_4206.p1
MSTRG_4359.p1	MSTRG_5773.p2	MSTRG_4233.p6
MSTRG_4362.p1	MSTRG_5773.p1	MSTRG_4233.p2
MSTRG_4416.p1	MSTRG_5782.p1	MSTRG_4233.p3
MSTRG_4417.p1	MSTRG_5782.p3	MSTRG_4233.p5
MSTRG_4445.p1	MSTRG_5783.p1	MSTRG_4233.p1
MSTRG_4448.p1	MSTRG_5794.p2	MSTRG_4233.p7
MSTRG_445.p1	MSTRG_5794.p3	MSTRG_4233.p8
MSTRG_4452.p9	MSTRG_5794.p1	MSTRG_4257.p1
MSTRG_4452.p3	MSTRG_5817.p1	MSTRG_4278.p1
MSTRG_4452.p5	MSTRG_5817.p23	MSTRG_4284.p1
MSTRG_4452.p6	MSTRG_5817.p12	MSTRG_43.p1
MSTRG_4452.p1	MSTRG_5817.p2	MSTRG_4321.p2
MSTRG_4452.p13	MSTRG_5817.p13	MSTRG_4321.p1
MSTRG_4452.p2	MSTRG_5817.p8	MSTRG_4359.p1
MSTRG_4454.p7	MSTRG_5817.p17	MSTRG_4362.p1
MSTRG_4454.p1	MSTRG_5817.p14	MSTRG_4416.p1
MSTRG_4454.p3	MSTRG_5817.p24	MSTRG_4417.p1
MSTRG_4454.p2	MSTRG_5817.p5	MSTRG_4417.p2
MSTRG_4461.p1	MSTRG_5817.p16	MSTRG_4445.p1
MSTRG_4465.p3	MSTRG_5817.p3	MSTRG_4448.p1
MSTRG_4465.p1	MSTRG_5817.p6	MSTRG_445.p1
MSTRG_447.p2	MSTRG_5817.p10	MSTRG_4452.p5
MSTRG_447.p1	MSTRG_5817.p11	MSTRG_4452.p3
MSTRG_447.p3	MSTRG_5851.p1	MSTRG_4452.p2
MSTRG_4477.p2	MSTRG_5860.p1	MSTRG_4452.p1
MSTRG_4478.p1	MSTRG_5861.p1	MSTRG_4452.p8
MSTRG_4478.p2	MSTRG_59.p2	MSTRG_4454.p3
MSTRG_4500.p4	MSTRG_5918.p1	MSTRG_4454.p1
MSTRG_4500.p2	MSTRG_5954.p2	MSTRG_4454.p7
MSTRG_4500.p1	MSTRG_5954.p1	MSTRG_4454.p2
MSTRG_4501.p1	MSTRG_5982.p3	MSTRG_4461.p1
MSTRG_4503.p1	MSTRG_5982.p4	MSTRG_4465.p1
MSTRG_4546.p1	MSTRG_5982.p1	MSTRG_447.p3
MSTRG_4560.p2	MSTRG_5982.p2	MSTRG_447.p6
MSTRG_4560.p1	MSTRG_6004.p1	MSTRG_447.p2
MSTRG_4560.p3	MSTRG_603.p1	MSTRG_447.p1
MSTRG_459.p1	MSTRG_6049.p1	MSTRG_4478.p1
MSTRG_459.p2	MSTRG_6138.p1	MSTRG_4500.p2
MSTRG_4618.p1	MSTRG_6187.p1	MSTRG_4500.p4
MSTRG_4618.p2	MSTRG_6221.p1	MSTRG_4500.p1
MSTRG_4704.p1	MSTRG_6268.p1	MSTRG_4501.p1
MSTRG_4705.p1	MSTRG_6281.p1	MSTRG_4546.p1
MSTRG_4707.p2	MSTRG_6301.p1	MSTRG_4560.p2
MSTRG_4707.p1	MSTRG_6332.p1	MSTRG_4560.p1
MSTRG_4735.p7	MSTRG_6332.p3	MSTRG_459.p2
MSTRG_4735.p4	MSTRG_6332.p5	MSTRG_459.p1
MSTRG_4735.p3	MSTRG_6360.p1	MSTRG_4618.p2
MSTRG_4735.p1	MSTRG_6361.p3	MSTRG_4618.p1
MSTRG_4735.p6	MSTRG_6361.p1	MSTRG_4704.p1
MSTRG_4735.p2	MSTRG_6361.p2	MSTRG_4705.p2
MSTRG_4755.p1	MSTRG_6405.p1	MSTRG_4707.p1
MSTRG_4757.p1	MSTRG_6410.p2	MSTRG_4707.p2
MSTRG_4790.p1	MSTRG_6437.p1	MSTRG_4735.p4
MSTRG_4819.p2	MSTRG_6447.p1	MSTRG_4735.p2
MSTRG_4819.p3	MSTRG_6452.p1	MSTRG_4735.p6
MSTRG_4819.p1	MSTRG_6474.p1	MSTRG_4735.p7
MSTRG_4822.p1	MSTRG_6475.p1	MSTRG_4735.p1
MSTRG_4833.p1	MSTRG_6480.p1	MSTRG_4735.p3
MSTRG_4833.p2	MSTRG_6488.p1	MSTRG_4755.p1
MSTRG_4836.p1	MSTRG_6494.p6	MSTRG_4757.p1
MSTRG_4836.p2	MSTRG_6494.p4	MSTRG_4790.p1
MSTRG_4836.p3	MSTRG_6494.p10	MSTRG_4819.p2
MSTRG_4836.p11	MSTRG_6494.p3	MSTRG_4819.p1
MSTRG_4868.p1	MSTRG_6494.p1	MSTRG_4819.p3
MSTRG_491.p1	MSTRG_6494.p7	MSTRG_4822.p2
MSTRG_492.p2	MSTRG_6494.p5	MSTRG_4822.p1
MSTRG_492.p3	MSTRG_6494.p2	MSTRG_4833.p1
MSTRG_4980.p2	MSTRG_6494.p11	MSTRG_4836.p2
MSTRG_4992.p1	MSTRG_6510.p1	MSTRG_4836.p1
MSTRG_5025.p8	MSTRG_6545.p1	MSTRG_4836.p3
MSTRG_5025.p2	MSTRG_6560.p1	MSTRG_4849.p1
MSTRG_5025.p1	MSTRG_6571.p1	MSTRG_4868.p1
MSTRG_5025.p4	MSTRG_6574.p1	MSTRG_491.p1
MSTRG_5025.p11	MSTRG_6574.p8	MSTRG_492.p1
MSTRG_5025.p5	MSTRG_6574.p7	MSTRG_4980.p1
MSTRG_5025.p3	MSTRG_6574.p2	MSTRG_4992.p1
MSTRG_5025.p9	MSTRG_6574.p4	MSTRG_5025.p1
MSTRG_5034.p4	MSTRG_6574.p5	MSTRG_5025.p4
MSTRG_5034.p2	MSTRG_6625.p1	MSTRG_5025.p8
MSTRG_5034.p1	MSTRG_6641.p1	MSTRG_5025.p5
MSTRG_5043.p1	MSTRG_6657.p1	MSTRG_5025.p2
MSTRG_5044.p1	MSTRG_6658.p1	MSTRG_5025.p3
MSTRG_5045.p1	MSTRG_6673.p1	MSTRG_5025.p11
MSTRG_5067.p1	MSTRG_6674.p1	MSTRG_5025.p12
MSTRG_5099.p2	MSTRG_6680.p2	MSTRG_5034.p1
MSTRG_5099.p11	MSTRG_6680.p5	MSTRG_5034.p2
MSTRG_5099.p10	MSTRG_6680.p1	MSTRG_5034.p4
MSTRG_5099.p1	MSTRG_6680.p4	MSTRG_5043.p1
MSTRG_5099.p6	MSTRG_6685.p1	MSTRG_5044.p1
MSTRG_5099.p7	MSTRG_6685.p2	MSTRG_5045.p1
MSTRG_5099.p12	MSTRG_6689.p1	MSTRG_5064.p1
MSTRG_5099.p8	MSTRG_6689.p2	MSTRG_5067.p1
MSTRG_5099.p3	MSTRG_671.p1	MSTRG_5067.p2
MSTRG_5099.p13	MSTRG_6710.p1	MSTRG_5069.p1
MSTRG_5099.p15	MSTRG_6710.p2	MSTRG_5099.p13
MSTRG_5153.p1	MSTRG_6718.p1	MSTRG_5099.p11
MSTRG_5153.p2	MSTRG_6743.p1	MSTRG_5099.p3
MSTRG_5193.p1	MSTRG_6763.p1	MSTRG_5099.p2
MSTRG_5208.p1	MSTRG_6786.p1	MSTRG_5099.p6
MSTRG_5217.p1	MSTRG_6793.p1	MSTRG_5099.p7
MSTRG_5246.p2	MSTRG_6794.p4	MSTRG_5099.p10
MSTRG_5253.p1	MSTRG_6794.p2	MSTRG_5099.p8
MSTRG_5253.p3	MSTRG_6794.p3	MSTRG_5099.p12
MSTRG_5255.p2	MSTRG_6794.p6	MSTRG_5099.p1
MSTRG_5255.p1	MSTRG_6811.p1	MSTRG_5153.p1
MSTRG_5256.p1	MSTRG_685.p1	MSTRG_5193.p1
MSTRG_528.p4	MSTRG_6855.p1	MSTRG_5208.p1
MSTRG_528.p5	MSTRG_6861.p1	MSTRG_5217.p1
MSTRG_528.p21	MSTRG_6862.p1	MSTRG_5246.p2
MSTRG_528.p12	MSTRG_6880.p1	MSTRG_5253.p1
MSTRG_528.p2	MSTRG_6880.p2	MSTRG_5253.p3
MSTRG_528.p1	MSTRG_6892.p1	MSTRG_5255.p5
MSTRG_528.p7	MSTRG_6906.p3	MSTRG_5255.p2
MSTRG_528.p3	MSTRG_6906.p2	MSTRG_5255.p1
MSTRG_528.p11	MSTRG_6924.p2	MSTRG_5256.p1
MSTRG_5350.p1	MSTRG_6925.p4	MSTRG_528.p1
MSTRG_5373.p2	MSTRG_6925.p1	MSTRG_528.p7
MSTRG_5381.p1	MSTRG_6925.p3	MSTRG_528.p3
MSTRG_5383.p1	MSTRG_6958.p3	MSTRG_528.p5
MSTRG_5383.p2	MSTRG_6978.p1	MSTRG_528.p11
MSTRG_5400.p1	MSTRG_7057.p1	MSTRG_528.p21
MSTRG_5401.p1	MSTRG_7075.p1	MSTRG_528.p4
MSTRG_5411.p1	MSTRG_7075.p2	MSTRG_528.p2
MSTRG_5436.p3	MSTRG_7083.p1	MSTRG_528.p9
MSTRG_5452.p1	MSTRG_7103.p1	MSTRG_5350.p1
MSTRG_5478.p2	MSTRG_7104.p1	MSTRG_5358.p1
MSTRG_5478.p1	MSTRG_712.p3	MSTRG_5373.p1
MSTRG_5493.p1	MSTRG_712.p1	MSTRG_5381.p2
MSTRG_5497.p2	MSTRG_7164.p2	MSTRG_5383.p3
MSTRG_5497.p5	MSTRG_7298.p1	MSTRG_5383.p1
MSTRG_5497.p3	MSTRG_7343.p2	MSTRG_5400.p1
MSTRG_5497.p1	MSTRG_7345.p1	MSTRG_5401.p1
MSTRG_5500.p1	MSTRG_7388.p1	MSTRG_5411.p1
MSTRG_5520.p1	MSTRG_7401.p2	MSTRG_5436.p3
MSTRG_5533.p1	MSTRG_7401.p1	MSTRG_5452.p1
MSTRG_5533.p2	MSTRG_7402.p1	MSTRG_5478.p2
MSTRG_5534.p2	MSTRG_7404.p1	MSTRG_5478.p1
MSTRG_5534.p1	MSTRG_7407.p1	MSTRG_5497.p1
MSTRG_5536.p1	MSTRG_7407.p2	MSTRG_5497.p3
MSTRG_5539.p3	MSTRG_7416.p1	MSTRG_5497.p2
MSTRG_5539.p5	MSTRG_7431.p1	MSTRG_5497.p5
MSTRG_5539.p1	MSTRG_7461.p3	MSTRG_5500.p1
MSTRG_5539.p2	MSTRG_7461.p1	MSTRG_5514.p1
MSTRG_5543.p16	MSTRG_7486.p1	MSTRG_5533.p8
MSTRG_5543.p3	MSTRG_75.p1	MSTRG_5533.p1
MSTRG_5543.p29	MSTRG_7515.p1	MSTRG_5533.p4
MSTRG_5543.p2	MSTRG_7538.p1	MSTRG_5534.p1
MSTRG_5543.p7	MSTRG_7561.p2	MSTRG_5536.p1
MSTRG_5543.p28	MSTRG_7561.p1	MSTRG_5539.p5
MSTRG_5543.p11	MSTRG_7561.p5	MSTRG_5539.p2
MSTRG_5543.p8	MSTRG_80.p1	MSTRG_5539.p1
MSTRG_5543.p18	MSTRG_805.p2	MSTRG_5539.p3
MSTRG_5543.p5	MSTRG_856.p1	MSTRG_5543.p2
MSTRG_5543.p4	MSTRG_866.p1	MSTRG_5543.p4
MSTRG_5543.p1	MSTRG_888.p1	MSTRG_5543.p25
MSTRG_5543.p10	MSTRG_910.p1	MSTRG_5543.p11
MSTRG_5593.p2	MSTRG_911.p2	MSTRG_5543.p29
MSTRG_5593.p1	MSTRG_911.p1	MSTRG_5543.p5
MSTRG_5598.p3	MSTRG_923.p2	MSTRG_5543.p3
MSTRG_5601.p1	MSTRG_923.p1	MSTRG_5543.p10
MSTRG_5604.p3	MSTRG_955.p1	MSTRG_5543.p7
MSTRG_5604.p2		MSTRG_5543.p19
MSTRG_5604.p4		MSTRG_5543.p28
MSTRG_5604.p1		MSTRG_5543.p1
MSTRG_5608.p1		MSTRG_5543.p8
MSTRG_5616.p1		MSTRG_5543.p16
MSTRG_5616.p2		MSTRG_5593.p2
MSTRG_5639.p1		MSTRG_5598.p3
MSTRG_5640.p1		MSTRG_5601.p1
MSTRG_5649.p1		MSTRG_5604.p2
MSTRG_5650.p1		MSTRG_5604.p3
MSTRG_5664.p3		MSTRG_5604.p4
MSTRG_5664.p11		MSTRG_5604.p1
MSTRG_5664.p1		MSTRG_5608.p1
MSTRG_5664.p12		MSTRG_5616.p1
MSTRG_5664.p4		MSTRG_5640.p1
MSTRG_5664.p5		MSTRG_5649.p1
MSTRG_5664.p2		MSTRG_5664.p6
MSTRG_5666.p2		MSTRG_5664.p11
MSTRG_5666.p1		MSTRG_5664.p1
MSTRG_5667.p1		MSTRG_5664.p2
MSTRG_5667.p2		MSTRG_5664.p10
MSTRG_5667.p3		MSTRG_5666.p2
MSTRG_5696.p1		MSTRG_5666.p1
MSTRG_5713.p1		MSTRG_5667.p4
MSTRG_5773.p2		MSTRG_5667.p1
MSTRG_5773.p1		MSTRG_5667.p3
MSTRG_5782.p1		MSTRG_5678.p2
MSTRG_5783.p1		MSTRG_5696.p1
MSTRG_5794.p6		MSTRG_5713.p1
MSTRG_5794.p3		MSTRG_574.p1
MSTRG_5794.p1		MSTRG_5773.p2
MSTRG_5794.p4		MSTRG_5773.p1
MSTRG_5817.p3		MSTRG_5782.p2
MSTRG_5817.p10		MSTRG_5783.p1
MSTRG_5817.p23		MSTRG_5794.p5
MSTRG_5817.p6		MSTRG_5794.p4
MSTRG_5817.p25		MSTRG_5794.p2
MSTRG_5817.p9		MSTRG_5794.p1
MSTRG_5817.p37		MSTRG_5817.p10
MSTRG_5817.p31		MSTRG_5817.p1
MSTRG_5817.p12		MSTRG_5817.p31
MSTRG_5817.p8		MSTRG_5817.p2
MSTRG_5817.p29		MSTRG_5817.p13
MSTRG_5817.p5		MSTRG_5817.p21
MSTRG_5817.p30		MSTRG_5817.p12
MSTRG_5817.p13		MSTRG_5817.p14
MSTRG_5817.p1		MSTRG_5817.p27
MSTRG_5817.p14		MSTRG_5817.p37
MSTRG_5817.p11		MSTRG_5817.p6
MSTRG_5817.p7		MSTRG_5817.p17
MSTRG_5817.p26		MSTRG_5817.p32
MSTRG_5817.p34		MSTRG_5817.p8
MSTRG_5817.p2		MSTRG_5817.p4
MSTRG_5817.p4		MSTRG_5817.p36
MSTRG_5817.p36		MSTRG_5817.p30
MSTRG_5817.p27		MSTRG_5817.p28
MSTRG_5817.p15		MSTRG_5817.p9
MSTRG_5860.p1		MSTRG_5817.p24
MSTRG_5861.p1		MSTRG_5817.p15
MSTRG_59.p1		MSTRG_5817.p11
MSTRG_59.p3		MSTRG_5817.p26
MSTRG_59.p2		MSTRG_5817.p3
MSTRG_5918.p1		MSTRG_5817.p7
MSTRG_5954.p2		MSTRG_5817.p5
MSTRG_5954.p1		MSTRG_5860.p1
MSTRG_5967.p1		MSTRG_5861.p1
MSTRG_5967.p2		MSTRG_59.p3
MSTRG_5982.p5		MSTRG_59.p2
MSTRG_5982.p7		MSTRG_59.p1
MSTRG_5982.p1		MSTRG_5918.p1
MSTRG_5982.p6		MSTRG_5954.p2
MSTRG_5982.p3		MSTRG_5954.p1
MSTRG_5982.p2		MSTRG_5967.p2
MSTRG_6004.p1		MSTRG_5967.p1
MSTRG_6074.p1		MSTRG_5982.p6
MSTRG_6221.p1		MSTRG_5982.p1
MSTRG_6221.p2		MSTRG_5982.p5
MSTRG_6227.p2		MSTRG_5982.p3
MSTRG_6227.p1		MSTRG_5982.p2
MSTRG_6227.p4		MSTRG_5982.p7
MSTRG_6248.p1		MSTRG_6004.p1
MSTRG_6256.p1		MSTRG_6074.p1
MSTRG_6256.p2		MSTRG_6187.p1
MSTRG_6256.p4		MSTRG_6221.p2
MSTRG_6256.p5		MSTRG_6221.p1
MSTRG_6256.p3		MSTRG_6227.p2
MSTRG_6256.p7		MSTRG_6227.p4
MSTRG_6268.p1		MSTRG_6227.p1
MSTRG_6268.p3		MSTRG_6248.p1
MSTRG_63.p1		MSTRG_6256.p2
MSTRG_6301.p1		MSTRG_6256.p7
MSTRG_6332.p5		MSTRG_6256.p3
MSTRG_6332.p4		MSTRG_6256.p4
MSTRG_6332.p1		MSTRG_6256.p5
MSTRG_6361.p24		MSTRG_6256.p1
MSTRG_6361.p25		MSTRG_6268.p1
MSTRG_6361.p1		MSTRG_6268.p3
MSTRG_6361.p3		MSTRG_63.p1
MSTRG_6361.p13		MSTRG_6301.p1
MSTRG_6361.p4		MSTRG_6332.p5
MSTRG_6361.p16		MSTRG_6332.p1
MSTRG_6361.p7		MSTRG_6332.p4
MSTRG_6361.p10		MSTRG_6361.p30
MSTRG_6361.p29		MSTRG_6361.p1
MSTRG_6361.p20		MSTRG_6361.p9
MSTRG_6361.p26		MSTRG_6361.p23
MSTRG_6361.p9		MSTRG_6361.p14
MSTRG_6361.p6		MSTRG_6361.p19
MSTRG_6361.p8		MSTRG_6361.p13
MSTRG_6361.p12		MSTRG_6361.p5
MSTRG_6361.p2		MSTRG_6361.p7
MSTRG_6361.p14		MSTRG_6361.p12
MSTRG_6361.p5		MSTRG_6361.p31
MSTRG_6371.p1		MSTRG_6361.p10
MSTRG_6401.p1		MSTRG_6361.p2
MSTRG_6437.p1		MSTRG_6361.p6
MSTRG_6447.p1		MSTRG_6361.p4
MSTRG_6474.p1		MSTRG_6361.p3
MSTRG_6475.p1		MSTRG_6361.p8
MSTRG_6480.p1		MSTRG_6371.p1
MSTRG_6494.p21		MSTRG_6401.p1
MSTRG_6494.p12		MSTRG_6437.p1
MSTRG_6494.p17		MSTRG_6447.p1
MSTRG_6494.p24		MSTRG_6452.p1
MSTRG_6494.p11		MSTRG_6474.p1
MSTRG_6494.p7		MSTRG_6474.p3
MSTRG_6494.p2		MSTRG_6475.p1
MSTRG_6494.p20		MSTRG_6480.p1
MSTRG_6494.p4		MSTRG_6494.p18
MSTRG_6494.p29		MSTRG_6494.p26
MSTRG_6494.p16		MSTRG_6494.p2
MSTRG_6494.p10		MSTRG_6494.p17
MSTRG_6494.p1		MSTRG_6494.p8
MSTRG_6494.p26		MSTRG_6494.p3
MSTRG_6494.p3		MSTRG_6494.p21
MSTRG_6499.p1		MSTRG_6494.p4
MSTRG_6510.p1		MSTRG_6494.p13
MSTRG_6522.p1		MSTRG_6494.p12
MSTRG_6545.p1		MSTRG_6494.p11
MSTRG_6571.p1		MSTRG_6494.p29
MSTRG_6574.p8		MSTRG_6494.p1
MSTRG_6574.p65		MSTRG_6494.p20
MSTRG_6574.p10		MSTRG_6494.p7
MSTRG_6574.p4		MSTRG_6545.p1
MSTRG_6574.p11		MSTRG_6571.p1
MSTRG_6574.p6		MSTRG_6574.p14
MSTRG_6574.p58		MSTRG_6574.p53
MSTRG_6574.p42		MSTRG_6574.p1
MSTRG_6574.p47		MSTRG_6574.p19
MSTRG_6574.p3		MSTRG_6574.p51
MSTRG_6574.p18		MSTRG_6574.p24
MSTRG_6574.p28		MSTRG_6574.p49
MSTRG_6574.p56		MSTRG_6574.p5
MSTRG_6574.p16		MSTRG_6574.p2
MSTRG_6574.p61		MSTRG_6574.p10
MSTRG_6574.p14		MSTRG_6574.p7
MSTRG_6574.p17		MSTRG_6574.p3
MSTRG_6574.p60		MSTRG_6574.p36
MSTRG_6574.p2		MSTRG_6574.p22
MSTRG_6574.p40		MSTRG_6574.p37
MSTRG_6574.p9		MSTRG_6574.p30
MSTRG_6574.p19		MSTRG_6574.p8
MSTRG_6574.p53		MSTRG_6574.p38
MSTRG_6574.p25		MSTRG_6574.p4
MSTRG_6574.p63		MSTRG_6574.p18
MSTRG_6574.p7		MSTRG_6574.p52
MSTRG_6574.p46		MSTRG_6574.p29
MSTRG_6574.p64		MSTRG_6574.p9
MSTRG_6574.p35		MSTRG_6574.p50
MSTRG_6574.p33		MSTRG_6574.p41
MSTRG_6574.p44		MSTRG_6574.p11
MSTRG_6574.p5		MSTRG_6574.p26
MSTRG_6574.p1		MSTRG_6574.p16
MSTRG_6574.p32		MSTRG_6574.p6
MSTRG_6574.p22		MSTRG_6574.p46
MSTRG_6574.p59		MSTRG_6598.p2
MSTRG_6598.p2		MSTRG_6598.p1
MSTRG_6598.p1		MSTRG_6625.p1
MSTRG_6625.p1		MSTRG_6641.p1
MSTRG_6641.p1		MSTRG_6658.p1
MSTRG_6658.p2		MSTRG_6674.p1
MSTRG_6658.p1		MSTRG_6680.p1
MSTRG_6674.p1		MSTRG_6680.p2
MSTRG_6680.p2		MSTRG_6680.p3
MSTRG_6680.p1		MSTRG_6685.p2
MSTRG_6685.p2		MSTRG_6685.p1
MSTRG_6685.p1		MSTRG_671.p1
MSTRG_671.p1		MSTRG_6718.p1
MSTRG_6718.p2		MSTRG_6734.p1
MSTRG_6734.p1		MSTRG_6743.p1
MSTRG_6743.p1		MSTRG_6744.p1
MSTRG_6744.p2		MSTRG_6744.p2
MSTRG_6744.p3		MSTRG_6763.p1
MSTRG_6763.p1		MSTRG_6786.p1
MSTRG_6786.p1		MSTRG_6794.p7
MSTRG_6794.p4		MSTRG_6794.p9
MSTRG_6794.p5		MSTRG_6794.p5
MSTRG_6794.p7		MSTRG_6794.p4
MSTRG_6794.p9		MSTRG_6794.p1
MSTRG_6794.p2		MSTRG_6794.p3
MSTRG_6794.p1		MSTRG_6794.p8
MSTRG_6794.p8		MSTRG_6811.p1
MSTRG_6811.p4		MSTRG_6827.p1
MSTRG_6811.p2		MSTRG_6827.p2
MSTRG_6811.p1		MSTRG_6827.p4
MSTRG_6827.p2		MSTRG_6827.p3
MSTRG_6827.p4		MSTRG_6830.p2
MSTRG_6827.p1		MSTRG_6830.p1
MSTRG_6827.p3		MSTRG_6830.p3
MSTRG_6830.p3		MSTRG_6840.p1
MSTRG_6830.p2		MSTRG_6855.p1
MSTRG_6830.p1		MSTRG_6861.p1
MSTRG_6840.p1		MSTRG_6862.p2
MSTRG_6855.p1		MSTRG_6862.p1
MSTRG_6861.p1		MSTRG_6865.p1
MSTRG_6862.p1		MSTRG_6865.p2
MSTRG_6862.p2		MSTRG_6865.p7
MSTRG_6865.p7		MSTRG_6880.p7
MSTRG_6865.p2		MSTRG_6880.p1
MSTRG_6865.p1		MSTRG_6880.p2
MSTRG_6880.p1		MSTRG_6896.p2
MSTRG_6880.p2		MSTRG_6903.p1
MSTRG_6889.p1		MSTRG_6906.p5
MSTRG_6896.p1		MSTRG_6906.p6
MSTRG_6903.p1		MSTRG_6906.p2
MSTRG_6906.p5		MSTRG_6906.p3
MSTRG_6906.p2		MSTRG_6906.p4
MSTRG_6906.p1		MSTRG_6924.p1
MSTRG_6906.p4		MSTRG_6925.p6
MSTRG_6906.p3		MSTRG_6925.p4
MSTRG_6924.p2		MSTRG_6925.p7
MSTRG_6925.p9		MSTRG_6925.p1
MSTRG_6925.p10		MSTRG_6958.p2
MSTRG_6925.p1		MSTRG_6969.p2
MSTRG_6925.p4		MSTRG_6969.p3
MSTRG_6958.p3		MSTRG_6981.p1
MSTRG_6969.p1		MSTRG_6992.p1
MSTRG_6969.p2		MSTRG_7057.p1
MSTRG_7057.p1		MSTRG_7068.p1
MSTRG_7068.p1		MSTRG_7075.p1
MSTRG_7075.p1		MSTRG_7075.p3
MSTRG_7075.p8		MSTRG_7075.p2
MSTRG_7075.p2		MSTRG_7075.p4
MSTRG_7075.p3		MSTRG_7075.p8
MSTRG_7075.p4		MSTRG_7083.p1
MSTRG_7083.p1		MSTRG_7102.p1
MSTRG_7102.p1		MSTRG_7103.p1
MSTRG_7103.p1		MSTRG_7106.p1
MSTRG_7104.p1		MSTRG_712.p1
MSTRG_7106.p1		MSTRG_712.p5
MSTRG_712.p1		MSTRG_7150.p1
MSTRG_714.p1		MSTRG_7150.p3
MSTRG_7150.p1		MSTRG_7164.p1
MSTRG_7150.p3		MSTRG_7165.p1
MSTRG_7164.p1		MSTRG_7298.p1
MSTRG_7165.p2		MSTRG_7388.p1
MSTRG_7298.p1		MSTRG_7388.p2
MSTRG_7388.p1		MSTRG_7401.p3
MSTRG_7388.p2		MSTRG_7401.p2
MSTRG_7401.p1		MSTRG_7401.p1
MSTRG_7402.p1		MSTRG_7402.p1
MSTRG_7404.p1		MSTRG_7404.p1
MSTRG_7407.p1		MSTRG_7407.p1
MSTRG_7416.p1		MSTRG_7416.p1
MSTRG_7431.p1		MSTRG_7431.p1
MSTRG_7452.p1		MSTRG_7452.p1
MSTRG_7486.p1		MSTRG_7495.p2
MSTRG_7495.p1		MSTRG_7495.p3
MSTRG_7495.p2		MSTRG_7495.p4
MSTRG_7495.p3		MSTRG_7495.p1
MSTRG_7495.p4		MSTRG_75.p1
MSTRG_75.p1		MSTRG_7538.p1
MSTRG_7515.p1		MSTRG_7544.p1
MSTRG_7515.p2		MSTRG_7561.p1
MSTRG_7538.p1		MSTRG_7561.p2
MSTRG_7544.p1		MSTRG_7561.p4
MSTRG_7561.p4		MSTRG_805.p1
MSTRG_7561.p1		MSTRG_854.p2
MSTRG_7561.p2		MSTRG_888.p1
MSTRG_805.p1		MSTRG_910.p12
MSTRG_854.p2		MSTRG_910.p2
MSTRG_888.p1		MSTRG_910.p1
MSTRG_888.p3		MSTRG_910.p14
MSTRG_910.p2		MSTRG_910.p5
MSTRG_910.p1		MSTRG_911.p1
MSTRG_910.p14		MSTRG_923.p1
MSTRG_910.p6		MSTRG_923.p2
MSTRG_910.p12
MSTRG_911.p1
MSTRG_911.p3
MSTRG_923.p2
MSTRG_923.p3
MSTRG_923.p1
