# Supplementary material for: Genomic Analysis Reveals Novel Genes and Adaptive Mechanisms for Artificial Diet Utilization in the Silkworm Strain Guican No.5
Source: Insects. 2024 Dec 20;15(12):1010. doi: 10.3390/insects15121010 (PMC11677031; doi:10.3390/insects15121010)
Supplement: Supplementary file 1 [file insects-15-01010-s001.zip › Table S4.xls]

## Sheet: Sheet1
query	seed_ortholog	evalue	score	eggNOG_OGs	max_annot_lvl	COG_category	Description	Preferred_name	GOs	EC	KEGG_ko	KEGG_Pathway	KEGG_Module	KEGG_Reaction	KEGG_rclass	BRITE	KEGG_TC	CAZy	BiGG_Reaction	PFAMs
MSTRG_1039.p1	13037.EHJ65450	1.49e-87	287.0	KOG1075@1|root,KOG1075@2759|Eukaryota,39X0S@33154|Opisthokonta,3BF48@33208|Metazoa,3D5JC@33213|Bilateria,41X08@6656|Arthropoda,3SJDR@50557|Insecta,44AX6@7088|Lepidoptera	33208|Metazoa	S	Reverse transcriptase (RNA-dependent DNA polymerase)	-	-	-	-	-	-	-	-	-	-	-	-	Exo_endo_phos,Exo_endo_phos_2,PRE_C2HC,RVT_1
MSTRG_1135.p1	13037.EHJ64382	7.38e-25	108.0	2EZ9M@1|root,2T0MN@2759|Eukaryota,3AURV@33154|Opisthokonta,3CBXI@33208|Metazoa,3DT78@33213|Bilateria,423RP@6656|Arthropoda,3SYTP@50557|Insecta,447WS@7088|Lepidoptera	33208|Metazoa	-	-	-	-	-	-	-	-	-	-	-	-	-	-	PRE_C2HC
MSTRG_1147.p1	7918.ENSLOCP00000019311	1.06e-11	65.1	KOG1075@1|root,KOG1075@2759|Eukaryota,39Y9N@33154|Opisthokonta,3BKRZ@33208|Metazoa,3CWQ0@33213|Bilateria	33208|Metazoa	S	Ribonuclease H protein	-	-	-	-	-	-	-	-	-	-	-	-	RVT_1
MSTRG_1148.p2	6326.BUX.s00036.28	8.41e-57	190.0	KOG4740@1|root,KOG4740@2759|Eukaryota,3A4S6@33154|Opisthokonta,3BUQE@33208|Metazoa,3E551@33213|Bilateria,40FH4@6231|Nematoda,1KYF2@119089|Chromadorea	33208|Metazoa	S	proton channel activity	-	-	-	-	-	-	-	-	-	-	-	-	DDE_3
MSTRG_1148.p1	7029.ACYPI068024-PA	1.56e-58	202.0	KOG1075@1|root,KOG1075@2759|Eukaryota,3AB3G@33154|Opisthokonta,3BQKC@33208|Metazoa,3D77Y@33213|Bilateria,42261@6656|Arthropoda	33208|Metazoa	O	Reverse transcriptase (RNA-dependent DNA polymerase)	-	-	-	ko:K10577	ko03013,ko04064,ko04120,ko05206,map03013,map04064,map04120,map05206	M00427	-	-	ko00000,ko00001,ko00002,ko03019,ko04121	-	-	-	RVT_1
MSTRG_1154.p1	7091.BGIBMGA013783-TA	2.46e-17	84.0	KOG3913@1|root,KOG3913@2759|Eukaryota,38FGN@33154|Opisthokonta,3BA3V@33208|Metazoa,3CS34@33213|Bilateria,41U91@6656|Arthropoda,3SGX5@50557|Insecta,44415@7088|Lepidoptera	33208|Metazoa	T	Ligand for members of the frizzled family of seven transmembrane receptors	WNT5B	GO:0000003,GO:0000165,GO:0000187,GO:0000578,GO:0000902,GO:0000904,GO:0001067,GO:0001101,GO:0001501,GO:0001525,GO:0001558,GO:0001568,GO:0001654,GO:0001655,GO:0001664,GO:0001667,GO:0001702,GO:0001704,GO:0001707,GO:0001708,GO:0001736,GO:0001738,GO:0001756,GO:0001763,GO:0001817,GO:0001819,GO:0001837,GO:0001838,GO:0001841,GO:0001843,GO:0001932,GO:0001934,GO:0001936,GO:0001938,GO:0001944,GO:0001945,GO:…	-	ko:K00444	ko04150,ko04310,ko04360,ko04390,ko04550,ko04916,ko04934,ko05165,ko05166,ko05200,ko05205,ko05217,ko05224,ko05225,ko05226,map04150,map04310,map04360,map04390,map04550,map04916,map04934,map05165,map05166,map05200,map05205,map05217,map05224,map05225,map05226	M00677	-	-	ko00000,ko00001,ko00002,ko00536	-	-	-	wnt
MSTRG_1188.p3	7091.BGIBMGA003738-TA	1.4e-11	67.4	COG5158@1|root,2RE84@2759|Eukaryota,39N0Z@33154|Opisthokonta,3CPK4@33208|Metazoa,3E5R6@33213|Bilateria,41XND@6656|Arthropoda,3SICW@50557|Insecta,4435H@7088|Lepidoptera	33208|Metazoa	U	vesicle docking involved in exocytosis	-	-	-	ko:K05293	ko00563,ko01100,map00563,map01100	-	-	-	ko00000,ko00001	-	-	-	-
MSTRG_1188.p1	6326.BUX.s00036.28	1.39e-50	174.0	KOG4740@1|root,KOG4740@2759|Eukaryota,3A4S6@33154|Opisthokonta,3BUQE@33208|Metazoa,3E551@33213|Bilateria,40FH4@6231|Nematoda,1KYF2@119089|Chromadorea	33208|Metazoa	S	proton channel activity	-	-	-	-	-	-	-	-	-	-	-	-	DDE_3
MSTRG_1190.p1	7091.BGIBMGA003740-TA	2.33e-299	824.0	KOG0254@1|root,KOG0254@2759|Eukaryota,38BKC@33154|Opisthokonta,3BCIB@33208|Metazoa,3CWVB@33213|Bilateria,41VXU@6656|Arthropoda,3SHHP@50557|Insecta,4499B@7088|Lepidoptera	33208|Metazoa	P	Sugar (and other) transporter	Tret1	GO:0003674,GO:0005215,GO:0005351,GO:0005355,GO:0005402,GO:0005575,GO:0005623,GO:0005886,GO:0006810,GO:0006811,GO:0006812,GO:0008150,GO:0008324,GO:0008643,GO:0008645,GO:0015075,GO:0015077,GO:0015078,GO:0015144,GO:0015145,GO:0015149,GO:0015154,GO:0015157,GO:0015291,GO:0015293,GO:0015294,GO:0015295,GO:0015318,GO:0015574,GO:0015672,GO:0015749,GO:0015766,GO:0015771,GO:0015772,GO:0016020,GO:0022804,GO:…	-	ko:K08145,ko:K14258	-	-	-	-	ko00000,ko02000	2.A.1.1,2.A.1.1.46	-	-	Sugar_tr
MSTRG_1190.p2	7091.BGIBMGA003739-TA	1.45e-285	788.0	KOG0254@1|root,KOG0254@2759|Eukaryota,38BKC@33154|Opisthokonta,3BCIB@33208|Metazoa,3CWVB@33213|Bilateria,41VXU@6656|Arthropoda,3SHHP@50557|Insecta,443RQ@7088|Lepidoptera	33208|Metazoa	P	Sugar (and other) transporter	Tret1	GO:0003674,GO:0005215,GO:0005351,GO:0005355,GO:0005402,GO:0005575,GO:0005623,GO:0005886,GO:0006810,GO:0006811,GO:0006812,GO:0008150,GO:0008324,GO:0008643,GO:0008645,GO:0015075,GO:0015077,GO:0015078,GO:0015144,GO:0015145,GO:0015149,GO:0015154,GO:0015157,GO:0015291,GO:0015293,GO:0015294,GO:0015295,GO:0015318,GO:0015574,GO:0015672,GO:0015749,GO:0015766,GO:0015771,GO:0015772,GO:0016020,GO:0022804,GO:…	-	ko:K08145,ko:K14258	-	-	-	-	ko00000,ko02000	2.A.1.1,2.A.1.1.46	-	-	Sugar_tr
MSTRG_1222.p2	7029.ACYPI20262-PA	2.41e-96	321.0	2CMP4@1|root,2QR56@2759|Eukaryota,39VQX@33154|Opisthokonta,3BR69@33208|Metazoa,3D755@33213|Bilateria,4230R@6656|Arthropoda,3T012@50557|Insecta	33208|Metazoa	S	Pao retrotransposon peptidase	-	-	-	-	-	-	-	-	-	-	-	-	DUF1758,DUF1759,Peptidase_A17,RVT_1,rve
MSTRG_1222.p1	7029.ACYPI060228-PA	1.77e-126	426.0	2CMP4@1|root,2QR56@2759|Eukaryota,39VQX@33154|Opisthokonta,3BR69@33208|Metazoa,3D755@33213|Bilateria	33208|Metazoa	S	Pao retrotransposon peptidase	-	-	-	-	-	-	-	-	-	-	-	-	DUF1758,DUF1759,Peptidase_A17,RVT_1,rve
MSTRG_1233.p4	7070.TC002039-PA	8.1e-30	117.0	KOG1075@1|root,KOG1075@2759|Eukaryota,39X0S@33154|Opisthokonta,3BF48@33208|Metazoa,3D5JC@33213|Bilateria,41X08@6656|Arthropoda,3SJDR@50557|Insecta	33208|Metazoa	G	Reverse transcriptase (RNA-dependent DNA polymerase)	-	-	2.4.1.17	ko:K00699,ko:K06515	ko00040,ko00053,ko00140,ko00830,ko00860,ko00980,ko00982,ko00983,ko01100,ko01110,ko05204,ko05231,map00040,map00053,map00140,map00830,map00860,map00980,map00982,map00983,map01100,map01110,map05204,map05231	M00014,M00129	R01383,R02358,R02389,R02478,R02502,R02902,R03091,R04352,R04353,R04354,R04683,R07106,R08259,R08261,R08262,R08263,R08615,R09426,R09427,R09428	RC00005,RC00033,RC00049,RC00059,RC00078,RC00171,RC00397,RC00523,RC00529,RC00708,RC02748	ko00000,ko00001,ko00002,ko01000,ko01003,ko02000,ko04090	2.A.92.1.1	GT1	-	Exo_endo_phos_2,PRE_C2HC,RVT_1
MSTRG_1233.p2	13037.EHJ72502	4.56e-20	95.1	2D5J7@1|root,2SYRG@2759|Eukaryota	2759|Eukaryota	-	-	-	-	-	-	-	-	-	-	-	-	-	-	-
MSTRG_1233.p1	7070.TC001651-PA	8.74e-26	120.0	2EZ9M@1|root,2T0MN@2759|Eukaryota	2759|Eukaryota	-	-	-	-	-	-	-	-	-	-	-	-	-	-	PRE_C2HC
MSTRG_1233.p3	7070.TC004098-PA	1.72e-100	332.0	KOG1075@1|root,KOG1075@2759|Eukaryota,39X0S@33154|Opisthokonta,3BF48@33208|Metazoa,3D5JC@33213|Bilateria,41X08@6656|Arthropoda,3SJDR@50557|Insecta	33208|Metazoa	G	Reverse transcriptase (RNA-dependent DNA polymerase)	-	-	2.4.1.17	ko:K00699,ko:K06515	ko00040,ko00053,ko00140,ko00830,ko00860,ko00980,ko00982,ko00983,ko01100,ko01110,ko05204,ko05231,map00040,map00053,map00140,map00830,map00860,map00980,map00982,map00983,map01100,map01110,map05204,map05231	M00014,M00129	R01383,R02358,R02389,R02478,R02502,R02902,R03091,R04352,R04353,R04354,R04683,R07106,R08259,R08261,R08262,R08263,R08615,R09426,R09427,R09428	RC00005,RC00033,RC00049,RC00059,RC00078,RC00171,RC00397,RC00523,RC00529,RC00708,RC02748	ko00000,ko00001,ko00002,ko01000,ko01003,ko02000,ko04090	2.A.92.1.1	GT1	-	Exo_endo_phos_2,PRE_C2HC,RVT_1
MSTRG_129.p1	7091.BGIBMGA013783-TA	1.34e-44	159.0	KOG3913@1|root,KOG3913@2759|Eukaryota,38FGN@33154|Opisthokonta,3BA3V@33208|Metazoa,3CS34@33213|Bilateria,41U91@6656|Arthropoda,3SGX5@50557|Insecta,44415@7088|Lepidoptera	33208|Metazoa	T	Ligand for members of the frizzled family of seven transmembrane receptors	WNT5B	GO:0000003,GO:0000165,GO:0000187,GO:0000578,GO:0000902,GO:0000904,GO:0001067,GO:0001101,GO:0001501,GO:0001525,GO:0001558,GO:0001568,GO:0001654,GO:0001655,GO:0001664,GO:0001667,GO:0001702,GO:0001704,GO:0001707,GO:0001708,GO:0001736,GO:0001738,GO:0001756,GO:0001763,GO:0001817,GO:0001819,GO:0001837,GO:0001838,GO:0001841,GO:0001843,GO:0001932,GO:0001934,GO:0001936,GO:0001938,GO:0001944,GO:0001945,GO:…	-	ko:K00444	ko04150,ko04310,ko04360,ko04390,ko04550,ko04916,ko04934,ko05165,ko05166,ko05200,ko05205,ko05217,ko05224,ko05225,ko05226,map04150,map04310,map04360,map04390,map04550,map04916,map04934,map05165,map05166,map05200,map05205,map05217,map05224,map05225,map05226	M00677	-	-	ko00000,ko00001,ko00002,ko00536	-	-	-	wnt
MSTRG_1416.p2	13037.EHJ77336	7.99e-41	153.0	KOG1075@1|root,KOG1075@2759|Eukaryota,39XVS@33154|Opisthokonta,3BM3S@33208|Metazoa,3DD47@33213|Bilateria,421YB@6656|Arthropoda,3SM8V@50557|Insecta	33208|Metazoa	S	Ribonuclease H protein	-	-	-	-	-	-	-	-	-	-	-	-	Exo_endo_phos_2,RVT_1
MSTRG_146.p1	7029.ACYPI009931-PA	5.56e-149	461.0	2CMM3@1|root,2QQSX@2759|Eukaryota,39DKY@33154|Opisthokonta,3BDYS@33208|Metazoa,3CVMR@33213|Bilateria,423XX@6656|Arthropoda	33208|Metazoa	S	Transposase protein	-	-	-	-	-	-	-	-	-	-	-	-	THAP,Tnp_P_element
MSTRG_1479.p1	103372.F4WR17	5.21e-41	142.0	KOG3575@1|root,KOG3575@2759|Eukaryota,3AHKE@33154|Opisthokonta,3BX04@33208|Metazoa,3CZ0V@33213|Bilateria	33208|Metazoa	K	steroid hormone mediated signaling pathway	-	-	2.1.1.43	ko:K11433	ko00310,map00310	-	R03875,R03938,R04866,R04867	RC00003,RC00060,RC00181,RC00496	ko00000,ko00001,ko01000,ko03036	-	-	-	HTH_24,HTH_Tnp_Tc3_2,Transposase_1
MSTRG_1521.p1	13037.EHJ74015	5.77e-88	281.0	KOG1075@1|root,KOG1075@2759|Eukaryota,3AQAX@33154|Opisthokonta,3C23C@33208|Metazoa,3DI9Q@33213|Bilateria,422W7@6656|Arthropoda	33208|Metazoa	S	Ribonuclease H protein	-	-	-	-	-	-	-	-	-	-	-	-	Exo_endo_phos_2
MSTRG_1529.p1	7029.ACYPI081297-PA	7.87e-14	75.9	KOG1075@1|root,KOG1075@2759|Eukaryota	7029.ACYPI081297-PA|-	E	Ribonuclease H protein	-	-	-	-	-	-	-	-	-	-	-	-	-
MSTRG_1573.p1	7091.BGIBMGA005561-TA	0.0	1284.0	295JF@1|root,2RCHK@2759|Eukaryota,39MYJ@33154|Opisthokonta,3BI3R@33208|Metazoa,3E5NU@33213|Bilateria,41YE6@6656|Arthropoda,3SIYR@50557|Insecta,444ZN@7088|Lepidoptera	33208|Metazoa	T	Protein tyrosine kinase	AATK	GO:0001558,GO:0003674,GO:0003824,GO:0004672,GO:0004713,GO:0005575,GO:0005622,GO:0005623,GO:0005737,GO:0005768,GO:0005783,GO:0006464,GO:0006468,GO:0006793,GO:0006796,GO:0006807,GO:0006915,GO:0007154,GO:0007165,GO:0007264,GO:0007265,GO:0007275,GO:0007399,GO:0007417,GO:0007420,GO:0008150,GO:0008152,GO:0008219,GO:0008361,GO:0009987,GO:0010721,GO:0010769,GO:0010771,GO:0010975,GO:0010977,GO:0012501,GO:…	2.7.10.1	ko:K08898,ko:K17480	-	-	-	-	ko00000,ko01000,ko01001,ko01009	-	-	-	Pkinase_Tyr
MSTRG_1573.p6	7091.BGIBMGA014478-TA	4.36e-83	253.0	COG3268@1|root,KOG2733@2759|Eukaryota,38D2K@33154|Opisthokonta,3BE3X@33208|Metazoa,3CZIP@33213|Bilateria,41X9J@6656|Arthropoda,3SH4F@50557|Insecta,449W7@7088|Lepidoptera	33208|Metazoa	S	Oxidoreductase activity. It is involved in the biological process described with oxidation-reduction process	SCCPDH	GO:0002576,GO:0005575,GO:0005576,GO:0005622,GO:0005623,GO:0005737,GO:0005811,GO:0006810,GO:0006887,GO:0007275,GO:0007423,GO:0007444,GO:0008150,GO:0009888,GO:0009987,GO:0012505,GO:0016192,GO:0022416,GO:0030141,GO:0030496,GO:0031091,GO:0031093,GO:0031410,GO:0031974,GO:0031982,GO:0031983,GO:0032501,GO:0032502,GO:0032940,GO:0034774,GO:0035220,GO:0035295,GO:0043226,GO:0043227,GO:0043228,GO:0043229,GO:…	-	-	-	-	-	-	-	-	-	-	Sacchrp_dh_NADP
MSTRG_1618.p1	7091.BGIBMGA013783-TA	8.94e-75	245.0	KOG3913@1|root,KOG3913@2759|Eukaryota,38FGN@33154|Opisthokonta,3BA3V@33208|Metazoa,3CS34@33213|Bilateria,41U91@6656|Arthropoda,3SGX5@50557|Insecta,44415@7088|Lepidoptera	33208|Metazoa	T	Ligand for members of the frizzled family of seven transmembrane receptors	WNT5B	GO:0000003,GO:0000165,GO:0000187,GO:0000578,GO:0000902,GO:0000904,GO:0001067,GO:0001101,GO:0001501,GO:0001525,GO:0001558,GO:0001568,GO:0001654,GO:0001655,GO:0001664,GO:0001667,GO:0001702,GO:0001704,GO:0001707,GO:0001708,GO:0001736,GO:0001738,GO:0001756,GO:0001763,GO:0001817,GO:0001819,GO:0001837,GO:0001838,GO:0001841,GO:0001843,GO:0001932,GO:0001934,GO:0001936,GO:0001938,GO:0001944,GO:0001945,GO:…	-	ko:K00444	ko04150,ko04310,ko04360,ko04390,ko04550,ko04916,ko04934,ko05165,ko05166,ko05200,ko05205,ko05217,ko05224,ko05225,ko05226,map04150,map04310,map04360,map04390,map04550,map04916,map04934,map05165,map05166,map05200,map05205,map05217,map05224,map05225,map05226	M00677	-	-	ko00000,ko00001,ko00002,ko00536	-	-	-	wnt
MSTRG_163.p1	7070.TC005208-PA	7.46e-59	207.0	KOG1075@1|root,KOG1075@2759|Eukaryota,39X0S@33154|Opisthokonta,3BF48@33208|Metazoa,3D5JC@33213|Bilateria,41X08@6656|Arthropoda,3SJDR@50557|Insecta	33208|Metazoa	G	Reverse transcriptase (RNA-dependent DNA polymerase)	-	-	2.4.1.17	ko:K00699,ko:K06515	ko00040,ko00053,ko00140,ko00830,ko00860,ko00980,ko00982,ko00983,ko01100,ko01110,ko05204,ko05231,map00040,map00053,map00140,map00830,map00860,map00980,map00982,map00983,map01100,map01110,map05204,map05231	M00014,M00129	R01383,R02358,R02389,R02478,R02502,R02902,R03091,R04352,R04353,R04354,R04683,R07106,R08259,R08261,R08262,R08263,R08615,R09426,R09427,R09428	RC00005,RC00033,RC00049,RC00059,RC00078,RC00171,RC00397,RC00523,RC00529,RC00708,RC02748	ko00000,ko00001,ko00002,ko01000,ko01003,ko02000,ko04090	2.A.92.1.1	GT1	-	Exo_endo_phos_2,PRE_C2HC,RVT_1
MSTRG_1658.p1	7070.TC012936-PA	0.0	998.0	28IIP@1|root,2QQVP@2759|Eukaryota,39TA7@33154|Opisthokonta,3CNWS@33208|Metazoa,3D3DK@33213|Bilateria,42AP6@6656|Arthropoda,3T02A@50557|Insecta	33208|Metazoa	S	Domain of unknown function (DUF4371)	-	-	-	-	-	-	-	-	-	-	-	-	DUF4371,Dimer_Tnp_hAT
MSTRG_1658.p2	7029.ACYPI071779-PA	1.9e-36	130.0	2CN6C@1|root,2QU3U@2759|Eukaryota,38GGN@33154|Opisthokonta,3BC7U@33208|Metazoa,3DKI7@33213|Bilateria,422A5@6656|Arthropoda,3SQP0@50557|Insecta	33208|Metazoa	S	52 kDa repressor of the inhibitor of the protein	Prkrir	-	-	-	-	-	-	-	-	-	-	-	DUF4371,Dimer_Tnp_hAT,THAP
MSTRG_1675.p1	7091.BGIBMGA010218-TA	5.73e-66	207.0	COG1490@1|root,KOG3323@2759|Eukaryota,3A3UY@33154|Opisthokonta,3BGN7@33208|Metazoa,3D131@33213|Bilateria,42045@6656|Arthropoda,3SN59@50557|Insecta,449XN@7088|Lepidoptera	33208|Metazoa	J	D-Tyr-tRNA(Tyr) deacylase	DTD1	GO:0002161,GO:0003674,GO:0003824,GO:0005575,GO:0005622,GO:0005623,GO:0005634,GO:0005730,GO:0005737,GO:0005829,GO:0006139,GO:0006399,GO:0006450,GO:0006725,GO:0006807,GO:0008150,GO:0008152,GO:0009987,GO:0016070,GO:0016787,GO:0016788,GO:0031974,GO:0031981,GO:0034641,GO:0034660,GO:0043170,GO:0043226,GO:0043227,GO:0043228,GO:0043229,GO:0043231,GO:0043232,GO:0043233,GO:0044237,GO:0044238,GO:0044422,GO:…	-	ko:K07560	-	-	-	-	ko00000,ko01000,ko03016	-	-	-	Tyr_Deacylase
MSTRG_1738.p1	7091.BGIBMGA010277-TA	3.18e-74	232.0	2D866@1|root,2T8WR@2759|Eukaryota,393IQ@33154|Opisthokonta,3C8TC@33208|Metazoa,3DPV0@33213|Bilateria,4261K@6656|Arthropoda,3SYRE@50557|Insecta,447TU@7088|Lepidoptera	33208|Metazoa	-	-	-	-	-	-	-	-	-	-	-	-	-	-	-
MSTRG_1747.p2	13037.EHJ73538	7.15e-29	110.0	KOG1075@1|root,KOG1075@2759|Eukaryota	2759|Eukaryota	E	Ribonuclease H protein	-	-	-	-	-	-	-	-	-	-	-	-	-
MSTRG_1747.p1	7091.BGIBMGA010285-TA	4.81e-226	623.0	COG0451@1|root,KOG2774@2759|Eukaryota,39CSF@33154|Opisthokonta,3CCAG@33208|Metazoa,3DTKF@33213|Bilateria,429PH@6656|Arthropoda,3SWNB@50557|Insecta,44189@7088|Lepidoptera	33208|Metazoa	GM	RmlD substrate binding domain	-	-	-	-	-	-	-	-	-	-	-	-	Epimerase
MSTRG_1754.p1	7918.ENSLOCP00000021884	2.62e-39	144.0	KOG1075@1|root,KOG1075@2759|Eukaryota,39TZY@33154|Opisthokonta,3BI15@33208|Metazoa,3CYKV@33213|Bilateria,487I3@7711|Chordata	33208|Metazoa	S	Reverse transcriptase (RNA-dependent DNA polymerase)	-	-	-	-	-	-	-	-	-	-	-	-	Exo_endo_phos,Exo_endo_phos_2,RVT_1
MSTRG_1754.p2	7668.SPU_007996-tr	6.75e-14	73.6	KOG1075@1|root,KOG1215@1|root,KOG1075@2759|Eukaryota,KOG1215@2759|Eukaryota,3A2AS@33154|Opisthokonta,3BQXW@33208|Metazoa,3D7U3@33213|Bilateria	33208|Metazoa	S	Reverse transcriptase (RNA-dependent DNA polymerase)	-	-	-	-	-	-	-	-	-	-	-	-	RVT_1
MSTRG_1758.p2	7070.TC005208-PA	3.3e-113	358.0	KOG1075@1|root,KOG1075@2759|Eukaryota,39X0S@33154|Opisthokonta,3BF48@33208|Metazoa,3D5JC@33213|Bilateria,41X08@6656|Arthropoda,3SJDR@50557|Insecta	33208|Metazoa	G	Reverse transcriptase (RNA-dependent DNA polymerase)	-	-	2.4.1.17	ko:K00699,ko:K06515	ko00040,ko00053,ko00140,ko00830,ko00860,ko00980,ko00982,ko00983,ko01100,ko01110,ko05204,ko05231,map00040,map00053,map00140,map00830,map00860,map00980,map00982,map00983,map01100,map01110,map05204,map05231	M00014,M00129	R01383,R02358,R02389,R02478,R02502,R02902,R03091,R04352,R04353,R04354,R04683,R07106,R08259,R08261,R08262,R08263,R08615,R09426,R09427,R09428	RC00005,RC00033,RC00049,RC00059,RC00078,RC00171,RC00397,RC00523,RC00529,RC00708,RC02748	ko00000,ko00001,ko00002,ko01000,ko01003,ko02000,ko04090	2.A.92.1.1	GT1	-	Exo_endo_phos_2,PRE_C2HC,RVT_1
MSTRG_1758.p1	7029.ACYPI062240-PA	5.67e-108	357.0	KOG1075@1|root,KOG1075@2759|Eukaryota,39X0S@33154|Opisthokonta,3BF48@33208|Metazoa,3D5JC@33213|Bilateria,41X08@6656|Arthropoda,3SJDR@50557|Insecta	33208|Metazoa	G	Reverse transcriptase (RNA-dependent DNA polymerase)	-	-	2.4.1.17	ko:K00699,ko:K06515	ko00040,ko00053,ko00140,ko00830,ko00860,ko00980,ko00982,ko00983,ko01100,ko01110,ko05204,ko05231,map00040,map00053,map00140,map00830,map00860,map00980,map00982,map00983,map01100,map01110,map05204,map05231	M00014,M00129	R01383,R02358,R02389,R02478,R02502,R02902,R03091,R04352,R04353,R04354,R04683,R07106,R08259,R08261,R08262,R08263,R08615,R09426,R09427,R09428	RC00005,RC00033,RC00049,RC00059,RC00078,RC00171,RC00397,RC00523,RC00529,RC00708,RC02748	ko00000,ko00001,ko00002,ko01000,ko01003,ko02000,ko04090	2.A.92.1.1	GT1	-	Exo_endo_phos_2,PRE_C2HC,RVT_1
MSTRG_1758.p4	7029.ACYPI54828-PA	7.41e-19	92.4	COG2801@1|root,KOG0017@2759|Eukaryota,38F42@33154|Opisthokonta,3BA5H@33208|Metazoa,3CWAK@33213|Bilateria,41WI3@6656|Arthropoda,3SIRK@50557|Insecta	33208|Metazoa	O	K02A2.6-like	-	-	-	-	-	-	-	-	-	-	-	-	Baculo_F,RVT_1,rve
MSTRG_1758.p5	7029.ACYPI081781-PA	1.31e-31	127.0	2D258@1|root,2SKH0@2759|Eukaryota,3A56G@33154|Opisthokonta,3BS1I@33208|Metazoa,3DFVK@33213|Bilateria,4225S@6656|Arthropoda,3SQHF@50557|Insecta	33208|Metazoa	-	-	-	-	-	-	-	-	-	-	-	-	-	-	-
MSTRG_1758.p3	13037.EHJ64382	8.04e-25	109.0	2EZ9M@1|root,2T0MN@2759|Eukaryota,3AURV@33154|Opisthokonta,3CBXI@33208|Metazoa,3DT78@33213|Bilateria,423RP@6656|Arthropoda,3SYTP@50557|Insecta,447WS@7088|Lepidoptera	33208|Metazoa	-	-	-	-	-	-	-	-	-	-	-	-	-	-	PRE_C2HC
MSTRG_1758.p6	7091.BGIBMGA010295-TA	7.1e-106	309.0	KOG1192@1|root,KOG1192@2759|Eukaryota	2759|Eukaryota	G	transferase activity, transferring hexosyl groups	Ugt37b1	GO:0003674,GO:0003824,GO:0005575,GO:0005622,GO:0005623,GO:0006011,GO:0006139,GO:0006725,GO:0006793,GO:0006807,GO:0008150,GO:0008152,GO:0008194,GO:0009225,GO:0009987,GO:0015020,GO:0016020,GO:0016021,GO:0016740,GO:0016757,GO:0016758,GO:0031224,GO:0034641,GO:0043226,GO:0043227,GO:0043229,GO:0043231,GO:0044237,GO:0044238,GO:0044281,GO:0044424,GO:0044425,GO:0044464,GO:0046483,GO:0055086,GO:0071704,GO:…	2.4.1.17	ko:K00699	ko00040,ko00053,ko00140,ko00830,ko00860,ko00980,ko00982,ko00983,ko01100,ko01110,ko05204,map00040,map00053,map00140,map00830,map00860,map00980,map00982,map00983,map01100,map01110,map05204	M00014,M00129	R01383,R02358,R02389,R02478,R02502,R02902,R03091,R04352,R04353,R04354,R04683,R07106,R08259,R08261,R08262,R08263,R08615,R09426,R09427,R09428	RC00005,RC00033,RC00049,RC00059,RC00078,RC00171,RC00397,RC00523,RC00529,RC00708,RC02748	ko00000,ko00001,ko00002,ko01000,ko01003	-	GT1	-	UDPGT
MSTRG_1760.p3	7091.BGIBMGA010295-TA	1.08e-35	129.0	KOG1192@1|root,KOG1192@2759|Eukaryota	2759|Eukaryota	G	transferase activity, transferring hexosyl groups	Ugt37b1	GO:0003674,GO:0003824,GO:0005575,GO:0005622,GO:0005623,GO:0006011,GO:0006139,GO:0006725,GO:0006793,GO:0006807,GO:0008150,GO:0008152,GO:0008194,GO:0009225,GO:0009987,GO:0015020,GO:0016020,GO:0016021,GO:0016740,GO:0016757,GO:0016758,GO:0031224,GO:0034641,GO:0043226,GO:0043227,GO:0043229,GO:0043231,GO:0044237,GO:0044238,GO:0044281,GO:0044424,GO:0044425,GO:0044464,GO:0046483,GO:0055086,GO:0071704,GO:…	2.4.1.17	ko:K00699	ko00040,ko00053,ko00140,ko00830,ko00860,ko00980,ko00982,ko00983,ko01100,ko01110,ko05204,map00040,map00053,map00140,map00830,map00860,map00980,map00982,map00983,map01100,map01110,map05204	M00014,M00129	R01383,R02358,R02389,R02478,R02502,R02902,R03091,R04352,R04353,R04354,R04683,R07106,R08259,R08261,R08262,R08263,R08615,R09426,R09427,R09428	RC00005,RC00033,RC00049,RC00059,RC00078,RC00171,RC00397,RC00523,RC00529,RC00708,RC02748	ko00000,ko00001,ko00002,ko01000,ko01003	-	GT1	-	UDPGT
MSTRG_1826.p3	13037.EHJ67684	7.53e-90	291.0	KOG1075@1|root,KOG1075@2759|Eukaryota,39XVS@33154|Opisthokonta,3BM3S@33208|Metazoa,3DD47@33213|Bilateria,421YB@6656|Arthropoda,3SM8V@50557|Insecta	33208|Metazoa	S	Ribonuclease H protein	-	-	-	-	-	-	-	-	-	-	-	-	Exo_endo_phos_2,RVT_1
MSTRG_1826.p1	7029.ACYPI007081-PA	5.42e-245	740.0	COG2801@1|root,KOG0017@2759|Eukaryota,38F42@33154|Opisthokonta,3BA5H@33208|Metazoa,3CZSS@33213|Bilateria,4225E@6656|Arthropoda,3SQX6@50557|Insecta,3ECZ1@33342|Paraneoptera	33208|Metazoa	L	K02A2.6-like	-	-	-	-	-	-	-	-	-	-	-	-	RVT_1,rve
MSTRG_1831.p1	7070.TC002039-PA	2.59e-37	137.0	KOG1075@1|root,KOG1075@2759|Eukaryota,39X0S@33154|Opisthokonta,3BF48@33208|Metazoa,3D5JC@33213|Bilateria,41X08@6656|Arthropoda,3SJDR@50557|Insecta	33208|Metazoa	G	Reverse transcriptase (RNA-dependent DNA polymerase)	-	-	2.4.1.17	ko:K00699,ko:K06515	ko00040,ko00053,ko00140,ko00830,ko00860,ko00980,ko00982,ko00983,ko01100,ko01110,ko05204,ko05231,map00040,map00053,map00140,map00830,map00860,map00980,map00982,map00983,map01100,map01110,map05204,map05231	M00014,M00129	R01383,R02358,R02389,R02478,R02502,R02902,R03091,R04352,R04353,R04354,R04683,R07106,R08259,R08261,R08262,R08263,R08615,R09426,R09427,R09428	RC00005,RC00033,RC00049,RC00059,RC00078,RC00171,RC00397,RC00523,RC00529,RC00708,RC02748	ko00000,ko00001,ko00002,ko01000,ko01003,ko02000,ko04090	2.A.92.1.1	GT1	-	Exo_endo_phos_2,PRE_C2HC,RVT_1
MSTRG_1842.p1	7091.BGIBMGA014269-TA	2.51e-114	338.0	2EVFU@1|root,2SXFM@2759|Eukaryota,3AS2F@33154|Opisthokonta,3C3T6@33208|Metazoa,3DJPU@33213|Bilateria,423BP@6656|Arthropoda,3SPU0@50557|Insecta,44A12@7088|Lepidoptera	33208|Metazoa	-	-	-	-	-	-	-	-	-	-	-	-	-	-	-
MSTRG_185.p1	6326.BUX.s00036.28	4.06e-40	144.0	KOG4740@1|root,KOG4740@2759|Eukaryota,3A4S6@33154|Opisthokonta,3BUQE@33208|Metazoa,3E551@33213|Bilateria,40FH4@6231|Nematoda,1KYF2@119089|Chromadorea	33208|Metazoa	S	proton channel activity	-	-	-	-	-	-	-	-	-	-	-	-	DDE_3
MSTRG_185.p2	31234.CRE26771	4.5e-10	62.8	KOG4740@1|root,KOG4740@2759|Eukaryota,3A4S6@33154|Opisthokonta,3BUQE@33208|Metazoa,3E551@33213|Bilateria,40FH4@6231|Nematoda,1KYF2@119089|Chromadorea,414KC@6236|Rhabditida	33208|Metazoa	S	proton channel activity	-	-	-	-	-	-	-	-	-	-	-	-	-
MSTRG_1904.p1	13037.EHJ67685	0.0	1080.0	KOG1075@1|root,KOG1075@2759|Eukaryota,39XVS@33154|Opisthokonta,3BM3S@33208|Metazoa,3DD47@33213|Bilateria,421YB@6656|Arthropoda,3SM8V@50557|Insecta	33208|Metazoa	S	Ribonuclease H protein	-	-	-	-	-	-	-	-	-	-	-	-	Exo_endo_phos_2,RVT_1
MSTRG_1904.p2	13037.EHJ63654	1.04e-37	154.0	2CWCS@1|root,2RU6T@2759|Eukaryota,3AUI5@33154|Opisthokonta,3C3H8@33208|Metazoa,3DKH7@33213|Bilateria,423ZB@6656|Arthropoda,3T0KW@50557|Insecta,448Q2@7088|Lepidoptera	13037.EHJ63654|-	-	-	-	-	-	-	-	-	-	-	-	-	-	-	-
MSTRG_1925.p3	7918.ENSLOCP00000021884	2.24e-67	221.0	KOG1075@1|root,KOG1075@2759|Eukaryota,39TZY@33154|Opisthokonta,3BI15@33208|Metazoa,3CYKV@33213|Bilateria,487I3@7711|Chordata	33208|Metazoa	S	Reverse transcriptase (RNA-dependent DNA polymerase)	-	-	-	-	-	-	-	-	-	-	-	-	Exo_endo_phos,Exo_endo_phos_2,RVT_1
MSTRG_1925.p1	7029.ACYPI062240-PA	8.44e-108	356.0	KOG1075@1|root,KOG1075@2759|Eukaryota,39X0S@33154|Opisthokonta,3BF48@33208|Metazoa,3D5JC@33213|Bilateria,41X08@6656|Arthropoda,3SJDR@50557|Insecta	33208|Metazoa	G	Reverse transcriptase (RNA-dependent DNA polymerase)	-	-	2.4.1.17	ko:K00699,ko:K06515	ko00040,ko00053,ko00140,ko00830,ko00860,ko00980,ko00982,ko00983,ko01100,ko01110,ko05204,ko05231,map00040,map00053,map00140,map00830,map00860,map00980,map00982,map00983,map01100,map01110,map05204,map05231	M00014,M00129	R01383,R02358,R02389,R02478,R02502,R02902,R03091,R04352,R04353,R04354,R04683,R07106,R08259,R08261,R08262,R08263,R08615,R09426,R09427,R09428	RC00005,RC00033,RC00049,RC00059,RC00078,RC00171,RC00397,RC00523,RC00529,RC00708,RC02748	ko00000,ko00001,ko00002,ko01000,ko01003,ko02000,ko04090	2.A.92.1.1	GT1	-	Exo_endo_phos_2,PRE_C2HC,RVT_1
MSTRG_1925.p4	13037.EHJ67684	1.02e-74	249.0	KOG1075@1|root,KOG1075@2759|Eukaryota,39XVS@33154|Opisthokonta,3BM3S@33208|Metazoa,3DD47@33213|Bilateria,421YB@6656|Arthropoda,3SM8V@50557|Insecta	33208|Metazoa	S	Ribonuclease H protein	-	-	-	-	-	-	-	-	-	-	-	-	Exo_endo_phos_2,RVT_1
MSTRG_1925.p2	13037.EHJ64382	5.48e-26	115.0	2EZ9M@1|root,2T0MN@2759|Eukaryota,3AURV@33154|Opisthokonta,3CBXI@33208|Metazoa,3DT78@33213|Bilateria,423RP@6656|Arthropoda,3SYTP@50557|Insecta,447WS@7088|Lepidoptera	33208|Metazoa	-	-	-	-	-	-	-	-	-	-	-	-	-	-	PRE_C2HC
MSTRG_1948.p1	7029.ACYPI062240-PA	2.3e-107	355.0	KOG1075@1|root,KOG1075@2759|Eukaryota,39X0S@33154|Opisthokonta,3BF48@33208|Metazoa,3D5JC@33213|Bilateria,41X08@6656|Arthropoda,3SJDR@50557|Insecta	33208|Metazoa	G	Reverse transcriptase (RNA-dependent DNA polymerase)	-	-	2.4.1.17	ko:K00699,ko:K06515	ko00040,ko00053,ko00140,ko00830,ko00860,ko00980,ko00982,ko00983,ko01100,ko01110,ko05204,ko05231,map00040,map00053,map00140,map00830,map00860,map00980,map00982,map00983,map01100,map01110,map05204,map05231	M00014,M00129	R01383,R02358,R02389,R02478,R02502,R02902,R03091,R04352,R04353,R04354,R04683,R07106,R08259,R08261,R08262,R08263,R08615,R09426,R09427,R09428	RC00005,RC00033,RC00049,RC00059,RC00078,RC00171,RC00397,RC00523,RC00529,RC00708,RC02748	ko00000,ko00001,ko00002,ko01000,ko01003,ko02000,ko04090	2.A.92.1.1	GT1	-	Exo_endo_phos_2,PRE_C2HC,RVT_1
MSTRG_1948.p4	7213.XP_004520233.1	4.2e-35	145.0	2CMP4@1|root,2QR56@2759|Eukaryota,39VQX@33154|Opisthokonta,3BR69@33208|Metazoa,3D755@33213|Bilateria,4230R@6656|Arthropoda,3T012@50557|Insecta	33208|Metazoa	S	Pao retrotransposon peptidase	-	-	-	-	-	-	-	-	-	-	-	-	DUF1759,Peptidase_A17,rve
MSTRG_1948.p3	13037.EHJ77974	4.4e-28	120.0	2EZ9M@1|root,2T0MN@2759|Eukaryota,3AURV@33154|Opisthokonta,3CBXI@33208|Metazoa,3DT78@33213|Bilateria,423RP@6656|Arthropoda,3SYTP@50557|Insecta,447WS@7088|Lepidoptera	33208|Metazoa	-	-	-	-	-	-	-	-	-	-	-	-	-	-	PRE_C2HC
MSTRG_1973.p3	7994.ENSAMXP00000008132	1.51e-22	94.4	KOG0986@1|root,KOG0986@2759|Eukaryota,38DIH@33154|Opisthokonta,3BH32@33208|Metazoa,3CSYI@33213|Bilateria,487K2@7711|Chordata,491BX@7742|Vertebrata,49ZNY@7898|Actinopterygii	33208|Metazoa	T	Belongs to the protein kinase superfamily. AGC Ser Thr protein kinase family. GPRK subfamily	ADRBK2	GO:0000003,GO:0000166,GO:0000302,GO:0001505,GO:0001541,GO:0001664,GO:0001678,GO:0001817,GO:0001819,GO:0001932,GO:0001933,GO:0001934,GO:0002009,GO:0002026,GO:0002029,GO:0002031,GO:0002165,GO:0003002,GO:0003006,GO:0003008,GO:0003012,GO:0003013,GO:0003015,GO:0003018,GO:0003057,GO:0003108,GO:0003674,GO:0003824,GO:0004672,GO:0004674,GO:0004703,GO:0005102,GO:0005488,GO:0005515,GO:0005524,GO:0005543,GO:…	2.7.11.15	ko:K00910	ko04062,ko04144,ko04340,ko04724,ko04740,ko04745,ko05032,map04062,map04144,map04340,map04724,map04740,map04745,map05032	-	-	-	ko00000,ko00001,ko01000,ko01001,ko04147	-	-	-	PH,Pkinase,RGS
MSTRG_1993.p1	7091.BGIBMGA005489-TA	4.29e-140	396.0	COG2032@1|root,KOG0441@2759|Eukaryota,3A1IR@33154|Opisthokonta,3BQA3@33208|Metazoa,3D760@33213|Bilateria,42CKR@6656|Arthropoda,3SY4F@50557|Insecta,446Q9@7088|Lepidoptera	33208|Metazoa	P	Copper/zinc superoxide dismutase (SODC)	-	-	1.15.1.1	ko:K04565	ko04146,ko04213,ko05014,ko05016,ko05020,map04146,map04213,map05014,map05016,map05020	-	-	-	ko00000,ko00001,ko01000	-	-	-	Sod_Cu
MSTRG_1996.p1	13037.EHJ74015	2.66e-60	202.0	KOG1075@1|root,KOG1075@2759|Eukaryota,3AQAX@33154|Opisthokonta,3C23C@33208|Metazoa,3DI9Q@33213|Bilateria,422W7@6656|Arthropoda	33208|Metazoa	S	Ribonuclease H protein	-	-	-	-	-	-	-	-	-	-	-	-	Exo_endo_phos_2
MSTRG_1996.p2	13037.EHJ74036	2.6e-15	79.3	2EMJ6@1|root,2SR73@2759|Eukaryota,3APM7@33154|Opisthokonta,3C35F@33208|Metazoa,3DI2R@33213|Bilateria,4234V@6656|Arthropoda,3SPU5@50557|Insecta,44A1S@7088|Lepidoptera	33208|Metazoa	S	Conserved hypothetical protein	-	-	-	-	-	-	-	-	-	-	-	-	WW
MSTRG_2008.p1	12957.ACEP25554-PA	1.66e-26	109.0	KOG0110@1|root,KOG0110@2759|Eukaryota,38IY3@33154|Opisthokonta,3BET5@33208|Metazoa,3CUKS@33213|Bilateria,41UXF@6656|Arthropoda,3SIIE@50557|Insecta,46F6N@7399|Hymenoptera	33208|Metazoa	A	RNA recognition motif	RBM19	GO:0000003,GO:0000469,GO:0000478,GO:0002119,GO:0002164,GO:0003006,GO:0003674,GO:0003676,GO:0003723,GO:0003729,GO:0003824,GO:0004386,GO:0005488,GO:0005575,GO:0005622,GO:0005623,GO:0005634,GO:0005654,GO:0005694,GO:0005730,GO:0005737,GO:0006139,GO:0006364,GO:0006396,GO:0006725,GO:0006807,GO:0007275,GO:0007548,GO:0008150,GO:0008152,GO:0008406,GO:0009791,GO:0009987,GO:0010467,GO:0016070,GO:0016072,GO:…	-	ko:K14787	-	-	-	-	ko00000,ko03009	-	-	-	RRM_1
MSTRG_2026.p1	13037.EHJ73728	2.22e-25	100.0	COG0350@1|root,KOG4062@2759|Eukaryota,3A9EQ@33154|Opisthokonta	33154|Opisthokonta	L	methylated-DNA-[protein]-cysteine S-methyltransferase activity	MGT1	GO:0003674,GO:0003824,GO:0003908,GO:0005575,GO:0005622,GO:0005623,GO:0005634,GO:0006139,GO:0006259,GO:0006281,GO:0006304,GO:0006307,GO:0006725,GO:0006807,GO:0006950,GO:0006974,GO:0008150,GO:0008152,GO:0008168,GO:0008172,GO:0009987,GO:0016740,GO:0016741,GO:0032259,GO:0033554,GO:0034641,GO:0035510,GO:0043170,GO:0043226,GO:0043227,GO:0043229,GO:0043231,GO:0043412,GO:0044237,GO:0044238,GO:0044260,GO:…	2.1.1.63	ko:K00567	-	-	-	-	ko00000,ko01000,ko03400	-	-	-	DNA_binding_1
MSTRG_2028.p1	7091.BGIBMGA001603-TA	7e-36	147.0	2CIKA@1|root,2S3RQ@2759|Eukaryota,391TJ@33154|Opisthokonta,3C7AG@33208|Metazoa,3DNAJ@33213|Bilateria,424QC@6656|Arthropoda,3SSQ2@50557|Insecta,44AD5@7088|Lepidoptera	2759|Eukaryota	-	-	-	-	-	-	-	-	-	-	-	-	-	-	RNase_H
MSTRG_2115.p1	7029.ACYPI45872-PA	7.23e-153	483.0	COG2801@1|root,KOG0017@2759|Eukaryota,39TC6@33154|Opisthokonta,3BHT2@33208|Metazoa,3D2MB@33213|Bilateria,41VKT@6656|Arthropoda	33208|Metazoa	L	nucleic acid binding	-	-	-	-	-	-	-	-	-	-	-	-	DUF1758,DUF1759,Peptidase_A17,rve
MSTRG_2176.p1	7091.BGIBMGA008012-TA	0.0	972.0	KOG3105@1|root,KOG3105@2759|Eukaryota,38EWM@33154|Opisthokonta,3BGSJ@33208|Metazoa,3D2I5@33213|Bilateria,42087@6656|Arthropoda,3STI2@50557|Insecta,448ZT@7088|Lepidoptera	33208|Metazoa	BD	Putative DNA-binding domain in centromere protein B, mouse jerky and transposases.	-	-	-	-	-	-	-	-	-	-	-	-	CENP-B_N,DDE_1,HTH_Tnp_Tc5
MSTRG_2181.p1	7091.BGIBMGA008074-TA	1.88e-162	455.0	KOG3144@1|root,KOG3144@2759|Eukaryota,38FGA@33154|Opisthokonta,3B9DU@33208|Metazoa,3CV5X@33213|Bilateria,420MT@6656|Arthropoda,3SNMT@50557|Insecta,446TW@7088|Lepidoptera	33208|Metazoa	MO	GPI biosynthesis protein family Pig-F	PIGF	GO:0003674,GO:0003824,GO:0004307,GO:0005575,GO:0005622,GO:0005623,GO:0005737,GO:0005783,GO:0005789,GO:0006464,GO:0006497,GO:0006505,GO:0006506,GO:0006629,GO:0006643,GO:0006644,GO:0006650,GO:0006661,GO:0006664,GO:0006793,GO:0006796,GO:0006807,GO:0008150,GO:0008152,GO:0008610,GO:0008654,GO:0009058,GO:0009059,GO:0009247,GO:0009987,GO:0012505,GO:0016020,GO:0016254,GO:0016740,GO:0016772,GO:0016780,GO:…	-	ko:K05287	ko00563,ko01100,map00563,map01100	M00065	R05923,R05924,R08107	RC00017	ko00000,ko00001,ko00002,ko01000	-	-	-	PIG-F
MSTRG_2196.p1	7091.BGIBMGA008080-TA	1.26e-240	669.0	2C18X@1|root,2QUYV@2759|Eukaryota,38DWB@33154|Opisthokonta,3BEIM@33208|Metazoa,3D1T9@33213|Bilateria,41TET@6656|Arthropoda,3SI6W@50557|Insecta,4438T@7088|Lepidoptera	33208|Metazoa	S	zinc finger	ZNF503	GO:0001654,GO:0001745,GO:0001751,GO:0001752,GO:0001754,GO:0001763,GO:0002009,GO:0003674,GO:0005488,GO:0005515,GO:0005575,GO:0005622,GO:0005623,GO:0005634,GO:0007049,GO:0007275,GO:0007399,GO:0007417,GO:0007420,GO:0007423,GO:0007424,GO:0007430,GO:0007444,GO:0008056,GO:0008150,GO:0008283,GO:0008285,GO:0009653,GO:0009790,GO:0009887,GO:0009888,GO:0009892,GO:0009987,GO:0010468,GO:0010605,GO:0010629,GO:…	-	-	-	-	-	-	-	-	-	-	nlz1
MSTRG_2217.p2	7091.BGIBMGA008090-TA	3.29e-128	369.0	2FAXX@1|root,2TC55@2759|Eukaryota,397J8@33154|Opisthokonta,3CBV0@33208|Metazoa,3DT4H@33213|Bilateria,4297E@6656|Arthropoda,3SYQQ@50557|Insecta,447SV@7088|Lepidoptera	33208|Metazoa	-	-	-	-	-	-	-	-	-	-	-	-	-	-	-
MSTRG_2217.p1	7091.BGIBMGA014236-TA	4.41e-222	653.0	COG5022@1|root,KOG0164@2759|Eukaryota,38EEB@33154|Opisthokonta,3BA2S@33208|Metazoa,3CSGY@33213|Bilateria,41V9Y@6656|Arthropoda,3SGG1@50557|Insecta	33208|Metazoa	Z	Belongs to the TRAFAC class myosin-kinesin ATPase superfamily. Myosin family	MYO1D	GO:0000003,GO:0000146,GO:0001891,GO:0002009,GO:0002165,GO:0002250,GO:0002252,GO:0002253,GO:0002376,GO:0002429,GO:0002431,GO:0002433,GO:0002443,GO:0002449,GO:0002456,GO:0002460,GO:0002682,GO:0002684,GO:0002757,GO:0002764,GO:0002768,GO:0003006,GO:0003674,GO:0003774,GO:0003779,GO:0003824,GO:0005488,GO:0005515,GO:0005516,GO:0005543,GO:0005546,GO:0005547,GO:0005575,GO:0005622,GO:0005623,GO:0005737,GO:…	-	ko:K10356	-	-	-	-	ko00000,ko01009,ko03036,ko04131,ko04147,ko04812	-	-	-	IQ,Myosin_TH1,Myosin_head
MSTRG_2228.p6	6500.XP_005111747.1	1.64e-20	88.6	COG5043@1|root,KOG1809@2759|Eukaryota,38B64@33154|Opisthokonta,3BFU8@33208|Metazoa,3CWMY@33213|Bilateria	33208|Metazoa	U	Vacuolar Protein	-	GO:0005575,GO:0005622,GO:0005623,GO:0005737,GO:0005768,GO:0005770,GO:0006605,GO:0006623,GO:0006807,GO:0006810,GO:0006886,GO:0007034,GO:0008104,GO:0008150,GO:0008152,GO:0010008,GO:0012505,GO:0015031,GO:0015833,GO:0016020,GO:0019538,GO:0031090,GO:0031410,GO:0031902,GO:0031982,GO:0033036,GO:0033365,GO:0034613,GO:0042886,GO:0043170,GO:0043226,GO:0043227,GO:0043229,GO:0044238,GO:0044422,GO:0044424,GO:…	-	ko:K07050,ko:K19525	-	-	-	-	ko00000,ko01000,ko03016	-	-	-	ATG_C,Chorein_N,SHR-BD,VPS13,VPS13_C,VPS13_mid_rpt
MSTRG_2228.p1	7070.TC005208-PA	2.11e-70	241.0	KOG1075@1|root,KOG1075@2759|Eukaryota,39X0S@33154|Opisthokonta,3BF48@33208|Metazoa,3D5JC@33213|Bilateria,41X08@6656|Arthropoda,3SJDR@50557|Insecta	33208|Metazoa	G	Reverse transcriptase (RNA-dependent DNA polymerase)	-	-	2.4.1.17	ko:K00699,ko:K06515	ko00040,ko00053,ko00140,ko00830,ko00860,ko00980,ko00982,ko00983,ko01100,ko01110,ko05204,ko05231,map00040,map00053,map00140,map00830,map00860,map00980,map00982,map00983,map01100,map01110,map05204,map05231	M00014,M00129	R01383,R02358,R02389,R02478,R02502,R02902,R03091,R04352,R04353,R04354,R04683,R07106,R08259,R08261,R08262,R08263,R08615,R09426,R09427,R09428	RC00005,RC00033,RC00049,RC00059,RC00078,RC00171,RC00397,RC00523,RC00529,RC00708,RC02748	ko00000,ko00001,ko00002,ko01000,ko01003,ko02000,ko04090	2.A.92.1.1	GT1	-	Exo_endo_phos_2,PRE_C2HC,RVT_1
MSTRG_2270.p1	13249.RPRC002250-PA	4.66e-21	97.8	KOG1075@1|root,KOG1075@2759|Eukaryota,3A278@33154|Opisthokonta,3BQC7@33208|Metazoa,3D3FI@33213|Bilateria,422CS@6656|Arthropoda,3SUI6@50557|Insecta,3ECF5@33342|Paraneoptera	33208|Metazoa	S	Endonuclease-reverse transcriptase	-	-	-	ko:K10443	-	-	-	-	ko00000,ko04121	-	-	-	Exo_endo_phos_2,RNase_H,RVT_1
MSTRG_2312.p1	7029.ACYPI060300-PA	3.88e-17	83.6	KOG3105@1|root,KOG3105@2759|Eukaryota	2759|Eukaryota	CH	DNA binding	-	-	-	-	-	-	-	-	-	-	-	-	CENP-B_N,DDE_1,HTH_Tnp_Tc5
MSTRG_240.p2	7091.BGIBMGA003281-TA	3.74e-63	195.0	2D7GQ@1|root,2T652@2759|Eukaryota,397KB@33154|Opisthokonta,3CBW2@33208|Metazoa,3DT5N@33213|Bilateria,4298K@6656|Arthropoda,3SYRY@50557|Insecta,447UI@7088|Lepidoptera	33208|Metazoa	-	-	-	-	-	-	-	-	-	-	-	-	-	-	-
MSTRG_2431.p6	13037.EHJ78246	1.13e-26	110.0	2D7SS@1|root,2T7BP@2759|Eukaryota,391KC@33154|Opisthokonta,3C753@33208|Metazoa,3DN58@33213|Bilateria,424K1@6656|Arthropoda,3T17W@50557|Insecta,44A0D@7088|Lepidoptera	33208|Metazoa	-	-	-	-	-	-	-	-	-	-	-	-	-	-	-
MSTRG_2431.p3	13037.EHJ77974	3.33e-29	122.0	2EZ9M@1|root,2T0MN@2759|Eukaryota,3AURV@33154|Opisthokonta,3CBXI@33208|Metazoa,3DT78@33213|Bilateria,423RP@6656|Arthropoda,3SYTP@50557|Insecta,447WS@7088|Lepidoptera	33208|Metazoa	-	-	-	-	-	-	-	-	-	-	-	-	-	-	PRE_C2HC
MSTRG_2431.p7	13037.EHJ63841	4.76e-24	101.0	2CWCU@1|root,2RU6W@2759|Eukaryota,391N9@33154|Opisthokonta,3C76F@33208|Metazoa,3DN6G@33213|Bilateria,424M2@6656|Arthropoda,3STVS@50557|Insecta,44A3M@7088|Lepidoptera	33208|Metazoa	-	-	-	-	-	-	-	-	-	-	-	-	-	-	-
MSTRG_2431.p2	7029.ACYPI069832-PA	2.16e-100	335.0	KOG1075@1|root,KOG1075@2759|Eukaryota,39X0S@33154|Opisthokonta,3BF48@33208|Metazoa,3D5JC@33213|Bilateria,41X08@6656|Arthropoda,3SJDR@50557|Insecta,3ECS1@33342|Paraneoptera	33208|Metazoa	S	Endonuclease-reverse transcriptase	-	-	2.4.1.17	ko:K00699,ko:K06515	ko00040,ko00053,ko00140,ko00830,ko00860,ko00980,ko00982,ko00983,ko01100,ko01110,ko05204,ko05231,map00040,map00053,map00140,map00830,map00860,map00980,map00982,map00983,map01100,map01110,map05204,map05231	M00014,M00129	R01383,R02358,R02389,R02478,R02502,R02902,R03091,R04352,R04353,R04354,R04683,R07106,R08259,R08261,R08262,R08263,R08615,R09426,R09427,R09428	RC00005,RC00033,RC00049,RC00059,RC00078,RC00171,RC00397,RC00523,RC00529,RC00708,RC02748	ko00000,ko00001,ko00002,ko01000,ko01003,ko02000,ko04090	2.A.92.1.1	GT1	-	Exo_endo_phos_2,PRE_C2HC,RVT_1
MSTRG_2431.p5	7029.ACYPI40118-PA	1.99e-16	85.9	2D589@1|root,2SXQ7@2759|Eukaryota	7029.ACYPI40118-PA|-	-	-	-	-	-	-	-	-	-	-	-	-	-	-	-
MSTRG_2431.p1	7029.ACYPI062240-PA	6.46e-106	351.0	KOG1075@1|root,KOG1075@2759|Eukaryota,39X0S@33154|Opisthokonta,3BF48@33208|Metazoa,3D5JC@33213|Bilateria,41X08@6656|Arthropoda,3SJDR@50557|Insecta	33208|Metazoa	G	Reverse transcriptase (RNA-dependent DNA polymerase)	-	-	2.4.1.17	ko:K00699,ko:K06515	ko00040,ko00053,ko00140,ko00830,ko00860,ko00980,ko00982,ko00983,ko01100,ko01110,ko05204,ko05231,map00040,map00053,map00140,map00830,map00860,map00980,map00982,map00983,map01100,map01110,map05204,map05231	M00014,M00129	R01383,R02358,R02389,R02478,R02502,R02902,R03091,R04352,R04353,R04354,R04683,R07106,R08259,R08261,R08262,R08263,R08615,R09426,R09427,R09428	RC00005,RC00033,RC00049,RC00059,RC00078,RC00171,RC00397,RC00523,RC00529,RC00708,RC02748	ko00000,ko00001,ko00002,ko01000,ko01003,ko02000,ko04090	2.A.92.1.1	GT1	-	Exo_endo_phos_2,PRE_C2HC,RVT_1
MSTRG_2453.p1	13037.EHJ67685	9.91e-155	494.0	KOG1075@1|root,KOG1075@2759|Eukaryota,39XVS@33154|Opisthokonta,3BM3S@33208|Metazoa,3DD47@33213|Bilateria,421YB@6656|Arthropoda,3SM8V@50557|Insecta	33208|Metazoa	S	Ribonuclease H protein	-	-	-	-	-	-	-	-	-	-	-	-	Exo_endo_phos_2,RVT_1
MSTRG_2503.p1	7091.BGIBMGA006589-TA	6.22e-142	450.0	COG5244@1|root,KOG4568@2759|Eukaryota,38BCZ@33154|Opisthokonta,3B9D0@33208|Metazoa,3CVYY@33213|Bilateria,41XMG@6656|Arthropoda,3SHG9@50557|Insecta,442S6@7088|Lepidoptera	33208|Metazoa	Z	CLIP1 zinc knuckle	CLIP1	GO:0000226,GO:0000278,GO:0000775,GO:0000776,GO:0001578,GO:0003674,GO:0003779,GO:0005488,GO:0005515,GO:0005575,GO:0005622,GO:0005623,GO:0005634,GO:0005635,GO:0005694,GO:0005737,GO:0005768,GO:0005794,GO:0005813,GO:0005815,GO:0005819,GO:0005829,GO:0005856,GO:0005874,GO:0005875,GO:0005876,GO:0005881,GO:0005882,GO:0006810,GO:0006886,GO:0006996,GO:0007010,GO:0007017,GO:0007049,GO:0007275,GO:0007349,GO:…	-	ko:K10421,ko:K10422	ko04150,map04150	-	-	-	ko00000,ko00001,ko03036,ko04812	-	-	-	CAP_GLY,CLIP1_ZNF
MSTRG_2508.p1	7070.TC001939-PA	9.38e-56	212.0	KOG1075@1|root,KOG3599@1|root,KOG1075@2759|Eukaryota,KOG3599@2759|Eukaryota,3AB3G@33154|Opisthokonta,3BQKC@33208|Metazoa,3D77Y@33213|Bilateria,42261@6656|Arthropoda,3SQT9@50557|Insecta	33208|Metazoa	S	Reverse transcriptase (RNA-dependent DNA polymerase)	-	-	-	-	-	-	-	-	-	-	-	-	RVT_1
MSTRG_2508.p2	7070.TC005208-PA	2.42e-135	420.0	KOG1075@1|root,KOG1075@2759|Eukaryota,39X0S@33154|Opisthokonta,3BF48@33208|Metazoa,3D5JC@33213|Bilateria,41X08@6656|Arthropoda,3SJDR@50557|Insecta	33208|Metazoa	G	Reverse transcriptase (RNA-dependent DNA polymerase)	-	-	2.4.1.17	ko:K00699,ko:K06515	ko00040,ko00053,ko00140,ko00830,ko00860,ko00980,ko00982,ko00983,ko01100,ko01110,ko05204,ko05231,map00040,map00053,map00140,map00830,map00860,map00980,map00982,map00983,map01100,map01110,map05204,map05231	M00014,M00129	R01383,R02358,R02389,R02478,R02502,R02902,R03091,R04352,R04353,R04354,R04683,R07106,R08259,R08261,R08262,R08263,R08615,R09426,R09427,R09428	RC00005,RC00033,RC00049,RC00059,RC00078,RC00171,RC00397,RC00523,RC00529,RC00708,RC02748	ko00000,ko00001,ko00002,ko01000,ko01003,ko02000,ko04090	2.A.92.1.1	GT1	-	Exo_endo_phos_2,PRE_C2HC,RVT_1
MSTRG_2539.p2	7091.BGIBMGA006785-TA	9.31e-316	862.0	COG2124@1|root,KOG0158@2759|Eukaryota,38BTY@33154|Opisthokonta,3BF8S@33208|Metazoa,3CV2F@33213|Bilateria,41YJ6@6656|Arthropoda,3STIE@50557|Insecta,4490Z@7088|Lepidoptera	33208|Metazoa	Q	Cytochrome P450	-	-	-	ko:K14999,ko:K15003	-	-	-	-	ko00000,ko00199,ko01000	-	-	-	p450
MSTRG_2539.p1	13037.EHJ67413	9.66e-162	501.0	KOG1075@1|root,KOG1075@2759|Eukaryota,39URR@33154|Opisthokonta,3BNQ4@33208|Metazoa,3D5MM@33213|Bilateria,42CG7@6656|Arthropoda,3SQZR@50557|Insecta,449N2@7088|Lepidoptera	33208|Metazoa	S	Reverse transcriptase (RNA-dependent DNA polymerase)	-	-	-	-	-	-	-	-	-	-	-	-	RVT_1
MSTRG_2539.p3	7091.BGIBMGA011163-TA	4.64e-110	325.0	KOG1075@1|root,KOG1075@2759|Eukaryota,39URR@33154|Opisthokonta,3BNQ4@33208|Metazoa,3D5MM@33213|Bilateria,42CG7@6656|Arthropoda,3SQZR@50557|Insecta,449N2@7088|Lepidoptera	33208|Metazoa	S	Reverse transcriptase (RNA-dependent DNA polymerase)	-	-	-	-	-	-	-	-	-	-	-	-	RVT_1
MSTRG_2574.p1	7091.BGIBMGA013783-TA	2.89e-76	249.0	KOG3913@1|root,KOG3913@2759|Eukaryota,38FGN@33154|Opisthokonta,3BA3V@33208|Metazoa,3CS34@33213|Bilateria,41U91@6656|Arthropoda,3SGX5@50557|Insecta,44415@7088|Lepidoptera	33208|Metazoa	T	Ligand for members of the frizzled family of seven transmembrane receptors	WNT5B	GO:0000003,GO:0000165,GO:0000187,GO:0000578,GO:0000902,GO:0000904,GO:0001067,GO:0001101,GO:0001501,GO:0001525,GO:0001558,GO:0001568,GO:0001654,GO:0001655,GO:0001664,GO:0001667,GO:0001702,GO:0001704,GO:0001707,GO:0001708,GO:0001736,GO:0001738,GO:0001756,GO:0001763,GO:0001817,GO:0001819,GO:0001837,GO:0001838,GO:0001841,GO:0001843,GO:0001932,GO:0001934,GO:0001936,GO:0001938,GO:0001944,GO:0001945,GO:…	-	ko:K00444	ko04150,ko04310,ko04360,ko04390,ko04550,ko04916,ko04934,ko05165,ko05166,ko05200,ko05205,ko05217,ko05224,ko05225,ko05226,map04150,map04310,map04360,map04390,map04550,map04916,map04934,map05165,map05166,map05200,map05205,map05217,map05224,map05225,map05226	M00677	-	-	ko00000,ko00001,ko00002,ko00536	-	-	-	wnt
MSTRG_2681.p1	7091.BGIBMGA002941-TA	3.32e-16	78.6	COG1028@1|root,KOG4169@2759|Eukaryota,39MT4@33154|Opisthokonta,3BJE1@33208|Metazoa,3D0NN@33213|Bilateria,42213@6656|Arthropoda,3SQHW@50557|Insecta,449E9@7088|Lepidoptera	33208|Metazoa	Q	KR domain	HPGD	GO:0000003,GO:0000166,GO:0001568,GO:0001655,GO:0001676,GO:0001822,GO:0001944,GO:0002237,GO:0003674,GO:0003824,GO:0004888,GO:0004930,GO:0004953,GO:0004954,GO:0004955,GO:0004957,GO:0005488,GO:0005515,GO:0005575,GO:0005576,GO:0005615,GO:0005622,GO:0005623,GO:0005634,GO:0005654,GO:0005737,GO:0005829,GO:0006082,GO:0006629,GO:0006631,GO:0006633,GO:0006636,GO:0006690,GO:0006692,GO:0006693,GO:0007154,GO:…	1.1.1.141	ko:K00069	ko05202,map05202	-	-	-	ko00000,ko00001,ko01000,ko04147	-	-	-	adh_short
MSTRG_2698.p1	69319.XP_008547699.1	3.98e-151	478.0	COG2801@1|root,KOG0017@2759|Eukaryota,38F42@33154|Opisthokonta,3BI8I@33208|Metazoa,3D5CW@33213|Bilateria,4224Q@6656|Arthropoda,3SQKC@50557|Insecta,46KTK@7399|Hymenoptera	33208|Metazoa	L	Integrase core domain	-	-	-	-	-	-	-	-	-	-	-	-	RVT_1,rve
MSTRG_2703.p1	13037.EHJ67684	8.32e-112	350.0	KOG1075@1|root,KOG1075@2759|Eukaryota,39XVS@33154|Opisthokonta,3BM3S@33208|Metazoa,3DD47@33213|Bilateria,421YB@6656|Arthropoda,3SM8V@50557|Insecta	33208|Metazoa	S	Ribonuclease H protein	-	-	-	-	-	-	-	-	-	-	-	-	Exo_endo_phos_2,RVT_1
MSTRG_2717.p1	7091.BGIBMGA002796-TA	2.37e-262	726.0	COG2272@1|root,KOG1516@2759|Eukaryota,39WD4@33154|Opisthokonta,3C7VA@33208|Metazoa,3DNVW@33213|Bilateria,42554@6656|Arthropoda,3SX4B@50557|Insecta,443D0@7088|Lepidoptera	33208|Metazoa	G	Carboxylesterase family	-	-	3.1.1.8	ko:K01050	-	-	-	-	ko00000,ko01000	-	-	-	COesterase
MSTRG_2723.p6	7091.BGIBMGA009435-TA	2.18e-26	108.0	2D7SS@1|root,2T7BP@2759|Eukaryota,391KC@33154|Opisthokonta,3C753@33208|Metazoa,3DN58@33213|Bilateria,424K1@6656|Arthropoda,3T17W@50557|Insecta,44A0D@7088|Lepidoptera	33208|Metazoa	-	-	-	-	-	-	-	-	-	-	-	-	-	-	-
MSTRG_2723.p2	7091.BGIBMGA002902-TA	1.24e-265	734.0	COG2272@1|root,KOG1516@2759|Eukaryota,39WD4@33154|Opisthokonta,3C7VA@33208|Metazoa,3DNVW@33213|Bilateria,42554@6656|Arthropoda,3SX4B@50557|Insecta,443D0@7088|Lepidoptera	33208|Metazoa	G	Carboxylesterase family	-	-	3.1.1.8	ko:K01050	-	-	-	-	ko00000,ko01000	-	-	-	COesterase
MSTRG_2723.p1	7091.BGIBMGA002902-TA	3.6e-252	700.0	COG2272@1|root,KOG1516@2759|Eukaryota,39WD4@33154|Opisthokonta,3C7VA@33208|Metazoa,3DNVW@33213|Bilateria,42554@6656|Arthropoda,3SX4B@50557|Insecta,443D0@7088|Lepidoptera	33208|Metazoa	G	Carboxylesterase family	-	-	3.1.1.8	ko:K01050	-	-	-	-	ko00000,ko01000	-	-	-	COesterase
MSTRG_2727.p1	7091.BGIBMGA002900-TA	3.65e-44	148.0	COG2272@1|root,KOG1516@2759|Eukaryota,39WD4@33154|Opisthokonta,3C7VA@33208|Metazoa,3DNVW@33213|Bilateria,42554@6656|Arthropoda,3SX4B@50557|Insecta,443D0@7088|Lepidoptera	33208|Metazoa	G	Carboxylesterase family	-	-	3.1.1.8	ko:K01050	-	-	-	-	ko00000,ko01000	-	-	-	COesterase
MSTRG_2728.p2	7091.BGIBMGA002901-TA	1.58e-114	342.0	COG2272@1|root,KOG1516@2759|Eukaryota,39WD4@33154|Opisthokonta,3C7VA@33208|Metazoa,3DNVW@33213|Bilateria,42554@6656|Arthropoda,3SX4B@50557|Insecta,443D0@7088|Lepidoptera	33208|Metazoa	G	Carboxylesterase family	-	-	3.1.1.8	ko:K01050	-	-	-	-	ko00000,ko01000	-	-	-	COesterase
MSTRG_2728.p1	7091.BGIBMGA002901-TA	6.61e-248	690.0	COG2272@1|root,KOG1516@2759|Eukaryota,39WD4@33154|Opisthokonta,3C7VA@33208|Metazoa,3DNVW@33213|Bilateria,42554@6656|Arthropoda,3SX4B@50557|Insecta,443D0@7088|Lepidoptera	33208|Metazoa	G	Carboxylesterase family	-	-	3.1.1.8	ko:K01050	-	-	-	-	ko00000,ko01000	-	-	-	COesterase
MSTRG_2775.p2	12957.ACEP26647-PA	5.48e-15	73.9	COG5043@1|root,KOG1809@2759|Eukaryota,38B64@33154|Opisthokonta,3BCV8@33208|Metazoa,3CRN8@33213|Bilateria,42AMB@6656|Arthropoda,3T066@50557|Insecta,46DYQ@7399|Hymenoptera	33208|Metazoa	U	N-terminal region of Chorein or VPS13	VPS13D	-	-	ko:K19527	-	-	-	-	ko00000	-	-	-	Chorein_N,SHR-BD,UBA,VPS13,VPS13_C,VPS13_mid_rpt
MSTRG_2778.p1	7091.BGIBMGA013783-TA	1.14e-75	247.0	KOG3913@1|root,KOG3913@2759|Eukaryota,38FGN@33154|Opisthokonta,3BA3V@33208|Metazoa,3CS34@33213|Bilateria,41U91@6656|Arthropoda,3SGX5@50557|Insecta,44415@7088|Lepidoptera	33208|Metazoa	T	Ligand for members of the frizzled family of seven transmembrane receptors	WNT5B	GO:0000003,GO:0000165,GO:0000187,GO:0000578,GO:0000902,GO:0000904,GO:0001067,GO:0001101,GO:0001501,GO:0001525,GO:0001558,GO:0001568,GO:0001654,GO:0001655,GO:0001664,GO:0001667,GO:0001702,GO:0001704,GO:0001707,GO:0001708,GO:0001736,GO:0001738,GO:0001756,GO:0001763,GO:0001817,GO:0001819,GO:0001837,GO:0001838,GO:0001841,GO:0001843,GO:0001932,GO:0001934,GO:0001936,GO:0001938,GO:0001944,GO:0001945,GO:…	-	ko:K00444	ko04150,ko04310,ko04360,ko04390,ko04550,ko04916,ko04934,ko05165,ko05166,ko05200,ko05205,ko05217,ko05224,ko05225,ko05226,map04150,map04310,map04360,map04390,map04550,map04916,map04934,map05165,map05166,map05200,map05205,map05217,map05224,map05225,map05226	M00677	-	-	ko00000,ko00001,ko00002,ko00536	-	-	-	wnt
MSTRG_2793.p1	7668.SPU_019521-tr	2.92e-49	182.0	KOG1075@1|root,KOG1075@2759|Eukaryota,39Y6T@33154|Opisthokonta,3BEGN@33208|Metazoa,3CZ7K@33213|Bilateria	33208|Metazoa	G	positive regulation of TOR signaling	-	-	-	-	-	-	-	-	-	-	-	-	Exo_endo_phos_2,RVT_1
MSTRG_2820.p1	7091.BGIBMGA001733-TA	1.05e-64	201.0	KOG4401@1|root,KOG4401@2759|Eukaryota,38E0N@33154|Opisthokonta,3BG1C@33208|Metazoa,3CRTS@33213|Bilateria,41YQZ@6656|Arthropoda,3SMGZ@50557|Insecta,445TG@7088|Lepidoptera	33208|Metazoa	S	Anticodon-binding domain	LSM12	GO:0005575,GO:0005622,GO:0005623,GO:0005634,GO:0006139,GO:0006725,GO:0006807,GO:0008150,GO:0008152,GO:0009987,GO:0016070,GO:0034641,GO:0043170,GO:0043226,GO:0043227,GO:0043229,GO:0043231,GO:0044237,GO:0044238,GO:0044424,GO:0044464,GO:0046483,GO:0071704,GO:0090304,GO:1901360	-	-	-	-	-	-	-	-	-	-	AD
MSTRG_2834.p1	13037.EHJ74015	1.47e-100	334.0	KOG1075@1|root,KOG1075@2759|Eukaryota,3AQAX@33154|Opisthokonta,3C23C@33208|Metazoa,3DI9Q@33213|Bilateria,422W7@6656|Arthropoda	33208|Metazoa	S	Ribonuclease H protein	-	-	-	-	-	-	-	-	-	-	-	-	Exo_endo_phos_2
MSTRG_2834.p2	13037.EHJ66062	1.64e-29	122.0	2EMJ6@1|root,2SR73@2759|Eukaryota,3APM7@33154|Opisthokonta,3C35F@33208|Metazoa,3DI2R@33213|Bilateria,4234V@6656|Arthropoda,3SPU5@50557|Insecta,44A1S@7088|Lepidoptera	33208|Metazoa	S	Conserved hypothetical protein	-	-	-	-	-	-	-	-	-	-	-	-	WW
MSTRG_2841.p1	7091.BGIBMGA001748-TA	5.56e-209	580.0	KOG2973@1|root,KOG2973@2759|Eukaryota,38K2T@33154|Opisthokonta,3B9XV@33208|Metazoa,3CV0K@33213|Bilateria,41WEI@6656|Arthropoda,3SG5P@50557|Insecta,443DY@7088|Lepidoptera	33208|Metazoa	S	Domain of unknown function (DUF384)	HGH1	-	-	-	-	-	-	-	-	-	-	-	DUF383,DUF384
MSTRG_2868.p2	7029.ACYPI066812-PA	1.3e-141	457.0	KOG1075@1|root,KOG1075@2759|Eukaryota,38Z4W@33154|Opisthokonta,3C5X7@33208|Metazoa,3DKYX@33213|Bilateria,421ZR@6656|Arthropoda,3SZ5P@50557|Insecta	33208|Metazoa	S	Ribonuclease H protein	-	-	-	-	-	-	-	-	-	-	-	-	-
MSTRG_2868.p10	7091.BGIBMGA003576-TA	3.26e-10	61.6	2CNP8@1|root,2S41A@2759|Eukaryota,39VA7@33154|Opisthokonta,3BMW9@33208|Metazoa,3CVV8@33213|Bilateria,42169@6656|Arthropoda,3SPM8@50557|Insecta,4462W@7088|Lepidoptera	33208|Metazoa	S	fibrous sheath-interacting protein	FSIP2	GO:0005575,GO:0005622,GO:0005623,GO:0005737,GO:0005739,GO:0005929,GO:0031514,GO:0042995,GO:0043226,GO:0043227,GO:0043229,GO:0043231,GO:0044424,GO:0044444,GO:0044464,GO:0120025	-	-	-	-	-	-	-	-	-	-	FSIP2
MSTRG_2868.p1	7091.BGIBMGA001770-TA	0.0	1712.0	2C6D2@1|root,2QV04@2759|Eukaryota,38B6N@33154|Opisthokonta,3BM4Y@33208|Metazoa,3CYJ7@33213|Bilateria,426Y9@6656|Arthropoda,3SWNY@50557|Insecta,441CB@7088|Lepidoptera	33208|Metazoa	S	Family with sequence similarity 193 member B	FAM193B	GO:0005575,GO:0005622,GO:0005623,GO:0005634,GO:0005654,GO:0005737,GO:0031974,GO:0031981,GO:0043226,GO:0043227,GO:0043229,GO:0043231,GO:0043233,GO:0044422,GO:0044424,GO:0044428,GO:0044446,GO:0044464,GO:0070013	-	-	-	-	-	-	-	-	-	-	FAM193_C
MSTRG_288.p1	13037.EHJ66967	1.17e-34	128.0	KOG1075@1|root,KOG1075@2759|Eukaryota,392IN@33154|Opisthokonta,3C7XE@33208|Metazoa,3DNY0@33213|Bilateria,4226Y@6656|Arthropoda	2759|Eukaryota	S	Reverse transcriptase (RNA-dependent DNA polymerase)	-	GO:0000003,GO:0003006,GO:0003674,GO:0003824,GO:0004659,GO:0005575,GO:0005622,GO:0005623,GO:0005737,GO:0005739,GO:0006732,GO:0006733,GO:0006743,GO:0006744,GO:0007275,GO:0008150,GO:0008152,GO:0009058,GO:0009108,GO:0009507,GO:0009536,GO:0009790,GO:0009791,GO:0009793,GO:0009987,GO:0010154,GO:0016740,GO:0016765,GO:0022414,GO:0032501,GO:0032502,GO:0042180,GO:0042181,GO:0043226,GO:0043227,GO:0043229,GO:…	-	-	-	-	-	-	-	-	-	-	RVT_1
MSTRG_2920.p1	7091.BGIBMGA001635-TA	0.0	1247.0	COG0443@1|root,KOG0101@2759|Eukaryota,38BSZ@33154|Opisthokonta,3BA18@33208|Metazoa,3D1HG@33213|Bilateria,42A8H@6656|Arthropoda	33208|Metazoa	O	Heat shock protein	-	-	-	ko:K03283	ko03040,ko04010,ko04141,ko04144,ko04213,ko04612,ko04915,ko05134,ko05145,ko05162,ko05164,ko05169,map03040,map04010,map04141,map04144,map04213,map04612,map04915,map05134,map05145,map05162,map05164,map05169	M00353,M00355	-	-	ko00000,ko00001,ko00002,ko01009,ko03009,ko03029,ko03041,ko03051,ko03110,ko04131,ko04147,ko04516	1.A.33.1	-	-	HSP70,Neur_chan_LBD
MSTRG_2929.p1	7091.BGIBMGA013783-TA	7.5e-75	244.0	KOG3913@1|root,KOG3913@2759|Eukaryota,38FGN@33154|Opisthokonta,3BA3V@33208|Metazoa,3CS34@33213|Bilateria,41U91@6656|Arthropoda,3SGX5@50557|Insecta,44415@7088|Lepidoptera	33208|Metazoa	T	Ligand for members of the frizzled family of seven transmembrane receptors	WNT5B	GO:0000003,GO:0000165,GO:0000187,GO:0000578,GO:0000902,GO:0000904,GO:0001067,GO:0001101,GO:0001501,GO:0001525,GO:0001558,GO:0001568,GO:0001654,GO:0001655,GO:0001664,GO:0001667,GO:0001702,GO:0001704,GO:0001707,GO:0001708,GO:0001736,GO:0001738,GO:0001756,GO:0001763,GO:0001817,GO:0001819,GO:0001837,GO:0001838,GO:0001841,GO:0001843,GO:0001932,GO:0001934,GO:0001936,GO:0001938,GO:0001944,GO:0001945,GO:…	-	ko:K00444	ko04150,ko04310,ko04360,ko04390,ko04550,ko04916,ko04934,ko05165,ko05166,ko05200,ko05205,ko05217,ko05224,ko05225,ko05226,map04150,map04310,map04360,map04390,map04550,map04916,map04934,map05165,map05166,map05200,map05205,map05217,map05224,map05225,map05226	M00677	-	-	ko00000,ko00001,ko00002,ko00536	-	-	-	wnt
MSTRG_2929.p2	13037.EHJ75640	8e-23	94.7	2D5J9@1|root,2SYRK@2759|Eukaryota	2759|Eukaryota	-	-	-	-	-	-	-	-	-	-	-	-	-	-	-
MSTRG_2933.p1	7091.BGIBMGA001808-TA	2.73e-230	649.0	KOG2504@1|root,KOG2504@2759|Eukaryota,39RJK@33154|Opisthokonta,3BD4Y@33208|Metazoa,3D24G@33213|Bilateria,41UFD@6656|Arthropoda,3SGYN@50557|Insecta,448XI@7088|Lepidoptera	33208|Metazoa	G	Major Facilitator Superfamily	-	GO:0003674,GO:0005215,GO:0005342,GO:0005575,GO:0006810,GO:0006811,GO:0006820,GO:0008028,GO:0008150,GO:0008509,GO:0008514,GO:0015075,GO:0015318,GO:0015711,GO:0015718,GO:0015849,GO:0016020,GO:0016021,GO:0022857,GO:0031224,GO:0034220,GO:0044425,GO:0046942,GO:0046943,GO:0051179,GO:0051234,GO:0055085,GO:0071702,GO:0098656,GO:1903825,GO:1905039	-	-	-	-	-	-	-	-	-	-	MFS_1
MSTRG_2940.p3	7091.BGIBMGA012415-TA	1.75e-61	190.0	2FA53@1|root,2TBBF@2759|Eukaryota,396H8@33154|Opisthokonta,3CAVP@33208|Metazoa,3DS3Q@33213|Bilateria,4288A@6656|Arthropoda,3SRRI@50557|Insecta	33208|Metazoa	-	-	-	-	-	-	-	-	-	-	-	-	-	-	-
MSTRG_2945.p1	7091.BGIBMGA002899-TA	7.61e-45	157.0	COG2272@1|root,KOG1516@2759|Eukaryota,39WD4@33154|Opisthokonta,3C7VA@33208|Metazoa,3DNVW@33213|Bilateria,42554@6656|Arthropoda,3SX4B@50557|Insecta,443D0@7088|Lepidoptera	33208|Metazoa	G	Carboxylesterase family	-	-	3.1.1.8	ko:K01050	-	-	-	-	ko00000,ko01000	-	-	-	COesterase
MSTRG_3010.p1	7091.BGIBMGA011906-TA	8.22e-49	165.0	KOG1721@1|root,KOG1721@2759|Eukaryota,38Z95@33154|Opisthokonta,3C5YM@33208|Metazoa,3DM0H@33213|Bilateria,428MN@6656|Arthropoda,3SY4C@50557|Insecta,446MA@7088|Lepidoptera	33208|Metazoa	S	zinc finger	-	-	-	-	-	-	-	-	-	-	-	-	zf-C2H2
MSTRG_3039.p1	7091.BGIBMGA011977-TA	1.63e-50	171.0	28PM8@1|root,2QW9D@2759|Eukaryota,38DKZ@33154|Opisthokonta,3BGEX@33208|Metazoa,3CWMH@33213|Bilateria,41YUY@6656|Arthropoda,3SM4K@50557|Insecta,443D9@7088|Lepidoptera	33208|Metazoa	S	Domain of unknown function (DUF4507)	C7orf26	-	-	-	-	-	-	-	-	-	-	-	DUF4507
MSTRG_3051.p1	13037.EHJ70885	3.23e-103	330.0	KOG1075@1|root,KOG1075@2759|Eukaryota,3A278@33154|Opisthokonta,3BQC7@33208|Metazoa,3D3FI@33213|Bilateria,41V5R@6656|Arthropoda,3SINZ@50557|Insecta	33208|Metazoa	S	RNase H	-	-	-	-	-	-	-	-	-	-	-	-	Exo_endo_phos_2,RNase_H,RVT_1
MSTRG_3096.p1	7091.BGIBMGA011628-TA	0.0	1028.0	2EMRP@1|root,2SRC4@2759|Eukaryota,3AN05@33154|Opisthokonta,3C0ZG@33208|Metazoa,3DH8U@33213|Bilateria,422T7@6656|Arthropoda,3SPDT@50557|Insecta,4427K@7088|Lepidoptera	33208|Metazoa	-	-	-	GO:0003674,GO:0003779,GO:0005488,GO:0005515,GO:0008092	-	ko:K10369	-	-	-	-	ko00000,ko04812	-	-	-	-
MSTRG_3096.p2	13037.EHJ75640	7.09e-24	97.4	2D5J9@1|root,2SYRK@2759|Eukaryota	2759|Eukaryota	-	-	-	-	-	-	-	-	-	-	-	-	-	-	-
MSTRG_3212.p1	103372.F4WDS4	2.55e-66	207.0	2D0J9@1|root,2SEEK@2759|Eukaryota,3ADUX@33154|Opisthokonta,3BVQC@33208|Metazoa,3DC2U@33213|Bilateria,422NV@6656|Arthropoda,3SREQ@50557|Insecta	33208|Metazoa	-	-	-	-	-	-	-	-	-	-	-	-	-	-	-
MSTRG_3244.p9	7070.TC005208-PA	1.44e-37	146.0	KOG1075@1|root,KOG1075@2759|Eukaryota,39X0S@33154|Opisthokonta,3BF48@33208|Metazoa,3D5JC@33213|Bilateria,41X08@6656|Arthropoda,3SJDR@50557|Insecta	33208|Metazoa	G	Reverse transcriptase (RNA-dependent DNA polymerase)	-	-	2.4.1.17	ko:K00699,ko:K06515	ko00040,ko00053,ko00140,ko00830,ko00860,ko00980,ko00982,ko00983,ko01100,ko01110,ko05204,ko05231,map00040,map00053,map00140,map00830,map00860,map00980,map00982,map00983,map01100,map01110,map05204,map05231	M00014,M00129	R01383,R02358,R02389,R02478,R02502,R02902,R03091,R04352,R04353,R04354,R04683,R07106,R08259,R08261,R08262,R08263,R08615,R09426,R09427,R09428	RC00005,RC00033,RC00049,RC00059,RC00078,RC00171,RC00397,RC00523,RC00529,RC00708,RC02748	ko00000,ko00001,ko00002,ko01000,ko01003,ko02000,ko04090	2.A.92.1.1	GT1	-	Exo_endo_phos_2,PRE_C2HC,RVT_1
MSTRG_3244.p15	103372.F4WS09	7.79e-45	151.0	2D0J9@1|root,2SEEK@2759|Eukaryota,3ADUX@33154|Opisthokonta,3BVQC@33208|Metazoa,3DC2U@33213|Bilateria	33208|Metazoa	-	-	-	-	-	-	-	-	-	-	-	-	-	-	-
MSTRG_3244.p3	7029.ACYPI062240-PA	4.17e-109	360.0	KOG1075@1|root,KOG1075@2759|Eukaryota,39X0S@33154|Opisthokonta,3BF48@33208|Metazoa,3D5JC@33213|Bilateria,41X08@6656|Arthropoda,3SJDR@50557|Insecta	33208|Metazoa	G	Reverse transcriptase (RNA-dependent DNA polymerase)	-	-	2.4.1.17	ko:K00699,ko:K06515	ko00040,ko00053,ko00140,ko00830,ko00860,ko00980,ko00982,ko00983,ko01100,ko01110,ko05204,ko05231,map00040,map00053,map00140,map00830,map00860,map00980,map00982,map00983,map01100,map01110,map05204,map05231	M00014,M00129	R01383,R02358,R02389,R02478,R02502,R02902,R03091,R04352,R04353,R04354,R04683,R07106,R08259,R08261,R08262,R08263,R08615,R09426,R09427,R09428	RC00005,RC00033,RC00049,RC00059,RC00078,RC00171,RC00397,RC00523,RC00529,RC00708,RC02748	ko00000,ko00001,ko00002,ko01000,ko01003,ko02000,ko04090	2.A.92.1.1	GT1	-	Exo_endo_phos_2,PRE_C2HC,RVT_1
MSTRG_3244.p4	7070.TC004098-PA	3.27e-67	236.0	KOG1075@1|root,KOG1075@2759|Eukaryota,39X0S@33154|Opisthokonta,3BF48@33208|Metazoa,3D5JC@33213|Bilateria,41X08@6656|Arthropoda,3SJDR@50557|Insecta	33208|Metazoa	G	Reverse transcriptase (RNA-dependent DNA polymerase)	-	-	2.4.1.17	ko:K00699,ko:K06515	ko00040,ko00053,ko00140,ko00830,ko00860,ko00980,ko00982,ko00983,ko01100,ko01110,ko05204,ko05231,map00040,map00053,map00140,map00830,map00860,map00980,map00982,map00983,map01100,map01110,map05204,map05231	M00014,M00129	R01383,R02358,R02389,R02478,R02502,R02902,R03091,R04352,R04353,R04354,R04683,R07106,R08259,R08261,R08262,R08263,R08615,R09426,R09427,R09428	RC00005,RC00033,RC00049,RC00059,RC00078,RC00171,RC00397,RC00523,RC00529,RC00708,RC02748	ko00000,ko00001,ko00002,ko01000,ko01003,ko02000,ko04090	2.A.92.1.1	GT1	-	Exo_endo_phos_2,PRE_C2HC,RVT_1
MSTRG_3244.p6	13037.EHJ78413	7.46e-54	192.0	KOG1025@1|root,KOG1024@2759|Eukaryota,39Z9N@33154|Opisthokonta,3BKGA@33208|Metazoa,3D5WT@33213|Bilateria,429VD@6656|Arthropoda,3SZAC@50557|Insecta,444CQ@7088|Lepidoptera	33208|Metazoa	T	WIF domain	-	-	2.7.10.1	ko:K05128	ko04360,map04360	-	-	-	ko00000,ko00001,ko01000,ko01001,ko01020,ko04050	-	-	-	Pkinase_Tyr,WIF
MSTRG_3244.p2	7668.SPU_019521-tr	6.12e-50	184.0	KOG1075@1|root,KOG1075@2759|Eukaryota,39Y6T@33154|Opisthokonta,3BEGN@33208|Metazoa,3CZ7K@33213|Bilateria	33208|Metazoa	G	positive regulation of TOR signaling	-	-	-	-	-	-	-	-	-	-	-	-	Exo_endo_phos_2,RVT_1
MSTRG_3244.p1	7029.ACYPI007081-PA	5.77e-259	774.0	COG2801@1|root,KOG0017@2759|Eukaryota,38F42@33154|Opisthokonta,3BA5H@33208|Metazoa,3CZSS@33213|Bilateria,4225E@6656|Arthropoda,3SQX6@50557|Insecta,3ECZ1@33342|Paraneoptera	33208|Metazoa	L	K02A2.6-like	-	-	-	-	-	-	-	-	-	-	-	-	RVT_1,rve
MSTRG_3244.p8	6326.BUX.s00036.28	1.28e-52	180.0	KOG4740@1|root,KOG4740@2759|Eukaryota,3A4S6@33154|Opisthokonta,3BUQE@33208|Metazoa,3E551@33213|Bilateria,40FH4@6231|Nematoda,1KYF2@119089|Chromadorea	33208|Metazoa	S	proton channel activity	-	-	-	-	-	-	-	-	-	-	-	-	DDE_3
MSTRG_3254.p1	7091.BGIBMGA012089-TA	0.0	890.0	COG2124@1|root,KOG0158@2759|Eukaryota,38BTY@33154|Opisthokonta,3BF8S@33208|Metazoa,3CV2F@33213|Bilateria,42264@6656|Arthropoda,3SQ9D@50557|Insecta,4497K@7088|Lepidoptera	33208|Metazoa	Q	Cytochrome P450	-	-	-	ko:K14999,ko:K15003	-	-	-	-	ko00000,ko00199,ko01000	-	-	-	p450
MSTRG_3254.p2	13037.EHJ67684	1.2e-81	268.0	KOG1075@1|root,KOG1075@2759|Eukaryota,39XVS@33154|Opisthokonta,3BM3S@33208|Metazoa,3DD47@33213|Bilateria,421YB@6656|Arthropoda,3SM8V@50557|Insecta	33208|Metazoa	S	Ribonuclease H protein	-	-	-	-	-	-	-	-	-	-	-	-	Exo_endo_phos_2,RVT_1
MSTRG_3268.p3	13037.EHJ66934	1.19e-84	288.0	KOG1075@1|root,KOG1075@2759|Eukaryota	2759|Eukaryota	E	Ribonuclease H protein	-	-	-	ko:K12562,ko:K15326	ko04144,ko04666,map04144,map04666	-	-	-	ko00000,ko00001,ko03016,ko04131	-	-	-	Exo_endo_phos_2,RVT_1,RVT_3
MSTRG_3268.p1	13037.EHJ63654	7.62e-38	154.0	2CWCS@1|root,2RU6T@2759|Eukaryota,3AUI5@33154|Opisthokonta,3C3H8@33208|Metazoa,3DKH7@33213|Bilateria,423ZB@6656|Arthropoda,3T0KW@50557|Insecta,448Q2@7088|Lepidoptera	13037.EHJ63654|-	-	-	-	-	-	-	-	-	-	-	-	-	-	-	-
MSTRG_3268.p2	13037.EHJ67685	8.38e-245	738.0	KOG1075@1|root,KOG1075@2759|Eukaryota,39XVS@33154|Opisthokonta,3BM3S@33208|Metazoa,3DD47@33213|Bilateria,421YB@6656|Arthropoda,3SM8V@50557|Insecta	33208|Metazoa	S	Ribonuclease H protein	-	-	-	-	-	-	-	-	-	-	-	-	Exo_endo_phos_2,RVT_1
MSTRG_3290.p1	7070.TC012973-PA	3.24e-122	419.0	COG2801@1|root,KOG0017@2759|Eukaryota,38F42@33154|Opisthokonta,3BA5H@33208|Metazoa,3CWAK@33213|Bilateria,41WI3@6656|Arthropoda,3SQDU@50557|Insecta	33208|Metazoa	L	zinc finger	-	-	-	-	-	-	-	-	-	-	-	-	Baculo_F,RVT_1,gag-asp_proteas,rve,zf-CCHC,zf-H2C2
MSTRG_3399.p1	13037.EHJ73704	7.22e-162	465.0	KOG1075@1|root,KOG1075@2759|Eukaryota,39URR@33154|Opisthokonta,3BNQ4@33208|Metazoa,3D5MM@33213|Bilateria,422BS@6656|Arthropoda,3SQYU@50557|Insecta	33208|Metazoa	S	Reverse transcriptase (RNA-dependent DNA polymerase)	-	-	-	-	-	-	-	-	-	-	-	-	RVT_1
MSTRG_3431.p1	7668.SPU_019521-tr	1.82e-50	183.0	KOG1075@1|root,KOG1075@2759|Eukaryota,39Y6T@33154|Opisthokonta,3BEGN@33208|Metazoa,3CZ7K@33213|Bilateria	33208|Metazoa	G	positive regulation of TOR signaling	-	-	-	-	-	-	-	-	-	-	-	-	Exo_endo_phos_2,RVT_1
MSTRG_3463.p1	6087.XP_002161634.2	2.49e-31	123.0	KOG4740@1|root,KOG4740@2759|Eukaryota,3A4S6@33154|Opisthokonta,3BS37@33208|Metazoa	33208|Metazoa	S	proton channel activity	-	-	-	-	-	-	-	-	-	-	-	-	DUF4817,HTH_24
MSTRG_3528.p2	13037.EHJ65578	1.16e-46	182.0	2CWCS@1|root,2RU6T@2759|Eukaryota,3AUI5@33154|Opisthokonta,3C3H8@33208|Metazoa,3DKH7@33213|Bilateria,423ZB@6656|Arthropoda,3T0KW@50557|Insecta,448Q2@7088|Lepidoptera	13037.EHJ65578|-	-	-	-	-	-	-	-	-	-	-	-	-	-	-	-
MSTRG_3528.p3	13037.EHJ67685	1.16e-189	590.0	KOG1075@1|root,KOG1075@2759|Eukaryota,39XVS@33154|Opisthokonta,3BM3S@33208|Metazoa,3DD47@33213|Bilateria,421YB@6656|Arthropoda,3SM8V@50557|Insecta	33208|Metazoa	S	Ribonuclease H protein	-	-	-	-	-	-	-	-	-	-	-	-	Exo_endo_phos_2,RVT_1
MSTRG_3528.p20	7091.BGIBMGA007013-TA	6.18e-61	190.0	2E63G@1|root,2SCV0@2759|Eukaryota,3APVU@33154|Opisthokonta,3C1XI@33208|Metazoa,3DIU7@33213|Bilateria,4235M@6656|Arthropoda	33208|Metazoa	-	-	-	-	-	-	-	-	-	-	-	-	-	-	-
MSTRG_3528.p1	34740.HMEL012994-PA	6.27e-168	527.0	2CMP4@1|root,2QR56@2759|Eukaryota,39VQX@33154|Opisthokonta,3BR69@33208|Metazoa,3D755@33213|Bilateria,4230R@6656|Arthropoda,3T012@50557|Insecta	33208|Metazoa	S	Pao retrotransposon peptidase	-	-	-	-	-	-	-	-	-	-	-	-	DUF1758,DUF1759,Peptidase_A17
MSTRG_3543.p17	7091.BGIBMGA005843-TA	2.12e-57	185.0	KOG0293@1|root,KOG0293@2759|Eukaryota,38D6G@33154|Opisthokonta,3BA0C@33208|Metazoa,3CXYK@33213|Bilateria,41VV4@6656|Arthropoda,3SIZY@50557|Insecta,44967@7088|Lepidoptera	33208|Metazoa	S	WD domain, G-beta repeat	WDR26	GO:0005575,GO:0005622,GO:0005623,GO:0005634,GO:0005654,GO:0005737,GO:0005829,GO:0031974,GO:0031981,GO:0043226,GO:0043227,GO:0043229,GO:0043231,GO:0043233,GO:0044422,GO:0044424,GO:0044428,GO:0044444,GO:0044446,GO:0044464,GO:0070013	-	ko:K22382	-	-	-	-	ko00000,ko04121	-	-	-	WD40
MSTRG_3608.p1	7091.BGIBMGA001274-TA	1.76e-260	719.0	COG2234@1|root,KOG2195@2759|Eukaryota,38GBP@33154|Opisthokonta,3BCCZ@33208|Metazoa,3CUKC@33213|Bilateria,41XHF@6656|Arthropoda,3SKDB@50557|Insecta,445NI@7088|Lepidoptera	33208|Metazoa	OP	Peptidase family M28	-	-	-	ko:K01302	-	-	-	-	ko00000,ko01000,ko01002	-	-	-	PA,Peptidase_M28
MSTRG_3615.p1	7091.BGIBMGA000875-TA	5.62e-155	447.0	COG2272@1|root,KOG1516@2759|Eukaryota,394JY@33154|Opisthokonta,3C9N0@33208|Metazoa,3DQSD@33213|Bilateria,426YZ@6656|Arthropoda,3SWPM@50557|Insecta,441F4@7088|Lepidoptera	33208|Metazoa	I	Carboxylesterase family	-	-	3.1.1.7	ko:K01049	ko00564,ko04725,map00564,map04725	-	R01026	RC00020,RC00041	ko00000,ko00001,ko00537,ko01000	-	-	-	COesterase
MSTRG_3617.p1	7091.BGIBMGA000877-TA	6.15e-115	337.0	2C5AT@1|root,2TC0H@2759|Eukaryota,397DG@33154|Opisthokonta,3CBPM@33208|Metazoa,3DSZ6@33213|Bilateria,42926@6656|Arthropoda,3SYJ4@50557|Insecta,447HH@7088|Lepidoptera	33208|Metazoa	-	-	-	-	-	-	-	-	-	-	-	-	-	-	-
MSTRG_3631.p1	7029.ACYPI062240-PA	1.59e-108	358.0	KOG1075@1|root,KOG1075@2759|Eukaryota,39X0S@33154|Opisthokonta,3BF48@33208|Metazoa,3D5JC@33213|Bilateria,41X08@6656|Arthropoda,3SJDR@50557|Insecta	33208|Metazoa	G	Reverse transcriptase (RNA-dependent DNA polymerase)	-	-	2.4.1.17	ko:K00699,ko:K06515	ko00040,ko00053,ko00140,ko00830,ko00860,ko00980,ko00982,ko00983,ko01100,ko01110,ko05204,ko05231,map00040,map00053,map00140,map00830,map00860,map00980,map00982,map00983,map01100,map01110,map05204,map05231	M00014,M00129	R01383,R02358,R02389,R02478,R02502,R02902,R03091,R04352,R04353,R04354,R04683,R07106,R08259,R08261,R08262,R08263,R08615,R09426,R09427,R09428	RC00005,RC00033,RC00049,RC00059,RC00078,RC00171,RC00397,RC00523,RC00529,RC00708,RC02748	ko00000,ko00001,ko00002,ko01000,ko01003,ko02000,ko04090	2.A.92.1.1	GT1	-	Exo_endo_phos_2,PRE_C2HC,RVT_1
MSTRG_3631.p2	13037.EHJ64382	5.48e-26	115.0	2EZ9M@1|root,2T0MN@2759|Eukaryota,3AURV@33154|Opisthokonta,3CBXI@33208|Metazoa,3DT78@33213|Bilateria,423RP@6656|Arthropoda,3SYTP@50557|Insecta,447WS@7088|Lepidoptera	33208|Metazoa	-	-	-	-	-	-	-	-	-	-	-	-	-	-	PRE_C2HC
MSTRG_3685.p1	13037.EHJ70885	1.5e-104	333.0	KOG1075@1|root,KOG1075@2759|Eukaryota,3A278@33154|Opisthokonta,3BQC7@33208|Metazoa,3D3FI@33213|Bilateria,41V5R@6656|Arthropoda,3SINZ@50557|Insecta	33208|Metazoa	S	RNase H	-	-	-	-	-	-	-	-	-	-	-	-	Exo_endo_phos_2,RNase_H,RVT_1
MSTRG_370.p4	6326.BUX.s01281.251	1.69e-53	180.0	KOG4740@1|root,KOG4740@2759|Eukaryota,3A4S6@33154|Opisthokonta,3BUQE@33208|Metazoa,3E551@33213|Bilateria,40FH4@6231|Nematoda,1KYF2@119089|Chromadorea	33208|Metazoa	S	proton channel activity	-	-	-	-	-	-	-	-	-	-	-	-	DDE_3
MSTRG_3737.p1	13037.EHJ74971	2.68e-72	241.0	2EUE9@1|root,2SWK4@2759|Eukaryota,3AVCT@33154|Opisthokonta,3C42Y@33208|Metazoa,3DJ6F@33213|Bilateria,423BS@6656|Arthropoda,3SSFE@50557|Insecta,444Z9@7088|Lepidoptera	33208|Metazoa	-	-	-	-	-	-	-	-	-	-	-	-	-	-	-
MSTRG_3795.p2	7176.CPIJ006230-PA	7.78e-53	179.0	COG0474@1|root,KOG0206@2759|Eukaryota,38BZ2@33154|Opisthokonta,3BDVG@33208|Metazoa,3CTIG@33213|Bilateria,41V6Q@6656|Arthropoda,3SIQA@50557|Insecta,44XFU@7147|Diptera,45CP8@7148|Nematocera	33208|Metazoa	P	Belongs to the cation transport ATPase (P-type) (TC 3.A.3) family. Type IV subfamily	ATP8A1	GO:0000323,GO:0000902,GO:0000904,GO:0001654,GO:0001775,GO:0002252,GO:0002263,GO:0002274,GO:0002275,GO:0002283,GO:0002366,GO:0002376,GO:0002443,GO:0002444,GO:0002446,GO:0003008,GO:0003009,GO:0003011,GO:0003012,GO:0003407,GO:0003674,GO:0003824,GO:0004012,GO:0005215,GO:0005319,GO:0005488,GO:0005515,GO:0005548,GO:0005575,GO:0005622,GO:0005623,GO:0005634,GO:0005654,GO:0005737,GO:0005764,GO:0005765,GO:…	3.6.3.1	ko:K14802	-	-	-	-	ko00000,ko01000,ko03009	3.A.3.8	-	-	Cation_ATPase,E1-E2_ATPase,PhoLip_ATPase_C,PhoLip_ATPase_N
MSTRG_3799.p1	7091.BGIBMGA001075-TA	0.0	895.0	KOG3058@1|root,KOG3058@2759|Eukaryota,38CD6@33154|Opisthokonta,3BB2B@33208|Metazoa,3CUXC@33213|Bilateria,41VTQ@6656|Arthropoda,3SJEF@50557|Insecta,441AG@7088|Lepidoptera	33208|Metazoa	S	PAP2 superfamily C-terminal	SGMS1	GO:0000138,GO:0000139,GO:0002237,GO:0002950,GO:0003674,GO:0003824,GO:0005575,GO:0005622,GO:0005623,GO:0005634,GO:0005737,GO:0005783,GO:0005789,GO:0005794,GO:0005795,GO:0005886,GO:0005887,GO:0006629,GO:0006643,GO:0006644,GO:0006665,GO:0006672,GO:0006684,GO:0006686,GO:0006793,GO:0006796,GO:0006807,GO:0006950,GO:0006952,GO:0006954,GO:0008150,GO:0008152,GO:0008610,GO:0008654,GO:0009058,GO:0009605,GO:…	2.7.8.27	ko:K04714	ko00600,ko01100,ko04071,map00600,map01100,map04071	-	R08969	RC00017	ko00000,ko00001,ko01000	-	-	-	PAP2_C,SAM_1
MSTRG_3852.p1	7029.ACYPI062240-PA	3.25e-107	351.0	KOG1075@1|root,KOG1075@2759|Eukaryota,39X0S@33154|Opisthokonta,3BF48@33208|Metazoa,3D5JC@33213|Bilateria,41X08@6656|Arthropoda,3SJDR@50557|Insecta	33208|Metazoa	G	Reverse transcriptase (RNA-dependent DNA polymerase)	-	-	2.4.1.17	ko:K00699,ko:K06515	ko00040,ko00053,ko00140,ko00830,ko00860,ko00980,ko00982,ko00983,ko01100,ko01110,ko05204,ko05231,map00040,map00053,map00140,map00830,map00860,map00980,map00982,map00983,map01100,map01110,map05204,map05231	M00014,M00129	R01383,R02358,R02389,R02478,R02502,R02902,R03091,R04352,R04353,R04354,R04683,R07106,R08259,R08261,R08262,R08263,R08615,R09426,R09427,R09428	RC00005,RC00033,RC00049,RC00059,RC00078,RC00171,RC00397,RC00523,RC00529,RC00708,RC02748	ko00000,ko00001,ko00002,ko01000,ko01003,ko02000,ko04090	2.A.92.1.1	GT1	-	Exo_endo_phos_2,PRE_C2HC,RVT_1
MSTRG_3858.p2	1561998.Csp11.Scaffold511.g2555.t1	1.26e-43	154.0	KOG4740@1|root,KOG4740@2759|Eukaryota,3A4S6@33154|Opisthokonta,3BUQE@33208|Metazoa,3E551@33213|Bilateria,40FH4@6231|Nematoda,1KYF2@119089|Chromadorea,414KC@6236|Rhabditida	33208|Metazoa	S	proton channel activity	-	-	-	-	-	-	-	-	-	-	-	-	-
MSTRG_3858.p1	7091.BGIBMGA013783-TA	1.19e-13	75.9	KOG3913@1|root,KOG3913@2759|Eukaryota,38FGN@33154|Opisthokonta,3BA3V@33208|Metazoa,3CS34@33213|Bilateria,41U91@6656|Arthropoda,3SGX5@50557|Insecta,44415@7088|Lepidoptera	33208|Metazoa	T	Ligand for members of the frizzled family of seven transmembrane receptors	WNT5B	GO:0000003,GO:0000165,GO:0000187,GO:0000578,GO:0000902,GO:0000904,GO:0001067,GO:0001101,GO:0001501,GO:0001525,GO:0001558,GO:0001568,GO:0001654,GO:0001655,GO:0001664,GO:0001667,GO:0001702,GO:0001704,GO:0001707,GO:0001708,GO:0001736,GO:0001738,GO:0001756,GO:0001763,GO:0001817,GO:0001819,GO:0001837,GO:0001838,GO:0001841,GO:0001843,GO:0001932,GO:0001934,GO:0001936,GO:0001938,GO:0001944,GO:0001945,GO:…	-	ko:K00444	ko04150,ko04310,ko04360,ko04390,ko04550,ko04916,ko04934,ko05165,ko05166,ko05200,ko05205,ko05217,ko05224,ko05225,ko05226,map04150,map04310,map04360,map04390,map04550,map04916,map04934,map05165,map05166,map05200,map05205,map05217,map05224,map05225,map05226	M00677	-	-	ko00000,ko00001,ko00002,ko00536	-	-	-	wnt
MSTRG_3858.p6	9593.ENSGGOP00000004832	1.9e-26	108.0	COG2940@1|root,KOG1082@2759|Eukaryota,390I7@33154|Opisthokonta,3BG3F@33208|Metazoa,3CXSN@33213|Bilateria,4837X@7711|Chordata,490SN@7742|Vertebrata,3J9QM@40674|Mammalia,35NR1@314146|Euarchontoglires,4MF7F@9443|Primates,4N10E@9604|Hominidae	33208|Metazoa	B	Transposase (partial DDE domain)	SETMAR	GO:0000014,GO:0000075,GO:0000278,GO:0000726,GO:0000729,GO:0000737,GO:0003674,GO:0003676,GO:0003677,GO:0003690,GO:0003697,GO:0003824,GO:0004518,GO:0004519,GO:0004520,GO:0004536,GO:0005488,GO:0005515,GO:0005575,GO:0005622,GO:0005623,GO:0005634,GO:0005694,GO:0005730,GO:0006139,GO:0006259,GO:0006260,GO:0006261,GO:0006281,GO:0006282,GO:0006302,GO:0006303,GO:0006308,GO:0006325,GO:0006464,GO:0006479,GO:…	2.1.1.43	ko:K11433	ko00310,map00310	-	R03875,R03938,R04866,R04867	RC00003,RC00060,RC00181,RC00496	ko00000,ko00001,ko01000,ko03036	-	-	-	Pre-SET,SET,Transposase_1
MSTRG_3858.p7	6087.XP_002161634.2	3.91e-31	120.0	KOG4740@1|root,KOG4740@2759|Eukaryota,3A4S6@33154|Opisthokonta,3BS37@33208|Metazoa	33208|Metazoa	S	proton channel activity	-	-	-	-	-	-	-	-	-	-	-	-	DUF4817,HTH_24
MSTRG_3863.p1	13037.EHJ66145	7.78e-23	102.0	2D44E@1|root,2STUH@2759|Eukaryota	2759|Eukaryota	-	-	-	-	-	-	-	-	-	-	-	-	-	-	-
MSTRG_3863.p2	13037.EHJ78503	1.1e-70	237.0	KOG1075@1|root,KOG1075@2759|Eukaryota,39TZY@33154|Opisthokonta,3BI15@33208|Metazoa,3CYKV@33213|Bilateria,420TT@6656|Arthropoda,3SQX5@50557|Insecta,449FF@7088|Lepidoptera	33208|Metazoa	J	Reverse transcriptase (RNA-dependent DNA polymerase)	-	-	2.3.1.15,2.4.2.29	ko:K13506,ko:K15407	ko00561,ko00564,ko01100,ko01110,map00561,map00564,map01100,map01110	M00089	R00851,R03789,R09380,R10209	RC00004,RC00039,RC00041,RC00063	ko00000,ko00001,ko00002,ko01000,ko01004,ko03016	-	-	-	Exo_endo_phos_2,RVT_1
MSTRG_3895.p1	39416.CAZ79386	6.24e-14	74.3	KOG1089@1|root,KOG1089@2759|Eukaryota,38D7K@33154|Opisthokonta,3NVN3@4751|Fungi,3QJGD@4890|Ascomycota	4751|Fungi	T	Belongs to the protein-tyrosine phosphatase family. Non-receptor class myotubularin subfamily	YMR1	GO:0003674,GO:0003676,GO:0003723,GO:0003729,GO:0003824,GO:0004438,GO:0005488,GO:0005575,GO:0005622,GO:0005623,GO:0005737,GO:0006629,GO:0006644,GO:0006650,GO:0006793,GO:0006796,GO:0007154,GO:0007165,GO:0008150,GO:0008152,GO:0009987,GO:0016311,GO:0016787,GO:0016788,GO:0016791,GO:0019637,GO:0023052,GO:0030258,GO:0035556,GO:0042578,GO:0044237,GO:0044238,GO:0044255,GO:0044424,GO:0044464,GO:0046486,GO:…	3.1.3.64,3.1.3.95	ko:K18083	ko00562,ko01100,ko04070,ko04138,map00562,map01100,map04070,map04138	-	-	-	ko00000,ko00001,ko01000,ko01009	-	-	-	Myotub-related
MSTRG_3930.p1	7091.BGIBMGA009418-TA	6.02e-293	798.0	COG1272@1|root,KOG0748@2759|Eukaryota,38C8H@33154|Opisthokonta,3BCS0@33208|Metazoa,3CTE5@33213|Bilateria,41VPR@6656|Arthropoda,3SIDV@50557|Insecta,449M6@7088|Lepidoptera	33208|Metazoa	T	Haemolysin-III related	ADIPOR2	GO:0001525,GO:0001558,GO:0001568,GO:0001944,GO:0002791,GO:0002793,GO:0003674,GO:0005488,GO:0005515,GO:0005575,GO:0005623,GO:0005886,GO:0006082,GO:0006109,GO:0006629,GO:0006631,GO:0006950,GO:0007154,GO:0007165,GO:0007166,GO:0007275,GO:0008150,GO:0008152,GO:0009266,GO:0009409,GO:0009611,GO:0009628,GO:0009653,GO:0009719,GO:0009725,GO:0009755,GO:0009889,GO:0009893,GO:0009966,GO:0009967,GO:0009968,GO:…	-	ko:K07297	ko04152,ko04211,ko04920,ko04932,map04152,map04211,map04920,map04932	-	-	-	ko00000,ko00001	-	-	-	HlyIII
MSTRG_3950.p1	7091.BGIBMGA005525-TA	1.19e-126	387.0	KOG3916@1|root,KOG3916@2759|Eukaryota,39ZWS@33154|Opisthokonta,3BQ0W@33208|Metazoa,3D6VJ@33213|Bilateria,41YZ0@6656|Arthropoda,3SM7U@50557|Insecta,443AT@7088|Lepidoptera	33208|Metazoa	G	N-terminal region of glycosyl transferase group 7	-	-	-	-	-	-	-	-	-	-	-	-	Glyco_transf_7C,Glyco_transf_7N
MSTRG_3957.p1	7070.TC005208-PA	7.67e-81	271.0	KOG1075@1|root,KOG1075@2759|Eukaryota,39X0S@33154|Opisthokonta,3BF48@33208|Metazoa,3D5JC@33213|Bilateria,41X08@6656|Arthropoda,3SJDR@50557|Insecta	33208|Metazoa	G	Reverse transcriptase (RNA-dependent DNA polymerase)	-	-	2.4.1.17	ko:K00699,ko:K06515	ko00040,ko00053,ko00140,ko00830,ko00860,ko00980,ko00982,ko00983,ko01100,ko01110,ko05204,ko05231,map00040,map00053,map00140,map00830,map00860,map00980,map00982,map00983,map01100,map01110,map05204,map05231	M00014,M00129	R01383,R02358,R02389,R02478,R02502,R02902,R03091,R04352,R04353,R04354,R04683,R07106,R08259,R08261,R08262,R08263,R08615,R09426,R09427,R09428	RC00005,RC00033,RC00049,RC00059,RC00078,RC00171,RC00397,RC00523,RC00529,RC00708,RC02748	ko00000,ko00001,ko00002,ko01000,ko01003,ko02000,ko04090	2.A.92.1.1	GT1	-	Exo_endo_phos_2,PRE_C2HC,RVT_1
MSTRG_3996.p3	7091.BGIBMGA007975-TA	1.91e-96	296.0	28JCR@1|root,2QRRN@2759|Eukaryota,38DSX@33154|Opisthokonta,3BC51@33208|Metazoa,3CZ8J@33213|Bilateria,41TMB@6656|Arthropoda,3SJX3@50557|Insecta,448J2@7088|Lepidoptera	33208|Metazoa	S	N-terminal C2 in EEIG1 and EHBP1 proteins	-	GO:0006403,GO:0006810,GO:0008150,GO:0015931,GO:0033036,GO:0033227,GO:0050657,GO:0050658,GO:0051179,GO:0051234,GO:0051236,GO:0071702,GO:0071705	-	-	-	-	-	-	-	-	-	-	NT-C2
MSTRG_4016.p1	7091.BGIBMGA013783-TA	4.5e-75	246.0	KOG3913@1|root,KOG3913@2759|Eukaryota,38FGN@33154|Opisthokonta,3BA3V@33208|Metazoa,3CS34@33213|Bilateria,41U91@6656|Arthropoda,3SGX5@50557|Insecta,44415@7088|Lepidoptera	33208|Metazoa	T	Ligand for members of the frizzled family of seven transmembrane receptors	WNT5B	GO:0000003,GO:0000165,GO:0000187,GO:0000578,GO:0000902,GO:0000904,GO:0001067,GO:0001101,GO:0001501,GO:0001525,GO:0001558,GO:0001568,GO:0001654,GO:0001655,GO:0001664,GO:0001667,GO:0001702,GO:0001704,GO:0001707,GO:0001708,GO:0001736,GO:0001738,GO:0001756,GO:0001763,GO:0001817,GO:0001819,GO:0001837,GO:0001838,GO:0001841,GO:0001843,GO:0001932,GO:0001934,GO:0001936,GO:0001938,GO:0001944,GO:0001945,GO:…	-	ko:K00444	ko04150,ko04310,ko04360,ko04390,ko04550,ko04916,ko04934,ko05165,ko05166,ko05200,ko05205,ko05217,ko05224,ko05225,ko05226,map04150,map04310,map04360,map04390,map04550,map04916,map04934,map05165,map05166,map05200,map05205,map05217,map05224,map05225,map05226	M00677	-	-	ko00000,ko00001,ko00002,ko00536	-	-	-	wnt
MSTRG_4044.p1	7091.BGIBMGA007943-TA	3.3e-276	782.0	KOG2162@1|root,KOG2162@2759|Eukaryota,38F3F@33154|Opisthokonta,3BFM7@33208|Metazoa,3CS2E@33213|Bilateria,41WHZ@6656|Arthropoda,3SIJW@50557|Insecta,444JB@7088|Lepidoptera	33208|Metazoa	A	Telomerase activating protein Est1	SMG7	GO:0000184,GO:0000723,GO:0000956,GO:0003674,GO:0003676,GO:0003677,GO:0003723,GO:0003824,GO:0004518,GO:0004540,GO:0005488,GO:0005515,GO:0005575,GO:0005622,GO:0005623,GO:0005634,GO:0005697,GO:0005737,GO:0005829,GO:0005856,GO:0006139,GO:0006259,GO:0006278,GO:0006401,GO:0006402,GO:0006403,GO:0006405,GO:0006406,GO:0006611,GO:0006725,GO:0006807,GO:0006810,GO:0006886,GO:0006913,GO:0006996,GO:0007004,GO:…	-	ko:K14409	ko03015,map03015	-	-	-	ko00000,ko00001,ko03019	-	-	-	EST1,EST1_DNA_bind
MSTRG_4132.p1	7091.BGIBMGA013783-TA	3.11e-57	190.0	KOG3913@1|root,KOG3913@2759|Eukaryota,38FGN@33154|Opisthokonta,3BA3V@33208|Metazoa,3CS34@33213|Bilateria,41U91@6656|Arthropoda,3SGX5@50557|Insecta,44415@7088|Lepidoptera	33208|Metazoa	T	Ligand for members of the frizzled family of seven transmembrane receptors	WNT5B	GO:0000003,GO:0000165,GO:0000187,GO:0000578,GO:0000902,GO:0000904,GO:0001067,GO:0001101,GO:0001501,GO:0001525,GO:0001558,GO:0001568,GO:0001654,GO:0001655,GO:0001664,GO:0001667,GO:0001702,GO:0001704,GO:0001707,GO:0001708,GO:0001736,GO:0001738,GO:0001756,GO:0001763,GO:0001817,GO:0001819,GO:0001837,GO:0001838,GO:0001841,GO:0001843,GO:0001932,GO:0001934,GO:0001936,GO:0001938,GO:0001944,GO:0001945,GO:…	-	ko:K00444	ko04150,ko04310,ko04360,ko04390,ko04550,ko04916,ko04934,ko05165,ko05166,ko05200,ko05205,ko05217,ko05224,ko05225,ko05226,map04150,map04310,map04360,map04390,map04550,map04916,map04934,map05165,map05166,map05200,map05205,map05217,map05224,map05225,map05226	M00677	-	-	ko00000,ko00001,ko00002,ko00536	-	-	-	wnt
MSTRG_4132.p2	1561998.Csp11.Scaffold511.g2555.t1	3.14e-32	122.0	KOG4740@1|root,KOG4740@2759|Eukaryota,3A4S6@33154|Opisthokonta,3BUQE@33208|Metazoa,3E551@33213|Bilateria,40FH4@6231|Nematoda,1KYF2@119089|Chromadorea,414KC@6236|Rhabditida	33208|Metazoa	S	proton channel activity	-	-	-	-	-	-	-	-	-	-	-	-	-
MSTRG_4137.p1	7070.TC007546-PA	0.0	1003.0	COG2801@1|root,KOG0017@2759|Eukaryota,3AFV1@33154|Opisthokonta,3BYSE@33208|Metazoa,3DEVX@33213|Bilateria,4228H@6656|Arthropoda,3SQGD@50557|Insecta	33208|Metazoa	L	transposition, RNA-mediated	-	-	-	-	-	-	-	-	-	-	-	-	Peptidase_A2B,RVT_1,Retrotrans_gag,rve,zf-CCHC
MSTRG_4178.p2	13037.EHJ69501	2.56e-79	258.0	KOG2060@1|root,KOG2060@2759|Eukaryota,KOG3799@2759|Eukaryota,38C55@33154|Opisthokonta,3BC9E@33208|Metazoa,3CU3F@33213|Bilateria,41X4M@6656|Arthropoda,3SGKW@50557|Insecta,445EC@7088|Lepidoptera	33208|Metazoa	U	Rab GTPase binding. It is involved in the biological process described with intracellular protein transport	unc-10	GO:0000003,GO:0001505,GO:0003008,GO:0003674,GO:0005488,GO:0005515,GO:0005575,GO:0005622,GO:0005623,GO:0005737,GO:0005856,GO:0005938,GO:0006810,GO:0006836,GO:0006887,GO:0007154,GO:0007267,GO:0007268,GO:0007269,GO:0007271,GO:0007274,GO:0007275,GO:0007399,GO:0007588,GO:0007610,GO:0007617,GO:0007618,GO:0007626,GO:0008021,GO:0008022,GO:0008104,GO:0008150,GO:0009987,GO:0010646,GO:0010647,GO:0012505,GO:…	-	ko:K15297	ko04911,map04911	-	-	-	ko00000,ko00001,ko04131	-	-	-	C2,FYVE_2,PDZ
MSTRG_4178.p1	13037.EHJ69501	2.76e-81	263.0	KOG2060@1|root,KOG2060@2759|Eukaryota,KOG3799@2759|Eukaryota,38C55@33154|Opisthokonta,3BC9E@33208|Metazoa,3CU3F@33213|Bilateria,41X4M@6656|Arthropoda,3SGKW@50557|Insecta,445EC@7088|Lepidoptera	33208|Metazoa	U	Rab GTPase binding. It is involved in the biological process described with intracellular protein transport	unc-10	GO:0000003,GO:0001505,GO:0003008,GO:0003674,GO:0005488,GO:0005515,GO:0005575,GO:0005622,GO:0005623,GO:0005737,GO:0005856,GO:0005938,GO:0006810,GO:0006836,GO:0006887,GO:0007154,GO:0007267,GO:0007268,GO:0007269,GO:0007271,GO:0007274,GO:0007275,GO:0007399,GO:0007588,GO:0007610,GO:0007617,GO:0007618,GO:0007626,GO:0008021,GO:0008022,GO:0008104,GO:0008150,GO:0009987,GO:0010646,GO:0010647,GO:0012505,GO:…	-	ko:K15297	ko04911,map04911	-	-	-	ko00000,ko00001,ko04131	-	-	-	C2,FYVE_2,PDZ
MSTRG_4180.p1	7091.BGIBMGA007809-TA	1.08e-309	843.0	KOG3645@1|root,KOG3645@2759|Eukaryota,39N1U@33154|Opisthokonta,3CPM2@33208|Metazoa,3E5S2@33213|Bilateria,42AU2@6656|Arthropoda,3T07I@50557|Insecta,445JF@7088|Lepidoptera	33208|Metazoa	T	Neurotransmitter-gated ion-channel ligand binding domain	-	-	-	ko:K09525	ko04141,map04141	-	-	-	ko00000,ko00001,ko03110,ko04516	-	-	-	Neur_chan_LBD
MSTRG_4202.p2	103372.F4WDS4	1.46e-69	219.0	2D0J9@1|root,2SEEK@2759|Eukaryota,3ADUX@33154|Opisthokonta,3BVQC@33208|Metazoa,3DC2U@33213|Bilateria,422NV@6656|Arthropoda,3SREQ@50557|Insecta	33208|Metazoa	-	-	-	-	-	-	-	-	-	-	-	-	-	-	-
MSTRG_4202.p12	7918.ENSLOCP00000021884	1.09e-27	111.0	KOG1075@1|root,KOG1075@2759|Eukaryota,39TZY@33154|Opisthokonta,3BI15@33208|Metazoa,3CYKV@33213|Bilateria,487I3@7711|Chordata	33208|Metazoa	S	Reverse transcriptase (RNA-dependent DNA polymerase)	-	-	-	-	-	-	-	-	-	-	-	-	Exo_endo_phos,Exo_endo_phos_2,RVT_1
MSTRG_4202.p16	7070.TC008503-PA	5.36e-36	131.0	2CXPK@1|root,2RYWI@2759|Eukaryota,3A0FF@33154|Opisthokonta,3BPTP@33208|Metazoa,3D6SN@33213|Bilateria,420YM@6656|Arthropoda,3SN19@50557|Insecta	33208|Metazoa	-	-	-	-	2.1.1.43	ko:K11433	ko00310,map00310	-	R03875,R03938,R04866,R04867	RC00003,RC00060,RC00181,RC00496	ko00000,ko00001,ko01000,ko03036	-	-	-	DDE_3,HTH_Tnp_Tc3_2,Transposase_1
MSTRG_4206.p3	13037.EHJ72502	2.52e-12	73.2	2D5J7@1|root,2SYRG@2759|Eukaryota	2759|Eukaryota	-	-	-	-	-	-	-	-	-	-	-	-	-	-	-
MSTRG_4206.p2	7070.TC005208-PA	3.64e-122	383.0	KOG1075@1|root,KOG1075@2759|Eukaryota,39X0S@33154|Opisthokonta,3BF48@33208|Metazoa,3D5JC@33213|Bilateria,41X08@6656|Arthropoda,3SJDR@50557|Insecta	33208|Metazoa	G	Reverse transcriptase (RNA-dependent DNA polymerase)	-	-	2.4.1.17	ko:K00699,ko:K06515	ko00040,ko00053,ko00140,ko00830,ko00860,ko00980,ko00982,ko00983,ko01100,ko01110,ko05204,ko05231,map00040,map00053,map00140,map00830,map00860,map00980,map00982,map00983,map01100,map01110,map05204,map05231	M00014,M00129	R01383,R02358,R02389,R02478,R02502,R02902,R03091,R04352,R04353,R04354,R04683,R07106,R08259,R08261,R08262,R08263,R08615,R09426,R09427,R09428	RC00005,RC00033,RC00049,RC00059,RC00078,RC00171,RC00397,RC00523,RC00529,RC00708,RC02748	ko00000,ko00001,ko00002,ko01000,ko01003,ko02000,ko04090	2.A.92.1.1	GT1	-	Exo_endo_phos_2,PRE_C2HC,RVT_1
MSTRG_4206.p1	13037.EHJ77974	1.54e-24	110.0	2EZ9M@1|root,2T0MN@2759|Eukaryota,3AURV@33154|Opisthokonta,3CBXI@33208|Metazoa,3DT78@33213|Bilateria,423RP@6656|Arthropoda,3SYTP@50557|Insecta,447WS@7088|Lepidoptera	33208|Metazoa	-	-	-	-	-	-	-	-	-	-	-	-	-	-	PRE_C2HC
MSTRG_4233.p1	7029.ACYPI062240-PA	1.41e-110	363.0	KOG1075@1|root,KOG1075@2759|Eukaryota,39X0S@33154|Opisthokonta,3BF48@33208|Metazoa,3D5JC@33213|Bilateria,41X08@6656|Arthropoda,3SJDR@50557|Insecta	33208|Metazoa	G	Reverse transcriptase (RNA-dependent DNA polymerase)	-	-	2.4.1.17	ko:K00699,ko:K06515	ko00040,ko00053,ko00140,ko00830,ko00860,ko00980,ko00982,ko00983,ko01100,ko01110,ko05204,ko05231,map00040,map00053,map00140,map00830,map00860,map00980,map00982,map00983,map01100,map01110,map05204,map05231	M00014,M00129	R01383,R02358,R02389,R02478,R02502,R02902,R03091,R04352,R04353,R04354,R04683,R07106,R08259,R08261,R08262,R08263,R08615,R09426,R09427,R09428	RC00005,RC00033,RC00049,RC00059,RC00078,RC00171,RC00397,RC00523,RC00529,RC00708,RC02748	ko00000,ko00001,ko00002,ko01000,ko01003,ko02000,ko04090	2.A.92.1.1	GT1	-	Exo_endo_phos_2,PRE_C2HC,RVT_1
MSTRG_4233.p5	7091.BGIBMGA013783-TA	6.99e-57	190.0	KOG3913@1|root,KOG3913@2759|Eukaryota,38FGN@33154|Opisthokonta,3BA3V@33208|Metazoa,3CS34@33213|Bilateria,41U91@6656|Arthropoda,3SGX5@50557|Insecta,44415@7088|Lepidoptera	33208|Metazoa	T	Ligand for members of the frizzled family of seven transmembrane receptors	WNT5B	GO:0000003,GO:0000165,GO:0000187,GO:0000578,GO:0000902,GO:0000904,GO:0001067,GO:0001101,GO:0001501,GO:0001525,GO:0001558,GO:0001568,GO:0001654,GO:0001655,GO:0001664,GO:0001667,GO:0001702,GO:0001704,GO:0001707,GO:0001708,GO:0001736,GO:0001738,GO:0001756,GO:0001763,GO:0001817,GO:0001819,GO:0001837,GO:0001838,GO:0001841,GO:0001843,GO:0001932,GO:0001934,GO:0001936,GO:0001938,GO:0001944,GO:0001945,GO:…	-	ko:K00444	ko04150,ko04310,ko04360,ko04390,ko04550,ko04916,ko04934,ko05165,ko05166,ko05200,ko05205,ko05217,ko05224,ko05225,ko05226,map04150,map04310,map04360,map04390,map04550,map04916,map04934,map05165,map05166,map05200,map05205,map05217,map05224,map05225,map05226	M00677	-	-	ko00000,ko00001,ko00002,ko00536	-	-	-	wnt
MSTRG_4233.p2	7070.TC010212-PA	2.72e-242	721.0	COG2801@1|root,KOG0017@2759|Eukaryota,38F42@33154|Opisthokonta,3BI8I@33208|Metazoa,3D5CW@33213|Bilateria,4224Q@6656|Arthropoda,3SQKC@50557|Insecta	33208|Metazoa	L	retrotransposable element Tf2 155 kDa protein type 1-like	-	-	-	-	-	-	-	-	-	-	-	-	RVT_1,rve
MSTRG_4233.p3	7070.TC001651-PA	8.74e-26	120.0	2EZ9M@1|root,2T0MN@2759|Eukaryota	2759|Eukaryota	-	-	-	-	-	-	-	-	-	-	-	-	-	-	PRE_C2HC
MSTRG_4284.p1	7091.BGIBMGA007570-TA	3.22e-108	327.0	COG3119@1|root,KOG3731@2759|Eukaryota,38FCG@33154|Opisthokonta,3BBI1@33208|Metazoa,3CU4U@33213|Bilateria,41V6X@6656|Arthropoda,3SINX@50557|Insecta,442DF@7088|Lepidoptera	33208|Metazoa	G	sulfuric ester hydrolase activity. It is involved in the biological process described with metabolic process	SULF1	GO:0000902,GO:0000904,GO:0001501,GO:0001502,GO:0001655,GO:0001817,GO:0001819,GO:0001822,GO:0001889,GO:0001936,GO:0001937,GO:0002062,GO:0002063,GO:0003002,GO:0003008,GO:0003012,GO:0003014,GO:0003094,GO:0003156,GO:0003674,GO:0003824,GO:0004065,GO:0005575,GO:0005576,GO:0005615,GO:0005622,GO:0005623,GO:0005737,GO:0005783,GO:0005794,GO:0005795,GO:0005886,GO:0006022,GO:0006029,GO:0006082,GO:0006355,GO:…	-	ko:K14607	-	-	-	-	ko00000,ko01000	-	-	-	DUF3740,Sulfatase
MSTRG_43.p1	7091.BGIBMGA002140-TA	7.5e-306	860.0	COG0318@1|root,KOG3628@2759|Eukaryota,38C0H@33154|Opisthokonta,3BC8R@33208|Metazoa,3CTY7@33213|Bilateria,41WJC@6656|Arthropoda,3SH8M@50557|Insecta,442U9@7088|Lepidoptera	33208|Metazoa	IQ	catalytic activity. It is involved in the biological process described with metabolic process	DIP2	GO:0003674,GO:0005488,GO:0005515	-	-	-	-	-	-	-	-	-	-	AMP-binding,DMAP_binding
MSTRG_4321.p1	7029.ACYPI063609-PA	6.47e-25	108.0	KOG1075@1|root,KOG1075@2759|Eukaryota,39X0S@33154|Opisthokonta,3BF48@33208|Metazoa,3D5JC@33213|Bilateria,41X08@6656|Arthropoda	33208|Metazoa	L	Reverse transcriptase (RNA-dependent DNA polymerase)	-	-	2.4.1.17	ko:K00699	ko00040,ko00053,ko00140,ko00830,ko00860,ko00980,ko00982,ko00983,ko01100,ko01110,ko05204,map00040,map00053,map00140,map00830,map00860,map00980,map00982,map00983,map01100,map01110,map05204	M00014,M00129	R01383,R02358,R02389,R02478,R02502,R02902,R03091,R04352,R04353,R04354,R04683,R07106,R08259,R08261,R08262,R08263,R08615,R09426,R09427,R09428	RC00005,RC00033,RC00049,RC00059,RC00078,RC00171,RC00397,RC00523,RC00529,RC00708,RC02748	ko00000,ko00001,ko00002,ko01000,ko01003	-	GT1	-	Exo_endo_phos,Exo_endo_phos_2,PRE_C2HC,RVT_1
MSTRG_4445.p1	7091.BGIBMGA010120-TA	3.07e-217	600.0	COG0074@1|root,KOG1255@2759|Eukaryota,38DG1@33154|Opisthokonta,3BA6W@33208|Metazoa,3CRD6@33213|Bilateria,41V7Y@6656|Arthropoda,3SGT9@50557|Insecta,4449C@7088|Lepidoptera	33208|Metazoa	C	Succinyl-CoA synthetase functions in the citric acid cycle (TCA), coupling the hydrolysis of succinyl-CoA to the synthesis of either ATP or GTP and thus represents the only step of substrate-level phosphorylation in the TCA. The alpha subunit of the enzyme binds the substrates coenzyme A and phosphate, while succinate binding and specificity for either ATP or GTP is provided by different beta sub…	SUCLG1	GO:0000166,GO:0001882,GO:0001883,GO:0003674,GO:0003824,GO:0004774,GO:0004775,GO:0004776,GO:0004778,GO:0005488,GO:0005515,GO:0005575,GO:0005622,GO:0005623,GO:0005737,GO:0005739,GO:0005759,GO:0005829,GO:0005886,GO:0005975,GO:0005996,GO:0006006,GO:0006007,GO:0006082,GO:0006090,GO:0006091,GO:0006096,GO:0006099,GO:0006101,GO:0006104,GO:0006105,GO:0006139,GO:0006163,GO:0006164,GO:0006165,GO:0006637,GO:…	3.1.3.4,6.2.1.4,6.2.1.5	ko:K01080,ko:K01899	ko00020,ko00561,ko00564,ko00565,ko00600,ko00640,ko01100,ko01110,ko01120,ko01130,ko01200,ko04072,ko04666,ko04975,ko05231,map00020,map00561,map00564,map00565,map00600,map00640,map01100,map01110,map01120,map01130,map01200,map04072,map04666,map04975,map05231	M00009,M00011,M00089	R00432,R00727,R02239,R04162,R06520,R06521,R06522	RC00004,RC00014,RC00017	ko00000,ko00001,ko00002,ko01000	-	-	-	CoA_binding,Ligase_CoA
MSTRG_4448.p1	7091.BGIBMGA012782-TA	3.19e-78	245.0	28IF2@1|root,2QQRU@2759|Eukaryota,39XP4@33154|Opisthokonta,3BDM2@33208|Metazoa,3CYC8@33213|Bilateria,420KM@6656|Arthropoda,3SPAJ@50557|Insecta,44609@7088|Lepidoptera	33208|Metazoa	S	TRAF-type zinc finger	TRAFD1	GO:0002682,GO:0002683,GO:0008150,GO:0010033,GO:0031347,GO:0031348,GO:0034097,GO:0042221,GO:0045088,GO:0045824,GO:0048519,GO:0048583,GO:0048585,GO:0050776,GO:0050777,GO:0050789,GO:0050896,GO:0065007,GO:0080134	-	-	-	-	-	-	-	-	-	-	-
MSTRG_4452.p3	13037.EHJ67684	5.69e-69	233.0	KOG1075@1|root,KOG1075@2759|Eukaryota,39XVS@33154|Opisthokonta,3BM3S@33208|Metazoa,3DD47@33213|Bilateria,421YB@6656|Arthropoda,3SM8V@50557|Insecta	33208|Metazoa	S	Ribonuclease H protein	-	-	-	-	-	-	-	-	-	-	-	-	Exo_endo_phos_2,RVT_1
MSTRG_4452.p5	7091.BGIBMGA002306-TA	7.93e-93	273.0	2E63G@1|root,2SCV0@2759|Eukaryota,3APVU@33154|Opisthokonta,3C1XI@33208|Metazoa,3DIU7@33213|Bilateria,4235M@6656|Arthropoda	33208|Metazoa	-	-	-	-	-	-	-	-	-	-	-	-	-	-	-
MSTRG_4452.p1	7091.BGIBMGA013074-TA	0.0	994.0	KOG2575@1|root,KOG2575@2759|Eukaryota,38F87@33154|Opisthokonta,3BDXT@33208|Metazoa,3CSX9@33213|Bilateria,41U4P@6656|Arthropoda,3SJBY@50557|Insecta	33208|Metazoa	G	Belongs to the ALG6 ALG8 glucosyltransferase family	ALG6	GO:0003674,GO:0003824,GO:0004583,GO:0005575,GO:0005622,GO:0005623,GO:0005737,GO:0005783,GO:0005789,GO:0006464,GO:0006486,GO:0006487,GO:0006488,GO:0006490,GO:0006629,GO:0006807,GO:0007275,GO:0008150,GO:0008152,GO:0009058,GO:0009059,GO:0009100,GO:0009101,GO:0009987,GO:0012505,GO:0016020,GO:0016740,GO:0016757,GO:0016758,GO:0019538,GO:0031984,GO:0032501,GO:0032502,GO:0034645,GO:0036211,GO:0040003,GO:…	2.4.1.267	ko:K03848	ko00510,ko01100,map00510,map01100	M00055	R06262	-	ko00000,ko00001,ko00002,ko01000,ko01003	-	GT57	-	Alg6_Alg8
MSTRG_4452.p2	13037.EHJ67684	9.36e-92	296.0	KOG1075@1|root,KOG1075@2759|Eukaryota,39XVS@33154|Opisthokonta,3BM3S@33208|Metazoa,3DD47@33213|Bilateria,421YB@6656|Arthropoda,3SM8V@50557|Insecta	33208|Metazoa	S	Ribonuclease H protein	-	-	-	-	-	-	-	-	-	-	-	-	Exo_endo_phos_2,RVT_1
MSTRG_4454.p1	7070.TC004208-PA	1.31e-65	236.0	KOG1075@1|root,KOG1075@2759|Eukaryota,39X0S@33154|Opisthokonta,3BF48@33208|Metazoa,3D5JC@33213|Bilateria,41X08@6656|Arthropoda,3SJDR@50557|Insecta	33208|Metazoa	G	Reverse transcriptase (RNA-dependent DNA polymerase)	-	-	2.4.1.17	ko:K00699,ko:K06515	ko00040,ko00053,ko00140,ko00830,ko00860,ko00980,ko00982,ko00983,ko01100,ko01110,ko05204,ko05231,map00040,map00053,map00140,map00830,map00860,map00980,map00982,map00983,map01100,map01110,map05204,map05231	M00014,M00129	R01383,R02358,R02389,R02478,R02502,R02902,R03091,R04352,R04353,R04354,R04683,R07106,R08259,R08261,R08262,R08263,R08615,R09426,R09427,R09428	RC00005,RC00033,RC00049,RC00059,RC00078,RC00171,RC00397,RC00523,RC00529,RC00708,RC02748	ko00000,ko00001,ko00002,ko01000,ko01003,ko02000,ko04090	2.A.92.1.1	GT1	-	Exo_endo_phos_2,PRE_C2HC,RVT_1
MSTRG_4454.p3	7070.TC002039-PA	2.41e-29	115.0	KOG1075@1|root,KOG1075@2759|Eukaryota,39X0S@33154|Opisthokonta,3BF48@33208|Metazoa,3D5JC@33213|Bilateria,41X08@6656|Arthropoda,3SJDR@50557|Insecta	33208|Metazoa	G	Reverse transcriptase (RNA-dependent DNA polymerase)	-	-	2.4.1.17	ko:K00699,ko:K06515	ko00040,ko00053,ko00140,ko00830,ko00860,ko00980,ko00982,ko00983,ko01100,ko01110,ko05204,ko05231,map00040,map00053,map00140,map00830,map00860,map00980,map00982,map00983,map01100,map01110,map05204,map05231	M00014,M00129	R01383,R02358,R02389,R02478,R02502,R02902,R03091,R04352,R04353,R04354,R04683,R07106,R08259,R08261,R08262,R08263,R08615,R09426,R09427,R09428	RC00005,RC00033,RC00049,RC00059,RC00078,RC00171,RC00397,RC00523,RC00529,RC00708,RC02748	ko00000,ko00001,ko00002,ko01000,ko01003,ko02000,ko04090	2.A.92.1.1	GT1	-	Exo_endo_phos_2,PRE_C2HC,RVT_1
MSTRG_4454.p2	7029.ACYPI38212-PA	1.46e-24	115.0	2EQQV@1|root,2STPJ@2759|Eukaryota,3AQ66@33154|Opisthokonta,3C34J@33208|Metazoa,3DIWU@33213|Bilateria,4236K@6656|Arthropoda,3T0U4@50557|Insecta	33208|Metazoa	-	-	-	-	-	-	-	-	-	-	-	-	-	-	-
MSTRG_4465.p1	103372.F4WDS4	1.99e-66	211.0	2D0J9@1|root,2SEEK@2759|Eukaryota,3ADUX@33154|Opisthokonta,3BVQC@33208|Metazoa,3DC2U@33213|Bilateria,422NV@6656|Arthropoda,3SREQ@50557|Insecta	33208|Metazoa	-	-	-	-	-	-	-	-	-	-	-	-	-	-	-
MSTRG_447.p2	7091.BGIBMGA007344-TA	3.35e-126	378.0	COG0814@1|root,KOG1305@2759|Eukaryota,38RV5@33154|Opisthokonta,3BDWT@33208|Metazoa,3CX0V@33213|Bilateria,41UWF@6656|Arthropoda,3SHDH@50557|Insecta,4462M@7088|Lepidoptera	33208|Metazoa	E	Transmembrane amino acid transporter protein	SLC38A9	GO:0000323,GO:0001101,GO:0003333,GO:0003674,GO:0005215,GO:0005342,GO:0005575,GO:0005622,GO:0005623,GO:0005634,GO:0005654,GO:0005737,GO:0005764,GO:0005765,GO:0005768,GO:0005770,GO:0005773,GO:0005774,GO:0006810,GO:0006811,GO:0006820,GO:0006865,GO:0007049,GO:0007050,GO:0008150,GO:0008509,GO:0008514,GO:0009719,GO:0009894,GO:0009966,GO:0009967,GO:0009987,GO:0010033,GO:0010243,GO:0010506,GO:0010646,GO:…	-	ko:K14995	ko04150,map04150	-	-	-	ko00000,ko00001,ko02000	2.A.18.6	-	-	Aa_trans
MSTRG_447.p1	7668.SPU_019416-tr	2.8e-96	321.0	COG2801@1|root,KOG0017@2759|Eukaryota,38F42@33154|Opisthokonta,3BI8I@33208|Metazoa,3D5CW@33213|Bilateria	33208|Metazoa	L	retrotransposable element Tf2 155 kDa protein type 1-like	-	-	-	-	-	-	-	-	-	-	-	-	RVT_1,rve
MSTRG_447.p3	7029.ACYPI069769-PA	2.57e-55	189.0	COG2801@1|root,KOG0017@2759|Eukaryota,38F42@33154|Opisthokonta,3BI8I@33208|Metazoa,3D5CW@33213|Bilateria,4224Q@6656|Arthropoda,3SQKC@50557|Insecta,3EE83@33342|Paraneoptera	33208|Metazoa	L	Reverse transcriptase (RNA-dependent DNA polymerase)	-	-	-	-	-	-	-	-	-	-	-	-	RVT_1,rve
MSTRG_4478.p1	7222.FBpp0155789	4.46e-29	123.0	COG1028@1|root,KOG1208@2759|Eukaryota,38CZD@33154|Opisthokonta,3BACQ@33208|Metazoa,3CSEJ@33213|Bilateria,41XXC@6656|Arthropoda,3SKHZ@50557|Insecta,4505W@7147|Diptera	33208|Metazoa	Q	Oxidoreductase activity. It is involved in the biological process described with metabolic process	RDH13	GO:0001523,GO:0001654,GO:0001754,GO:0003407,GO:0003674,GO:0003824,GO:0004033,GO:0005575,GO:0005622,GO:0005623,GO:0005737,GO:0005739,GO:0005740,GO:0005743,GO:0006066,GO:0006629,GO:0006720,GO:0006721,GO:0007275,GO:0007399,GO:0007423,GO:0008106,GO:0008150,GO:0008152,GO:0009314,GO:0009416,GO:0009628,GO:0009642,GO:0009644,GO:0009653,GO:0009887,GO:0009987,GO:0010817,GO:0010842,GO:0016020,GO:0016101,GO:…	1.1.1.300,2.3.2.27	ko:K04506,ko:K11161	ko04013,ko04115,ko04120,ko04310,map04013,map04115,map04120,map04310	-	-	-	ko00000,ko00001,ko01000,ko04121	-	-	-	adh_short
MSTRG_4478.p2	13037.EHJ66967	3.87e-30	117.0	KOG1075@1|root,KOG1075@2759|Eukaryota,392IN@33154|Opisthokonta,3C7XE@33208|Metazoa,3DNY0@33213|Bilateria,4226Y@6656|Arthropoda	2759|Eukaryota	S	Reverse transcriptase (RNA-dependent DNA polymerase)	-	GO:0000003,GO:0003006,GO:0003674,GO:0003824,GO:0004659,GO:0005575,GO:0005622,GO:0005623,GO:0005737,GO:0005739,GO:0006732,GO:0006733,GO:0006743,GO:0006744,GO:0007275,GO:0008150,GO:0008152,GO:0009058,GO:0009108,GO:0009507,GO:0009536,GO:0009790,GO:0009791,GO:0009793,GO:0009987,GO:0010154,GO:0016740,GO:0016765,GO:0022414,GO:0032501,GO:0032502,GO:0042180,GO:0042181,GO:0043226,GO:0043227,GO:0043229,GO:…	-	-	-	-	-	-	-	-	-	-	RVT_1
MSTRG_4618.p1	34740.HMEL012162-PA	7.67e-225	672.0	COG2110@1|root,KOG1075@1|root,KOG1075@2759|Eukaryota,KOG2633@2759|Eukaryota,38FDD@33154|Opisthokonta,3BB0M@33208|Metazoa,3CW6H@33213|Bilateria,41U7K@6656|Arthropoda,3SI3Z@50557|Insecta,448DX@7088|Lepidoptera	33208|Metazoa	BK	Divergent CRAL/TRIO domain	GDAP2	GO:0001101,GO:0008150,GO:0010033,GO:0032526,GO:0033993,GO:0042221,GO:0050896,GO:1901700	-	-	-	-	-	-	-	-	-	-	CRAL_TRIO_2,Macro
MSTRG_4618.p2	7091.BGIBMGA012921-TA	1.16e-185	545.0	COG5022@1|root,KOG0161@2759|Eukaryota,38B7G@33154|Opisthokonta,3BA4F@33208|Metazoa,3CRJ1@33213|Bilateria,41TF9@6656|Arthropoda,3SZ65@50557|Insecta,444WK@7088|Lepidoptera	33208|Metazoa	Z	Belongs to the TRAFAC class myosin-kinesin ATPase superfamily. Myosin family	MYO18B	GO:0000166,GO:0002376,GO:0002682,GO:0002684,GO:0002694,GO:0002697,GO:0002699,GO:0002791,GO:0002793,GO:0003674,GO:0003779,GO:0005488,GO:0005515,GO:0005524,GO:0005575,GO:0005622,GO:0005623,GO:0005634,GO:0005737,GO:0005793,GO:0005794,GO:0005802,GO:0005856,GO:0005903,GO:0006810,GO:0006900,GO:0006928,GO:0006950,GO:0006952,GO:0006955,GO:0006996,GO:0007010,GO:0007030,GO:0007163,GO:0008092,GO:0008144,GO:…	-	ko:K10362	-	-	-	-	ko00000,ko04131,ko04812	-	-	-	IQ,Myosin_head,Myosin_tail_1,PDZ
MSTRG_4707.p2	7739.XP_002607028.1	1.11e-46	155.0	COG5245@1|root,KOG3595@2759|Eukaryota,38EZQ@33154|Opisthokonta,3BFZQ@33208|Metazoa,3CR7W@33213|Bilateria,480VS@7711|Chordata	33208|Metazoa	Z	ATP-dependent microtubule motor activity, minus-end-directed	DNAH3	GO:0000003,GO:0000226,GO:0001578,GO:0003341,GO:0003674,GO:0003774,GO:0003777,GO:0003824,GO:0005488,GO:0005515,GO:0005575,GO:0005622,GO:0005623,GO:0005737,GO:0005856,GO:0005858,GO:0005875,GO:0005929,GO:0005930,GO:0006928,GO:0006996,GO:0007010,GO:0007017,GO:0007018,GO:0007320,GO:0007618,GO:0007620,GO:0008150,GO:0008569,GO:0009605,GO:0009612,GO:0009628,GO:0009987,GO:0010996,GO:0015630,GO:0016043,GO:…	-	ko:K10408	ko05016,map05016	-	-	-	ko00000,ko00001,ko04812	-	-	-	AAA_6,AAA_7,AAA_8,AAA_9,DHC_N2,Dynein_heavy,MT
MSTRG_4707.p1	7091.BGIBMGA014426-TA	7.18e-79	234.0	KOG3965@1|root,KOG3965@2759|Eukaryota,3A8KT@33154|Opisthokonta,3BTZ1@33208|Metazoa,3DARH@33213|Bilateria,4210P@6656|Arthropoda,3SPC5@50557|Insecta,4472H@7088|Lepidoptera	33208|Metazoa	S	Protein of unknown function (DUF727)	GSKIP	GO:0001932,GO:0001933,GO:0003674,GO:0004857,GO:0004860,GO:0005488,GO:0005515,GO:0005575,GO:0005622,GO:0005623,GO:0005634,GO:0005737,GO:0006469,GO:0006915,GO:0006950,GO:0006979,GO:0007154,GO:0007165,GO:0008150,GO:0008219,GO:0008631,GO:0009892,GO:0009966,GO:0009967,GO:0009987,GO:0010563,GO:0010605,GO:0010646,GO:0010647,GO:0012501,GO:0019207,GO:0019210,GO:0019220,GO:0019222,GO:0019887,GO:0023051,GO:…	-	-	-	-	-	-	-	-	-	-	DUF727
MSTRG_4735.p4	7091.BGIBMGA005683-TA	1.55e-35	129.0	29K7R@1|root,2RTGN@2759|Eukaryota,38VMM@33154|Opisthokonta,3C778@33208|Metazoa,3DN78@33213|Bilateria,427DJ@6656|Arthropoda,3SX80@50557|Insecta,44AH1@7088|Lepidoptera	33208|Metazoa	S	TMC domain	-	-	-	-	-	-	-	-	-	-	-	-	TMC
MSTRG_4735.p1	69319.XP_008547699.1	0.0	1049.0	COG2801@1|root,KOG0017@2759|Eukaryota,38F42@33154|Opisthokonta,3BI8I@33208|Metazoa,3D5CW@33213|Bilateria,4224Q@6656|Arthropoda,3SQKC@50557|Insecta,46KTK@7399|Hymenoptera	33208|Metazoa	L	Integrase core domain	-	-	-	-	-	-	-	-	-	-	-	-	RVT_1,rve
MSTRG_4735.p2	13249.RPRC014533-PA	2.11e-55	187.0	COG2801@1|root,KOG0017@2759|Eukaryota,38F42@33154|Opisthokonta,3BI8I@33208|Metazoa,3D5CW@33213|Bilateria,4224Q@6656|Arthropoda,3SR5P@50557|Insecta,3ED88@33342|Paraneoptera	33208|Metazoa	L	retrotransposable element Tf2 155 kDa protein type 1-like	-	-	-	-	-	-	-	-	-	-	-	-	-
MSTRG_4755.p1	13037.EHJ70885	6.3e-92	300.0	KOG1075@1|root,KOG1075@2759|Eukaryota,3A278@33154|Opisthokonta,3BQC7@33208|Metazoa,3D3FI@33213|Bilateria,41V5R@6656|Arthropoda,3SINZ@50557|Insecta	33208|Metazoa	S	RNase H	-	-	-	-	-	-	-	-	-	-	-	-	Exo_endo_phos_2,RNase_H,RVT_1
MSTRG_4757.p1	13249.RPRC002250-PA	1.22e-18	90.9	KOG1075@1|root,KOG1075@2759|Eukaryota,3A278@33154|Opisthokonta,3BQC7@33208|Metazoa,3D3FI@33213|Bilateria,422CS@6656|Arthropoda,3SUI6@50557|Insecta,3ECF5@33342|Paraneoptera	33208|Metazoa	S	Endonuclease-reverse transcriptase	-	-	-	ko:K10443	-	-	-	-	ko00000,ko04121	-	-	-	Exo_endo_phos_2,RNase_H,RVT_1
MSTRG_4819.p3	9541.XP_005591865.1	4.65e-16	80.9	COG0515@1|root,KOG1027@2759|Eukaryota,38FA9@33154|Opisthokonta,3B9Q4@33208|Metazoa,3CT33@33213|Bilateria,4870G@7711|Chordata,49152@7742|Vertebrata,3J708@40674|Mammalia,35ASN@314146|Euarchontoglires,4MCUY@9443|Primates,367HB@314294|Cercopithecoidea	33208|Metazoa	T	Endoplasmic reticulum to nucleus signaling 2	ERN2	GO:0000165,GO:0000166,GO:0000187,GO:0000287,GO:0000902,GO:0000904,GO:0001654,GO:0001666,GO:0001745,GO:0001751,GO:0001754,GO:0001932,GO:0001934,GO:0002119,GO:0002164,GO:0003674,GO:0003824,GO:0004518,GO:0004519,GO:0004521,GO:0004540,GO:0004672,GO:0004674,GO:0005488,GO:0005524,GO:0005575,GO:0005622,GO:0005623,GO:0005737,GO:0005783,GO:0005789,GO:0006139,GO:0006323,GO:0006355,GO:0006357,GO:0006401,GO:…	2.7.11.1	ko:K08852,ko:K11715,ko:K18412	ko04140,ko04141,ko04210,ko04932,ko05010,map04140,map04141,map04210,map04932,map05010	-	-	-	ko00000,ko00001,ko01000,ko01001,ko03019,ko03036	-	-	-	Pkinase,Ribonuc_2-5A
MSTRG_4819.p1	7029.ACYPI55041-PA	2.44e-115	346.0	2CZEY@1|root,2SA2Q@2759|Eukaryota,39MYG@33154|Opisthokonta,3CPHT@33208|Metazoa,3E5NR@33213|Bilateria,42AQG@6656|Arthropoda,3T03E@50557|Insecta,3ECZH@33342|Paraneoptera	33208|Metazoa	S	Domain of unknown function (DUF4817)	-	-	-	-	-	-	-	-	-	-	-	-	-
MSTRG_4822.p1	7091.BGIBMGA013783-TA	2.16e-72	239.0	KOG3913@1|root,KOG3913@2759|Eukaryota,38FGN@33154|Opisthokonta,3BA3V@33208|Metazoa,3CS34@33213|Bilateria,41U91@6656|Arthropoda,3SGX5@50557|Insecta,44415@7088|Lepidoptera	33208|Metazoa	T	Ligand for members of the frizzled family of seven transmembrane receptors	WNT5B	GO:0000003,GO:0000165,GO:0000187,GO:0000578,GO:0000902,GO:0000904,GO:0001067,GO:0001101,GO:0001501,GO:0001525,GO:0001558,GO:0001568,GO:0001654,GO:0001655,GO:0001664,GO:0001667,GO:0001702,GO:0001704,GO:0001707,GO:0001708,GO:0001736,GO:0001738,GO:0001756,GO:0001763,GO:0001817,GO:0001819,GO:0001837,GO:0001838,GO:0001841,GO:0001843,GO:0001932,GO:0001934,GO:0001936,GO:0001938,GO:0001944,GO:0001945,GO:…	-	ko:K00444	ko04150,ko04310,ko04360,ko04390,ko04550,ko04916,ko04934,ko05165,ko05166,ko05200,ko05205,ko05217,ko05224,ko05225,ko05226,map04150,map04310,map04360,map04390,map04550,map04916,map04934,map05165,map05166,map05200,map05205,map05217,map05224,map05225,map05226	M00677	-	-	ko00000,ko00001,ko00002,ko00536	-	-	-	wnt
MSTRG_4833.p1	7070.TC005208-PA	2.23e-65	228.0	KOG1075@1|root,KOG1075@2759|Eukaryota,39X0S@33154|Opisthokonta,3BF48@33208|Metazoa,3D5JC@33213|Bilateria,41X08@6656|Arthropoda,3SJDR@50557|Insecta	33208|Metazoa	G	Reverse transcriptase (RNA-dependent DNA polymerase)	-	-	2.4.1.17	ko:K00699,ko:K06515	ko00040,ko00053,ko00140,ko00830,ko00860,ko00980,ko00982,ko00983,ko01100,ko01110,ko05204,ko05231,map00040,map00053,map00140,map00830,map00860,map00980,map00982,map00983,map01100,map01110,map05204,map05231	M00014,M00129	R01383,R02358,R02389,R02478,R02502,R02902,R03091,R04352,R04353,R04354,R04683,R07106,R08259,R08261,R08262,R08263,R08615,R09426,R09427,R09428	RC00005,RC00033,RC00049,RC00059,RC00078,RC00171,RC00397,RC00523,RC00529,RC00708,RC02748	ko00000,ko00001,ko00002,ko01000,ko01003,ko02000,ko04090	2.A.92.1.1	GT1	-	Exo_endo_phos_2,PRE_C2HC,RVT_1
MSTRG_4836.p1	13037.EHJ67685	0.0	1061.0	KOG1075@1|root,KOG1075@2759|Eukaryota,39XVS@33154|Opisthokonta,3BM3S@33208|Metazoa,3DD47@33213|Bilateria,421YB@6656|Arthropoda,3SM8V@50557|Insecta	33208|Metazoa	S	Ribonuclease H protein	-	-	-	-	-	-	-	-	-	-	-	-	Exo_endo_phos_2,RVT_1
MSTRG_4836.p2	13037.EHJ63654	3.41e-38	154.0	2CWCS@1|root,2RU6T@2759|Eukaryota,3AUI5@33154|Opisthokonta,3C3H8@33208|Metazoa,3DKH7@33213|Bilateria,423ZB@6656|Arthropoda,3T0KW@50557|Insecta,448Q2@7088|Lepidoptera	13037.EHJ63654|-	-	-	-	-	-	-	-	-	-	-	-	-	-	-	-
MSTRG_4836.p3	13037.EHJ67684	1.09e-60	212.0	KOG1075@1|root,KOG1075@2759|Eukaryota,39XVS@33154|Opisthokonta,3BM3S@33208|Metazoa,3DD47@33213|Bilateria,421YB@6656|Arthropoda,3SM8V@50557|Insecta	33208|Metazoa	S	Ribonuclease H protein	-	-	-	-	-	-	-	-	-	-	-	-	Exo_endo_phos_2,RVT_1
MSTRG_4868.p1	7091.BGIBMGA013783-TA	8.6e-19	90.5	KOG3913@1|root,KOG3913@2759|Eukaryota,38FGN@33154|Opisthokonta,3BA3V@33208|Metazoa,3CS34@33213|Bilateria,41U91@6656|Arthropoda,3SGX5@50557|Insecta,44415@7088|Lepidoptera	33208|Metazoa	T	Ligand for members of the frizzled family of seven transmembrane receptors	WNT5B	GO:0000003,GO:0000165,GO:0000187,GO:0000578,GO:0000902,GO:0000904,GO:0001067,GO:0001101,GO:0001501,GO:0001525,GO:0001558,GO:0001568,GO:0001654,GO:0001655,GO:0001664,GO:0001667,GO:0001702,GO:0001704,GO:0001707,GO:0001708,GO:0001736,GO:0001738,GO:0001756,GO:0001763,GO:0001817,GO:0001819,GO:0001837,GO:0001838,GO:0001841,GO:0001843,GO:0001932,GO:0001934,GO:0001936,GO:0001938,GO:0001944,GO:0001945,GO:…	-	ko:K00444	ko04150,ko04310,ko04360,ko04390,ko04550,ko04916,ko04934,ko05165,ko05166,ko05200,ko05205,ko05217,ko05224,ko05225,ko05226,map04150,map04310,map04360,map04390,map04550,map04916,map04934,map05165,map05166,map05200,map05205,map05217,map05224,map05225,map05226	M00677	-	-	ko00000,ko00001,ko00002,ko00536	-	-	-	wnt
MSTRG_491.p1	7091.BGIBMGA007457-TA	1.61e-106	307.0	2DZHR@1|root,2S71K@2759|Eukaryota,3AANG@33154|Opisthokonta,3BU8T@33208|Metazoa,3DB0F@33213|Bilateria,421AD@6656|Arthropoda,3SPFG@50557|Insecta,4468U@7088|Lepidoptera	33208|Metazoa	-	-	-	-	-	-	-	-	-	-	-	-	-	-	-
MSTRG_492.p3	7091.BGIBMGA007486-TA	1.99e-64	200.0	KOG2114@1|root,KOG2114@2759|Eukaryota,38BRS@33154|Opisthokonta,3BHZM@33208|Metazoa,3CW2G@33213|Bilateria,41XAE@6656|Arthropoda,3SGDV@50557|Insecta,4473F@7088|Lepidoptera	33208|Metazoa	U	Zinc ion binding	VPS11	GO:0000149,GO:0000323,GO:0003674,GO:0003824,GO:0004842,GO:0005488,GO:0005515,GO:0005575,GO:0005622,GO:0005623,GO:0005737,GO:0005764,GO:0005768,GO:0005769,GO:0005770,GO:0005773,GO:0005856,GO:0005884,GO:0006325,GO:0006464,GO:0006807,GO:0006810,GO:0006887,GO:0006904,GO:0006906,GO:0006914,GO:0006950,GO:0006996,GO:0007032,GO:0007033,GO:0007034,GO:0007040,GO:0007041,GO:0007154,GO:0008150,GO:0008152,GO:…	-	ko:K20179	ko04138,map04138	-	-	-	ko00000,ko00001,ko04131	-	-	-	Clathrin,VPS11_C,zf-C3HC4_2
MSTRG_5025.p2	7070.TC005208-PA	1.07e-124	390.0	KOG1075@1|root,KOG1075@2759|Eukaryota,39X0S@33154|Opisthokonta,3BF48@33208|Metazoa,3D5JC@33213|Bilateria,41X08@6656|Arthropoda,3SJDR@50557|Insecta	33208|Metazoa	G	Reverse transcriptase (RNA-dependent DNA polymerase)	-	-	2.4.1.17	ko:K00699,ko:K06515	ko00040,ko00053,ko00140,ko00830,ko00860,ko00980,ko00982,ko00983,ko01100,ko01110,ko05204,ko05231,map00040,map00053,map00140,map00830,map00860,map00980,map00982,map00983,map01100,map01110,map05204,map05231	M00014,M00129	R01383,R02358,R02389,R02478,R02502,R02902,R03091,R04352,R04353,R04354,R04683,R07106,R08259,R08261,R08262,R08263,R08615,R09426,R09427,R09428	RC00005,RC00033,RC00049,RC00059,RC00078,RC00171,RC00397,RC00523,RC00529,RC00708,RC02748	ko00000,ko00001,ko00002,ko01000,ko01003,ko02000,ko04090	2.A.92.1.1	GT1	-	Exo_endo_phos_2,PRE_C2HC,RVT_1
MSTRG_5025.p1	13037.EHJ64382	5.48e-26	115.0	2EZ9M@1|root,2T0MN@2759|Eukaryota,3AURV@33154|Opisthokonta,3CBXI@33208|Metazoa,3DT78@33213|Bilateria,423RP@6656|Arthropoda,3SYTP@50557|Insecta,447WS@7088|Lepidoptera	33208|Metazoa	-	-	-	-	-	-	-	-	-	-	-	-	-	-	PRE_C2HC
MSTRG_5034.p2	103372.F4WDS4	5.81e-53	172.0	2D0J9@1|root,2SEEK@2759|Eukaryota,3ADUX@33154|Opisthokonta,3BVQC@33208|Metazoa,3DC2U@33213|Bilateria,422NV@6656|Arthropoda,3SREQ@50557|Insecta	33208|Metazoa	-	-	-	-	-	-	-	-	-	-	-	-	-	-	-
MSTRG_5034.p1	103372.F4W604	3.55e-44	147.0	2D0FB@1|root,2SE02@2759|Eukaryota	2759|Eukaryota	-	-	-	-	-	-	-	-	-	-	-	-	-	-	-
MSTRG_5044.p1	6669.EFX61353	2.35e-25	97.1	KOG1721@1|root,KOG1721@2759|Eukaryota,39RT8@33154|Opisthokonta,3BAHS@33208|Metazoa,3D478@33213|Bilateria,41YG7@6656|Arthropoda	33208|Metazoa	S	Metal ion binding	-	GO:0000122,GO:0000902,GO:0000904,GO:0000981,GO:0000982,GO:0001078,GO:0001227,GO:0001654,GO:0001700,GO:0001745,GO:0002164,GO:0003674,GO:0003676,GO:0003677,GO:0003700,GO:0003705,GO:0005488,GO:0005515,GO:0005575,GO:0005622,GO:0005623,GO:0005634,GO:0006355,GO:0006357,GO:0007275,GO:0007399,GO:0007422,GO:0007423,GO:0007458,GO:0007525,GO:0007526,GO:0008150,GO:0009653,GO:0009790,GO:0009791,GO:0009792,GO:…	-	-	-	-	-	-	-	-	-	-	zf-C2H2
MSTRG_5099.p10	103372.F4W604	8.65e-45	149.0	2D0FB@1|root,2SE02@2759|Eukaryota	2759|Eukaryota	-	-	-	-	-	-	-	-	-	-	-	-	-	-	-
MSTRG_5099.p7	7091.BGIBMGA002306-TA	1.62e-69	214.0	2E63G@1|root,2SCV0@2759|Eukaryota,3APVU@33154|Opisthokonta,3C1XI@33208|Metazoa,3DIU7@33213|Bilateria,4235M@6656|Arthropoda	33208|Metazoa	-	-	-	-	-	-	-	-	-	-	-	-	-	-	-
MSTRG_5099.p12	1561998.Csp11.Scaffold511.g2555.t1	6.12e-28	112.0	KOG4740@1|root,KOG4740@2759|Eukaryota,3A4S6@33154|Opisthokonta,3BUQE@33208|Metazoa,3E551@33213|Bilateria,40FH4@6231|Nematoda,1KYF2@119089|Chromadorea,414KC@6236|Rhabditida	33208|Metazoa	S	proton channel activity	-	-	-	-	-	-	-	-	-	-	-	-	-
MSTRG_5099.p8	7091.BGIBMGA013783-TA	3.43e-53	182.0	KOG3913@1|root,KOG3913@2759|Eukaryota,38FGN@33154|Opisthokonta,3BA3V@33208|Metazoa,3CS34@33213|Bilateria,41U91@6656|Arthropoda,3SGX5@50557|Insecta,44415@7088|Lepidoptera	33208|Metazoa	T	Ligand for members of the frizzled family of seven transmembrane receptors	WNT5B	GO:0000003,GO:0000165,GO:0000187,GO:0000578,GO:0000902,GO:0000904,GO:0001067,GO:0001101,GO:0001501,GO:0001525,GO:0001558,GO:0001568,GO:0001654,GO:0001655,GO:0001664,GO:0001667,GO:0001702,GO:0001704,GO:0001707,GO:0001708,GO:0001736,GO:0001738,GO:0001756,GO:0001763,GO:0001817,GO:0001819,GO:0001837,GO:0001838,GO:0001841,GO:0001843,GO:0001932,GO:0001934,GO:0001936,GO:0001938,GO:0001944,GO:0001945,GO:…	-	ko:K00444	ko04150,ko04310,ko04360,ko04390,ko04550,ko04916,ko04934,ko05165,ko05166,ko05200,ko05205,ko05217,ko05224,ko05225,ko05226,map04150,map04310,map04360,map04390,map04550,map04916,map04934,map05165,map05166,map05200,map05205,map05217,map05224,map05225,map05226	M00677	-	-	ko00000,ko00001,ko00002,ko00536	-	-	-	wnt
MSTRG_5099.p3	7091.BGIBMGA008448-TA	7.2e-143	407.0	2F9KE@1|root,2TAS2@2759|Eukaryota,395SV@33154|Opisthokonta,3CA7X@33208|Metazoa,3DRCU@33213|Bilateria,427H7@6656|Arthropoda,3SXAM@50557|Insecta,4442R@7088|Lepidoptera	33208|Metazoa	-	-	-	-	-	-	-	-	-	-	-	-	-	-	-
MSTRG_5099.p13	103372.F4WS09	2.24e-42	145.0	2D0J9@1|root,2SEEK@2759|Eukaryota,3ADUX@33154|Opisthokonta,3BVQC@33208|Metazoa,3DC2U@33213|Bilateria	33208|Metazoa	-	-	-	-	-	-	-	-	-	-	-	-	-	-	-
MSTRG_5153.p1	13037.EHJ75640	1.31e-14	74.3	2D5J9@1|root,2SYRK@2759|Eukaryota	2759|Eukaryota	-	-	-	-	-	-	-	-	-	-	-	-	-	-	-
MSTRG_5208.p1	7091.BGIBMGA008215-TA	2.29e-277	757.0	COG0665@1|root,KOG2820@2759|Eukaryota,38FEG@33154|Opisthokonta,3BEMY@33208|Metazoa,3CWKI@33213|Bilateria,422Q5@6656|Arthropoda,3SMKA@50557|Insecta	33208|Metazoa	E	FAD dependent oxidoreductase	-	GO:0003674,GO:0003824,GO:0005575,GO:0005622,GO:0005623,GO:0005737,GO:0005777,GO:0006082,GO:0006084,GO:0006139,GO:0006163,GO:0006520,GO:0006553,GO:0006554,GO:0006637,GO:0006725,GO:0006732,GO:0006753,GO:0006790,GO:0006793,GO:0006796,GO:0006807,GO:0008115,GO:0008150,GO:0008152,GO:0009056,GO:0009063,GO:0009066,GO:0009068,GO:0009117,GO:0009150,GO:0009259,GO:0009987,GO:0016054,GO:0016491,GO:0016645,GO:…	1.5.3.1,1.5.3.7	ko:K00306	ko00260,ko00310,ko01100,ko04146,map00260,map00310,map01100,map04146	-	R00610,R02204	RC00060,RC00083,RC00557	ko00000,ko00001,ko01000	-	-	-	DAO
MSTRG_5217.p1	7091.BGIBMGA012624-TA	2.49e-263	727.0	COG0277@1|root,KOG1262@2759|Eukaryota,38BVQ@33154|Opisthokonta,3BJ6S@33208|Metazoa,3CYKM@33213|Bilateria,42A13@6656|Arthropoda,3SZGC@50557|Insecta,445UP@7088|Lepidoptera	33208|Metazoa	C	FAD binding domain	-	-	1.3.1.72	ko:K09828	ko00100,ko01100,ko01110,map00100,map01100,map01110	M00101	R01457,R03689,R05703,R07488,R07493,R07498,R07499,R07507,R11096	RC00522,RC01887,RC02419	ko00000,ko00001,ko00002,ko01000	-	-	-	FAD_binding_4
MSTRG_528.p4	13037.EHJ67684	2.53e-86	282.0	KOG1075@1|root,KOG1075@2759|Eukaryota,39XVS@33154|Opisthokonta,3BM3S@33208|Metazoa,3DD47@33213|Bilateria,421YB@6656|Arthropoda,3SM8V@50557|Insecta	33208|Metazoa	S	Ribonuclease H protein	-	-	-	-	-	-	-	-	-	-	-	-	Exo_endo_phos_2,RVT_1
MSTRG_528.p5	7029.ACYPI40118-PA	2.94e-19	94.0	2D589@1|root,2SXQ7@2759|Eukaryota	7029.ACYPI40118-PA|-	-	-	-	-	-	-	-	-	-	-	-	-	-	-	-
MSTRG_528.p2	7029.ACYPI062240-PA	1.14e-108	358.0	KOG1075@1|root,KOG1075@2759|Eukaryota,39X0S@33154|Opisthokonta,3BF48@33208|Metazoa,3D5JC@33213|Bilateria,41X08@6656|Arthropoda,3SJDR@50557|Insecta	33208|Metazoa	G	Reverse transcriptase (RNA-dependent DNA polymerase)	-	-	2.4.1.17	ko:K00699,ko:K06515	ko00040,ko00053,ko00140,ko00830,ko00860,ko00980,ko00982,ko00983,ko01100,ko01110,ko05204,ko05231,map00040,map00053,map00140,map00830,map00860,map00980,map00982,map00983,map01100,map01110,map05204,map05231	M00014,M00129	R01383,R02358,R02389,R02478,R02502,R02902,R03091,R04352,R04353,R04354,R04683,R07106,R08259,R08261,R08262,R08263,R08615,R09426,R09427,R09428	RC00005,RC00033,RC00049,RC00059,RC00078,RC00171,RC00397,RC00523,RC00529,RC00708,RC02748	ko00000,ko00001,ko00002,ko01000,ko01003,ko02000,ko04090	2.A.92.1.1	GT1	-	Exo_endo_phos_2,PRE_C2HC,RVT_1
MSTRG_528.p1	7668.SPU_019521-tr	1.29e-50	186.0	KOG1075@1|root,KOG1075@2759|Eukaryota,39Y6T@33154|Opisthokonta,3BEGN@33208|Metazoa,3CZ7K@33213|Bilateria	33208|Metazoa	G	positive regulation of TOR signaling	-	-	-	-	-	-	-	-	-	-	-	-	Exo_endo_phos_2,RVT_1
MSTRG_528.p3	13037.EHJ67685	2.88e-206	640.0	KOG1075@1|root,KOG1075@2759|Eukaryota,39XVS@33154|Opisthokonta,3BM3S@33208|Metazoa,3DD47@33213|Bilateria,421YB@6656|Arthropoda,3SM8V@50557|Insecta	33208|Metazoa	S	Ribonuclease H protein	-	-	-	-	-	-	-	-	-	-	-	-	Exo_endo_phos_2,RVT_1
MSTRG_528.p11	103372.F4W604	1.06e-45	152.0	2D0FB@1|root,2SE02@2759|Eukaryota	2759|Eukaryota	-	-	-	-	-	-	-	-	-	-	-	-	-	-	-
MSTRG_5401.p1	34740.HMEL004661-PA	5.41e-14	75.5	29PMH@1|root,2RWZ6@2759|Eukaryota,38W5P@33154|Opisthokonta,3C6AJ@33208|Metazoa,3DNKQ@33213|Bilateria,424WZ@6656|Arthropoda,3SU9Z@50557|Insecta,44AUH@7088|Lepidoptera	33208|Metazoa	-	-	-	-	-	-	-	-	-	-	-	-	-	-	-
MSTRG_5411.p1	7091.BGIBMGA004004-TA	3.5e-27	108.0	2CXNA@1|root,2RYNN@2759|Eukaryota,391RZ@33154|Opisthokonta,3C799@33208|Metazoa,3DN9C@33213|Bilateria,424PG@6656|Arthropoda,3SSDG@50557|Insecta,44AB1@7088|Lepidoptera	33208|Metazoa	S	single fertilization	-	-	-	-	-	-	-	-	-	-	-	-	-
MSTRG_5493.p1	13037.EHJ67258	1.87e-49	176.0	KOG1075@1|root,KOG1075@2759|Eukaryota,3A4K9@33154|Opisthokonta,3BSC4@33208|Metazoa	33208|Metazoa	S	Reverse transcriptase (RNA-dependent DNA polymerase)	-	-	-	-	-	-	-	-	-	-	-	-	RVT_1
MSTRG_5534.p1	7091.BGIBMGA004414-TA	0.0	960.0	COG5069@1|root,KOG0516@2759|Eukaryota,38EE9@33154|Opisthokonta,3BA4T@33208|Metazoa,3CRBY@33213|Bilateria,41V3A@6656|Arthropoda,3SGWE@50557|Insecta,448ZE@7088|Lepidoptera	33208|Metazoa	Z	Calcium ion binding. It is involved in the biological process described with cell cycle arrest	DST	GO:0000003,GO:0000226,GO:0000235,GO:0000902,GO:0000904,GO:0001558,GO:0001578,GO:0001700,GO:0001704,GO:0001707,GO:0001709,GO:0001725,GO:0001726,GO:0001763,GO:0001952,GO:0002009,GO:0002020,GO:0002165,GO:0003674,GO:0003779,GO:0003824,GO:0004857,GO:0004866,GO:0004869,GO:0005102,GO:0005178,GO:0005198,GO:0005200,GO:0005488,GO:0005515,GO:0005575,GO:0005576,GO:0005604,GO:0005622,GO:0005623,GO:0005634,GO:…	-	ko:K10382,ko:K10388,ko:K19827	-	-	-	-	ko00000,ko04812	-	-	-	CH,EF-hand_7,GAS2,Plectin,S10_plectin,Spectrin
MSTRG_5539.p1	7029.ACYPI062240-PA	1.41e-110	363.0	KOG1075@1|root,KOG1075@2759|Eukaryota,39X0S@33154|Opisthokonta,3BF48@33208|Metazoa,3D5JC@33213|Bilateria,41X08@6656|Arthropoda,3SJDR@50557|Insecta	33208|Metazoa	G	Reverse transcriptase (RNA-dependent DNA polymerase)	-	-	2.4.1.17	ko:K00699,ko:K06515	ko00040,ko00053,ko00140,ko00830,ko00860,ko00980,ko00982,ko00983,ko01100,ko01110,ko05204,ko05231,map00040,map00053,map00140,map00830,map00860,map00980,map00982,map00983,map01100,map01110,map05204,map05231	M00014,M00129	R01383,R02358,R02389,R02478,R02502,R02902,R03091,R04352,R04353,R04354,R04683,R07106,R08259,R08261,R08262,R08263,R08615,R09426,R09427,R09428	RC00005,RC00033,RC00049,RC00059,RC00078,RC00171,RC00397,RC00523,RC00529,RC00708,RC02748	ko00000,ko00001,ko00002,ko01000,ko01003,ko02000,ko04090	2.A.92.1.1	GT1	-	Exo_endo_phos_2,PRE_C2HC,RVT_1
MSTRG_5539.p2	7029.ACYPI40118-PA	1.42e-18	92.0	2D589@1|root,2SXQ7@2759|Eukaryota	7029.ACYPI40118-PA|-	-	-	-	-	-	-	-	-	-	-	-	-	-	-	-
MSTRG_5543.p3	13037.EHJ65450	7.77e-251	732.0	KOG1075@1|root,KOG1075@2759|Eukaryota,39X0S@33154|Opisthokonta,3BF48@33208|Metazoa,3D5JC@33213|Bilateria,41X08@6656|Arthropoda,3SJDR@50557|Insecta,44AX6@7088|Lepidoptera	33208|Metazoa	S	Reverse transcriptase (RNA-dependent DNA polymerase)	-	-	-	-	-	-	-	-	-	-	-	-	Exo_endo_phos,Exo_endo_phos_2,PRE_C2HC,RVT_1
MSTRG_5543.p2	13037.EHJ67685	0.0	953.0	KOG1075@1|root,KOG1075@2759|Eukaryota,39XVS@33154|Opisthokonta,3BM3S@33208|Metazoa,3DD47@33213|Bilateria,421YB@6656|Arthropoda,3SM8V@50557|Insecta	33208|Metazoa	S	Ribonuclease H protein	-	-	-	-	-	-	-	-	-	-	-	-	Exo_endo_phos_2,RVT_1
MSTRG_5543.p7	7091.BGIBMGA012113-TA	7.66e-167	470.0	COG0507@1|root,KOG0987@2759|Eukaryota,38G2J@33154|Opisthokonta,3BIV7@33208|Metazoa,3D0M2@33213|Bilateria,420YJ@6656|Arthropoda,3SKNH@50557|Insecta	33208|Metazoa	D	DNA helicase activity	-	-	3.6.4.12	ko:K15255	-	-	-	-	ko00000,ko01000,ko03029,ko03032	-	-	-	Helitron_like_N,PIF1
MSTRG_5543.p8	13037.EHJ65578	5.88e-33	134.0	2CWCS@1|root,2RU6T@2759|Eukaryota,3AUI5@33154|Opisthokonta,3C3H8@33208|Metazoa,3DKH7@33213|Bilateria,423ZB@6656|Arthropoda,3T0KW@50557|Insecta,448Q2@7088|Lepidoptera	13037.EHJ65578|-	-	-	-	-	-	-	-	-	-	-	-	-	-	-	-
MSTRG_5543.p5	12957.ACEP26631-PA	3.9e-11	71.6	2EHIV@1|root,2SN6P@2759|Eukaryota,3AKGJ@33154|Opisthokonta,3C07J@33208|Metazoa,3E62N@33213|Bilateria,42CT3@6656|Arthropoda,3T0J8@50557|Insecta,46FGJ@7399|Hymenoptera	33208|Metazoa	S	zinc finger	-	-	-	-	-	-	-	-	-	-	-	-	-
MSTRG_5543.p1	7029.ACYPI062240-PA	5.83e-109	359.0	KOG1075@1|root,KOG1075@2759|Eukaryota,39X0S@33154|Opisthokonta,3BF48@33208|Metazoa,3D5JC@33213|Bilateria,41X08@6656|Arthropoda,3SJDR@50557|Insecta	33208|Metazoa	G	Reverse transcriptase (RNA-dependent DNA polymerase)	-	-	2.4.1.17	ko:K00699,ko:K06515	ko00040,ko00053,ko00140,ko00830,ko00860,ko00980,ko00982,ko00983,ko01100,ko01110,ko05204,ko05231,map00040,map00053,map00140,map00830,map00860,map00980,map00982,map00983,map01100,map01110,map05204,map05231	M00014,M00129	R01383,R02358,R02389,R02478,R02502,R02902,R03091,R04352,R04353,R04354,R04683,R07106,R08259,R08261,R08262,R08263,R08615,R09426,R09427,R09428	RC00005,RC00033,RC00049,RC00059,RC00078,RC00171,RC00397,RC00523,RC00529,RC00708,RC02748	ko00000,ko00001,ko00002,ko01000,ko01003,ko02000,ko04090	2.A.92.1.1	GT1	-	Exo_endo_phos_2,PRE_C2HC,RVT_1
MSTRG_5543.p10	7425.NV25322-PA	1.64e-33	132.0	COG2801@1|root,2QRZU@2759|Eukaryota,3AV7F@33154|Opisthokonta,3C4KS@33208|Metazoa,3DM4X@33213|Bilateria,423PD@6656|Arthropoda	2759|Eukaryota	L	Integrase core domain	-	-	-	-	-	-	-	-	-	-	-	-	rve
MSTRG_5601.p1	34740.HMEL008731-PA	3.19e-17	82.0	COG1864@1|root,KOG3721@2759|Eukaryota,38E5K@33154|Opisthokonta,3BD2Y@33208|Metazoa,3CVAJ@33213|Bilateria,41V62@6656|Arthropoda,3SGZW@50557|Insecta,44405@7088|Lepidoptera	33208|Metazoa	F	DNA/RNA non-specific endonuclease	ENDOG	GO:0000001,GO:0000003,GO:0000737,GO:0001701,GO:0003006,GO:0003674,GO:0003676,GO:0003677,GO:0003824,GO:0004518,GO:0004519,GO:0004520,GO:0004521,GO:0004536,GO:0004540,GO:0005488,GO:0005515,GO:0005575,GO:0005622,GO:0005623,GO:0005634,GO:0005737,GO:0005739,GO:0005829,GO:0006139,GO:0006259,GO:0006260,GO:0006261,GO:0006308,GO:0006309,GO:0006310,GO:0006401,GO:0006725,GO:0006807,GO:0006915,GO:0006921,GO:…	-	ko:K01173	ko04210,map04210	-	-	-	ko00000,ko00001,ko03029	-	-	-	Endonuclease_NS
MSTRG_5604.p3	13037.EHJ72502	1.71e-17	87.8	2D5J7@1|root,2SYRG@2759|Eukaryota	2759|Eukaryota	-	-	-	-	-	-	-	-	-	-	-	-	-	-	-
MSTRG_5604.p2	13037.EHJ77974	8.87e-29	121.0	2EZ9M@1|root,2T0MN@2759|Eukaryota,3AURV@33154|Opisthokonta,3CBXI@33208|Metazoa,3DT78@33213|Bilateria,423RP@6656|Arthropoda,3SYTP@50557|Insecta,447WS@7088|Lepidoptera	33208|Metazoa	-	-	-	-	-	-	-	-	-	-	-	-	-	-	PRE_C2HC
MSTRG_5604.p1	7070.TC005208-PA	8.75e-106	339.0	KOG1075@1|root,KOG1075@2759|Eukaryota,39X0S@33154|Opisthokonta,3BF48@33208|Metazoa,3D5JC@33213|Bilateria,41X08@6656|Arthropoda,3SJDR@50557|Insecta	33208|Metazoa	G	Reverse transcriptase (RNA-dependent DNA polymerase)	-	-	2.4.1.17	ko:K00699,ko:K06515	ko00040,ko00053,ko00140,ko00830,ko00860,ko00980,ko00982,ko00983,ko01100,ko01110,ko05204,ko05231,map00040,map00053,map00140,map00830,map00860,map00980,map00982,map00983,map01100,map01110,map05204,map05231	M00014,M00129	R01383,R02358,R02389,R02478,R02502,R02902,R03091,R04352,R04353,R04354,R04683,R07106,R08259,R08261,R08262,R08263,R08615,R09426,R09427,R09428	RC00005,RC00033,RC00049,RC00059,RC00078,RC00171,RC00397,RC00523,RC00529,RC00708,RC02748	ko00000,ko00001,ko00002,ko01000,ko01003,ko02000,ko04090	2.A.92.1.1	GT1	-	Exo_endo_phos_2,PRE_C2HC,RVT_1
MSTRG_5640.p1	7070.TC002039-PA	1.3e-37	137.0	KOG1075@1|root,KOG1075@2759|Eukaryota,39X0S@33154|Opisthokonta,3BF48@33208|Metazoa,3D5JC@33213|Bilateria,41X08@6656|Arthropoda,3SJDR@50557|Insecta	33208|Metazoa	G	Reverse transcriptase (RNA-dependent DNA polymerase)	-	-	2.4.1.17	ko:K00699,ko:K06515	ko00040,ko00053,ko00140,ko00830,ko00860,ko00980,ko00982,ko00983,ko01100,ko01110,ko05204,ko05231,map00040,map00053,map00140,map00830,map00860,map00980,map00982,map00983,map01100,map01110,map05204,map05231	M00014,M00129	R01383,R02358,R02389,R02478,R02502,R02902,R03091,R04352,R04353,R04354,R04683,R07106,R08259,R08261,R08262,R08263,R08615,R09426,R09427,R09428	RC00005,RC00033,RC00049,RC00059,RC00078,RC00171,RC00397,RC00523,RC00529,RC00708,RC02748	ko00000,ko00001,ko00002,ko01000,ko01003,ko02000,ko04090	2.A.92.1.1	GT1	-	Exo_endo_phos_2,PRE_C2HC,RVT_1
MSTRG_5649.p1	7070.TC010212-PA	1.79e-192	579.0	COG2801@1|root,KOG0017@2759|Eukaryota,38F42@33154|Opisthokonta,3BI8I@33208|Metazoa,3D5CW@33213|Bilateria,4224Q@6656|Arthropoda,3SQKC@50557|Insecta	33208|Metazoa	L	retrotransposable element Tf2 155 kDa protein type 1-like	-	-	-	-	-	-	-	-	-	-	-	-	RVT_1,rve
MSTRG_5696.p1	7091.BGIBMGA009435-TA	1.14e-16	87.8	2D7SS@1|root,2T7BP@2759|Eukaryota,391KC@33154|Opisthokonta,3C753@33208|Metazoa,3DN58@33213|Bilateria,424K1@6656|Arthropoda,3T17W@50557|Insecta,44A0D@7088|Lepidoptera	33208|Metazoa	-	-	-	-	-	-	-	-	-	-	-	-	-	-	-
MSTRG_5713.p1	7091.BGIBMGA009132-TA	5.52e-276	757.0	COG5023@1|root,KOG1375@2759|Eukaryota,38EHS@33154|Opisthokonta,3BDQF@33208|Metazoa,3CSPW@33213|Bilateria,41U6Z@6656|Arthropoda,3SI5X@50557|Insecta,4488Z@7088|Lepidoptera	33208|Metazoa	Z	Tubulin is the major constituent of microtubules. It binds two moles of GTP, one at an exchangeable site on the beta chain and one at a non-exchangeable site on the alpha chain	betaTub56D	GO:0003674,GO:0005198,GO:0005200,GO:0005575,GO:0005622,GO:0005623,GO:0005856,GO:0005874,GO:0006996,GO:0007010,GO:0007275,GO:0007517,GO:0008150,GO:0009987,GO:0015630,GO:0016043,GO:0016203,GO:0032501,GO:0032502,GO:0043226,GO:0043228,GO:0043229,GO:0043232,GO:0044422,GO:0044424,GO:0044430,GO:0044446,GO:0044464,GO:0048513,GO:0048731,GO:0048856,GO:0060538,GO:0061061,GO:0071840,GO:0099080,GO:0099081,GO:…	-	ko:K07375	ko04145,ko04540,ko05130,map04145,map04540,map05130	-	-	-	ko00000,ko00001,ko03036,ko04147,ko04812	-	-	-	Tubulin,Tubulin_C
MSTRG_5782.p1	34740.HMEL012138-PA	6.47e-121	382.0	2CXJD@1|root,2RXZX@2759|Eukaryota,3A0JC@33154|Opisthokonta,3BPS1@33208|Metazoa,3DAJX@33213|Bilateria,422BX@6656|Arthropoda,3STRK@50557|Insecta,449P4@7088|Lepidoptera	33208|Metazoa	S	Chitin-binding domain type 2	-	GO:0000003,GO:0000278,GO:0000281,GO:0000910,GO:0003006,GO:0003674,GO:0005488,GO:0005575,GO:0005576,GO:0005623,GO:0007049,GO:0007275,GO:0007276,GO:0007281,GO:0007292,GO:0008061,GO:0008144,GO:0008150,GO:0009653,GO:0009790,GO:0009792,GO:0009987,GO:0010564,GO:0019953,GO:0022402,GO:0022412,GO:0022414,GO:0030154,GO:0030312,GO:0030703,GO:0032465,GO:0032501,GO:0032502,GO:0032504,GO:0044464,GO:0044703,GO:…	-	-	-	-	-	-	-	-	-	-	CBM_14
MSTRG_5783.p1	7091.BGIBMGA009030-TA	4.2e-90	271.0	2DT71@1|root,2S6HF@2759|Eukaryota,3984G@33154|Opisthokonta,3CCDA@33208|Metazoa,3DTPH@33213|Bilateria,429SM@6656|Arthropoda,3SRRX@50557|Insecta,44A7J@7088|Lepidoptera	33208|Metazoa	-	-	-	-	-	-	-	-	-	-	-	-	-	-	-
MSTRG_5794.p6	34740.HMEL010895-PA	9.07e-24	100.0	COG5599@1|root,2QR81@2759|Eukaryota,38V9A@33154|Opisthokonta,3BEVC@33208|Metazoa,3CSG4@33213|Bilateria,41W74@6656|Arthropoda,3SFY1@50557|Insecta,4499M@7088|Lepidoptera	33208|Metazoa	T	Protein tyrosine phosphatase, catalytic domain	-	GO:0000003,GO:0001667,GO:0002064,GO:0002065,GO:0002066,GO:0003006,GO:0003674,GO:0003824,GO:0004721,GO:0004725,GO:0006464,GO:0006468,GO:0006470,GO:0006793,GO:0006796,GO:0006807,GO:0006928,GO:0007276,GO:0007281,GO:0007292,GO:0007297,GO:0007298,GO:0008150,GO:0008152,GO:0009888,GO:0009987,GO:0010631,GO:0016310,GO:0016311,GO:0016477,GO:0016787,GO:0016788,GO:0016791,GO:0018108,GO:0018193,GO:0018212,GO:…	3.1.3.48	ko:K18038	-	-	-	-	ko00000,ko01000,ko01009	-	-	-	CRAL_TRIO,Y_phosphatase
MSTRG_5794.p3	69319.XP_008555924.1	1.07e-24	105.0	COG5599@1|root,2QR81@2759|Eukaryota,38V9A@33154|Opisthokonta,3BEVC@33208|Metazoa,3CSG4@33213|Bilateria,41W74@6656|Arthropoda,3SFY1@50557|Insecta,46FAJ@7399|Hymenoptera	33208|Metazoa	T	Tyrosine-protein phosphatase non-receptor type	-	GO:0000003,GO:0001667,GO:0002064,GO:0002065,GO:0002066,GO:0003006,GO:0003674,GO:0003824,GO:0004721,GO:0004725,GO:0006464,GO:0006468,GO:0006470,GO:0006793,GO:0006796,GO:0006807,GO:0006928,GO:0007276,GO:0007281,GO:0007292,GO:0007297,GO:0007298,GO:0008150,GO:0008152,GO:0009888,GO:0009987,GO:0010631,GO:0016310,GO:0016311,GO:0016477,GO:0016787,GO:0016788,GO:0016791,GO:0018108,GO:0018193,GO:0018212,GO:…	3.1.3.48	ko:K18038	-	-	-	-	ko00000,ko01000,ko01009	-	-	-	CRAL_TRIO,Y_phosphatase
MSTRG_5817.p3	7070.TC005208-PA	5.95e-124	388.0	KOG1075@1|root,KOG1075@2759|Eukaryota,39X0S@33154|Opisthokonta,3BF48@33208|Metazoa,3D5JC@33213|Bilateria,41X08@6656|Arthropoda,3SJDR@50557|Insecta	33208|Metazoa	G	Reverse transcriptase (RNA-dependent DNA polymerase)	-	-	2.4.1.17	ko:K00699,ko:K06515	ko00040,ko00053,ko00140,ko00830,ko00860,ko00980,ko00982,ko00983,ko01100,ko01110,ko05204,ko05231,map00040,map00053,map00140,map00830,map00860,map00980,map00982,map00983,map01100,map01110,map05204,map05231	M00014,M00129	R01383,R02358,R02389,R02478,R02502,R02902,R03091,R04352,R04353,R04354,R04683,R07106,R08259,R08261,R08262,R08263,R08615,R09426,R09427,R09428	RC00005,RC00033,RC00049,RC00059,RC00078,RC00171,RC00397,RC00523,RC00529,RC00708,RC02748	ko00000,ko00001,ko00002,ko01000,ko01003,ko02000,ko04090	2.A.92.1.1	GT1	-	Exo_endo_phos_2,PRE_C2HC,RVT_1
MSTRG_5817.p10	7091.BGIBMGA013783-TA	7.52e-79	250.0	KOG3913@1|root,KOG3913@2759|Eukaryota,38FGN@33154|Opisthokonta,3BA3V@33208|Metazoa,3CS34@33213|Bilateria,41U91@6656|Arthropoda,3SGX5@50557|Insecta,44415@7088|Lepidoptera	33208|Metazoa	T	Ligand for members of the frizzled family of seven transmembrane receptors	WNT5B	GO:0000003,GO:0000165,GO:0000187,GO:0000578,GO:0000902,GO:0000904,GO:0001067,GO:0001101,GO:0001501,GO:0001525,GO:0001558,GO:0001568,GO:0001654,GO:0001655,GO:0001664,GO:0001667,GO:0001702,GO:0001704,GO:0001707,GO:0001708,GO:0001736,GO:0001738,GO:0001756,GO:0001763,GO:0001817,GO:0001819,GO:0001837,GO:0001838,GO:0001841,GO:0001843,GO:0001932,GO:0001934,GO:0001936,GO:0001938,GO:0001944,GO:0001945,GO:…	-	ko:K00444	ko04150,ko04310,ko04360,ko04390,ko04550,ko04916,ko04934,ko05165,ko05166,ko05200,ko05205,ko05217,ko05224,ko05225,ko05226,map04150,map04310,map04360,map04390,map04550,map04916,map04934,map05165,map05166,map05200,map05205,map05217,map05224,map05225,map05226	M00677	-	-	ko00000,ko00001,ko00002,ko00536	-	-	-	wnt
MSTRG_5817.p6	6326.BUX.s00036.28	1.86e-62	206.0	KOG4740@1|root,KOG4740@2759|Eukaryota,3A4S6@33154|Opisthokonta,3BUQE@33208|Metazoa,3E551@33213|Bilateria,40FH4@6231|Nematoda,1KYF2@119089|Chromadorea	33208|Metazoa	S	proton channel activity	-	-	-	-	-	-	-	-	-	-	-	-	DDE_3
MSTRG_5817.p25	1561998.Csp11.Scaffold511.g2555.t1	5.1e-36	132.0	KOG4740@1|root,KOG4740@2759|Eukaryota,3A4S6@33154|Opisthokonta,3BUQE@33208|Metazoa,3E551@33213|Bilateria,40FH4@6231|Nematoda,1KYF2@119089|Chromadorea,414KC@6236|Rhabditida	33208|Metazoa	S	proton channel activity	-	-	-	-	-	-	-	-	-	-	-	-	-
MSTRG_5817.p9	7918.ENSLOCP00000013121	8.08e-34	127.0	2E2R7@1|root,2S9Y3@2759|Eukaryota	2759|Eukaryota	-	-	-	-	-	-	-	-	-	-	-	-	-	-	-
MSTRG_5817.p31	7091.BGIBMGA013783-TA	8.7e-58	191.0	KOG3913@1|root,KOG3913@2759|Eukaryota,38FGN@33154|Opisthokonta,3BA3V@33208|Metazoa,3CS34@33213|Bilateria,41U91@6656|Arthropoda,3SGX5@50557|Insecta,44415@7088|Lepidoptera	33208|Metazoa	T	Ligand for members of the frizzled family of seven transmembrane receptors	WNT5B	GO:0000003,GO:0000165,GO:0000187,GO:0000578,GO:0000902,GO:0000904,GO:0001067,GO:0001101,GO:0001501,GO:0001525,GO:0001558,GO:0001568,GO:0001654,GO:0001655,GO:0001664,GO:0001667,GO:0001702,GO:0001704,GO:0001707,GO:0001708,GO:0001736,GO:0001738,GO:0001756,GO:0001763,GO:0001817,GO:0001819,GO:0001837,GO:0001838,GO:0001841,GO:0001843,GO:0001932,GO:0001934,GO:0001936,GO:0001938,GO:0001944,GO:0001945,GO:…	-	ko:K00444	ko04150,ko04310,ko04360,ko04390,ko04550,ko04916,ko04934,ko05165,ko05166,ko05200,ko05205,ko05217,ko05224,ko05225,ko05226,map04150,map04310,map04360,map04390,map04550,map04916,map04934,map05165,map05166,map05200,map05205,map05217,map05224,map05225,map05226	M00677	-	-	ko00000,ko00001,ko00002,ko00536	-	-	-	wnt
MSTRG_5817.p8	6326.BUX.s00036.28	5.95e-54	182.0	KOG4740@1|root,KOG4740@2759|Eukaryota,3A4S6@33154|Opisthokonta,3BUQE@33208|Metazoa,3E551@33213|Bilateria,40FH4@6231|Nematoda,1KYF2@119089|Chromadorea	33208|Metazoa	S	proton channel activity	-	-	-	-	-	-	-	-	-	-	-	-	DDE_3
MSTRG_5817.p5	13037.EHJ67684	1.04e-70	240.0	KOG1075@1|root,KOG1075@2759|Eukaryota,39XVS@33154|Opisthokonta,3BM3S@33208|Metazoa,3DD47@33213|Bilateria,421YB@6656|Arthropoda,3SM8V@50557|Insecta	33208|Metazoa	S	Ribonuclease H protein	-	-	-	-	-	-	-	-	-	-	-	-	Exo_endo_phos_2,RVT_1
MSTRG_5817.p30	31234.CRE26771	3.18e-10	63.2	KOG4740@1|root,KOG4740@2759|Eukaryota,3A4S6@33154|Opisthokonta,3BUQE@33208|Metazoa,3E551@33213|Bilateria,40FH4@6231|Nematoda,1KYF2@119089|Chromadorea,414KC@6236|Rhabditida	33208|Metazoa	S	proton channel activity	-	-	-	-	-	-	-	-	-	-	-	-	-
MSTRG_5817.p1	7029.ACYPI069832-PA	7.58e-98	332.0	KOG1075@1|root,KOG1075@2759|Eukaryota,39X0S@33154|Opisthokonta,3BF48@33208|Metazoa,3D5JC@33213|Bilateria,41X08@6656|Arthropoda,3SJDR@50557|Insecta,3ECS1@33342|Paraneoptera	33208|Metazoa	S	Endonuclease-reverse transcriptase	-	-	2.4.1.17	ko:K00699,ko:K06515	ko00040,ko00053,ko00140,ko00830,ko00860,ko00980,ko00982,ko00983,ko01100,ko01110,ko05204,ko05231,map00040,map00053,map00140,map00830,map00860,map00980,map00982,map00983,map01100,map01110,map05204,map05231	M00014,M00129	R01383,R02358,R02389,R02478,R02502,R02902,R03091,R04352,R04353,R04354,R04683,R07106,R08259,R08261,R08262,R08263,R08615,R09426,R09427,R09428	RC00005,RC00033,RC00049,RC00059,RC00078,RC00171,RC00397,RC00523,RC00529,RC00708,RC02748	ko00000,ko00001,ko00002,ko01000,ko01003,ko02000,ko04090	2.A.92.1.1	GT1	-	Exo_endo_phos_2,PRE_C2HC,RVT_1
MSTRG_5817.p14	7070.TC002039-PA	1.27e-25	105.0	KOG1075@1|root,KOG1075@2759|Eukaryota,39X0S@33154|Opisthokonta,3BF48@33208|Metazoa,3D5JC@33213|Bilateria,41X08@6656|Arthropoda,3SJDR@50557|Insecta	33208|Metazoa	G	Reverse transcriptase (RNA-dependent DNA polymerase)	-	-	2.4.1.17	ko:K00699,ko:K06515	ko00040,ko00053,ko00140,ko00830,ko00860,ko00980,ko00982,ko00983,ko01100,ko01110,ko05204,ko05231,map00040,map00053,map00140,map00830,map00860,map00980,map00982,map00983,map01100,map01110,map05204,map05231	M00014,M00129	R01383,R02358,R02389,R02478,R02502,R02902,R03091,R04352,R04353,R04354,R04683,R07106,R08259,R08261,R08262,R08263,R08615,R09426,R09427,R09428	RC00005,RC00033,RC00049,RC00059,RC00078,RC00171,RC00397,RC00523,RC00529,RC00708,RC02748	ko00000,ko00001,ko00002,ko01000,ko01003,ko02000,ko04090	2.A.92.1.1	GT1	-	Exo_endo_phos_2,PRE_C2HC,RVT_1
MSTRG_5817.p11	132113.XP_003488461.1	4.84e-64	208.0	2CXPK@1|root,2RYWI@2759|Eukaryota,3A0FF@33154|Opisthokonta,3BPTP@33208|Metazoa,3D6SN@33213|Bilateria	33208|Metazoa	-	-	-	-	2.1.1.43	ko:K11433	ko00310,map00310	-	R03875,R03938,R04866,R04867	RC00003,RC00060,RC00181,RC00496	ko00000,ko00001,ko01000,ko03036	-	-	-	DDE_3,HTH_Tnp_Tc3_2,Transposase_1
MSTRG_5817.p7	7029.ACYPI40118-PA	2.94e-19	94.0	2D589@1|root,2SXQ7@2759|Eukaryota	7029.ACYPI40118-PA|-	-	-	-	-	-	-	-	-	-	-	-	-	-	-	-
MSTRG_5817.p26	1561998.Csp11.Scaffold511.g2555.t1	9.27e-37	134.0	KOG4740@1|root,KOG4740@2759|Eukaryota,3A4S6@33154|Opisthokonta,3BUQE@33208|Metazoa,3E551@33213|Bilateria,40FH4@6231|Nematoda,1KYF2@119089|Chromadorea,414KC@6236|Rhabditida	33208|Metazoa	S	proton channel activity	-	-	-	-	-	-	-	-	-	-	-	-	-
MSTRG_5817.p2	13037.EHJ77974	1.15e-29	125.0	2EZ9M@1|root,2T0MN@2759|Eukaryota,3AURV@33154|Opisthokonta,3CBXI@33208|Metazoa,3DT78@33213|Bilateria,423RP@6656|Arthropoda,3SYTP@50557|Insecta,447WS@7088|Lepidoptera	33208|Metazoa	-	-	-	-	-	-	-	-	-	-	-	-	-	-	PRE_C2HC
MSTRG_5817.p4	13037.EHJ72502	4.56e-20	95.1	2D5J7@1|root,2SYRG@2759|Eukaryota	2759|Eukaryota	-	-	-	-	-	-	-	-	-	-	-	-	-	-	-
MSTRG_5860.p1	34740.HMEL007444-PA	0.0	1152.0	COG5272@1|root,KOG0001@2759|Eukaryota,38ECC@33154|Opisthokonta,3B9NC@33208|Metazoa,3CXIG@33213|Bilateria,41XBP@6656|Arthropoda,3SFZR@50557|Insecta,447XJ@7088|Lepidoptera	33208|Metazoa	O	Ubiquitin-like domain	UBC	GO:0003674,GO:0005575,GO:0005622,GO:0005623,GO:0005694,GO:0005700,GO:0005704,GO:0006464,GO:0006508,GO:0006511,GO:0006807,GO:0008150,GO:0008152,GO:0009056,GO:0009057,GO:0009987,GO:0016567,GO:0019538,GO:0019941,GO:0030163,GO:0031386,GO:0032446,GO:0036211,GO:0043170,GO:0043226,GO:0043228,GO:0043229,GO:0043232,GO:0043412,GO:0043632,GO:0044237,GO:0044238,GO:0044248,GO:0044257,GO:0044260,GO:0044265,GO:…	-	ko:K04551,ko:K08770	ko03320,ko04137,ko04144,ko05012,ko05167,map03320,map04137,map04144,map05012,map05167	-	-	-	ko00000,ko00001,ko04121,ko04147	-	-	-	ubiquitin
MSTRG_5861.p1	7091.BGIBMGA001415-TA	0.0	1639.0	COG1552@1|root,COG5272@1|root,KOG0001@2759|Eukaryota,KOG0003@2759|Eukaryota,38ECC@33154|Opisthokonta,3B9NC@33208|Metazoa,3CXIG@33213|Bilateria,41XBP@6656|Arthropoda,3SFZR@50557|Insecta,447XJ@7088|Lepidoptera	33208|Metazoa	O	Ubiquitin-like domain	-	GO:0003674,GO:0005575,GO:0005622,GO:0005623,GO:0005694,GO:0005700,GO:0005704,GO:0006464,GO:0006508,GO:0006511,GO:0006807,GO:0008150,GO:0008152,GO:0009056,GO:0009057,GO:0009987,GO:0016567,GO:0019538,GO:0019941,GO:0030163,GO:0031386,GO:0032446,GO:0036211,GO:0043170,GO:0043226,GO:0043228,GO:0043229,GO:0043232,GO:0043412,GO:0043632,GO:0044237,GO:0044238,GO:0044248,GO:0044257,GO:0044260,GO:0044265,GO:…	-	ko:K08770	ko03320,map03320	-	-	-	ko00000,ko00001,ko04121	-	-	-	ubiquitin
MSTRG_59.p1	13037.EHJ77974	3.17e-28	121.0	2EZ9M@1|root,2T0MN@2759|Eukaryota,3AURV@33154|Opisthokonta,3CBXI@33208|Metazoa,3DT78@33213|Bilateria,423RP@6656|Arthropoda,3SYTP@50557|Insecta,447WS@7088|Lepidoptera	33208|Metazoa	-	-	-	-	-	-	-	-	-	-	-	-	-	-	PRE_C2HC
MSTRG_59.p3	13037.EHJ72502	5.31e-23	103.0	2D5J7@1|root,2SYRG@2759|Eukaryota	2759|Eukaryota	-	-	-	-	-	-	-	-	-	-	-	-	-	-	-
MSTRG_59.p2	7070.TC005208-PA	7.49e-108	345.0	KOG1075@1|root,KOG1075@2759|Eukaryota,39X0S@33154|Opisthokonta,3BF48@33208|Metazoa,3D5JC@33213|Bilateria,41X08@6656|Arthropoda,3SJDR@50557|Insecta	33208|Metazoa	G	Reverse transcriptase (RNA-dependent DNA polymerase)	-	-	2.4.1.17	ko:K00699,ko:K06515	ko00040,ko00053,ko00140,ko00830,ko00860,ko00980,ko00982,ko00983,ko01100,ko01110,ko05204,ko05231,map00040,map00053,map00140,map00830,map00860,map00980,map00982,map00983,map01100,map01110,map05204,map05231	M00014,M00129	R01383,R02358,R02389,R02478,R02502,R02902,R03091,R04352,R04353,R04354,R04683,R07106,R08259,R08261,R08262,R08263,R08615,R09426,R09427,R09428	RC00005,RC00033,RC00049,RC00059,RC00078,RC00171,RC00397,RC00523,RC00529,RC00708,RC02748	ko00000,ko00001,ko00002,ko01000,ko01003,ko02000,ko04090	2.A.92.1.1	GT1	-	Exo_endo_phos_2,PRE_C2HC,RVT_1
MSTRG_5967.p1	27923.ML005312a-PA	1.2e-49	186.0	KOG1075@1|root,KOG1075@2759|Eukaryota	2759|Eukaryota	E	Ribonuclease H protein	-	-	-	-	-	-	-	-	-	-	-	-	RVT_1
MSTRG_5982.p5	7668.SPU_013104-tr	7.67e-14	71.6	COG0069@1|root,KOG0399@2759|Eukaryota,38E4E@33154|Opisthokonta,3BECM@33208|Metazoa,3D3SS@33213|Bilateria	33208|Metazoa	E	glutamate synthase (NADH) activity	-	GO:0003674,GO:0003824,GO:0005575,GO:0005622,GO:0005623,GO:0005737,GO:0006082,GO:0006520,GO:0006536,GO:0006537,GO:0006541,GO:0006807,GO:0008150,GO:0008152,GO:0008652,GO:0009058,GO:0009064,GO:0009084,GO:0009987,GO:0015930,GO:0016053,GO:0016491,GO:0016638,GO:0019676,GO:0019740,GO:0019752,GO:0043436,GO:0043648,GO:0043650,GO:0044237,GO:0044238,GO:0044249,GO:0044281,GO:0044283,GO:0044424,GO:0044464,GO:…	1.4.1.13,1.4.1.14	ko:K00264	ko00250,ko00910,ko01100,ko01110,ko01120,ko01130,ko01230,map00250,map00910,map01100,map01110,map01120,map01130,map01230	-	R00093,R00114,R00248	RC00006,RC00010,RC02799	ko00000,ko00001,ko01000	-	-	-	Fer4_20,GATase_2,GXGXG,Glu_syn_central,Glu_synthase,Pyr_redox_2
MSTRG_5982.p3	925409.KI911562_gene1981	4.85e-19	89.0	COG0493@1|root,COG0493@2|Bacteria,4NG9R@976|Bacteroidetes,1IPJB@117747|Sphingobacteriia	976|Bacteroidetes	C	TIGRFAM glutamate synthase, NADH NADPH, small subunit	gltD	-	1.4.1.13,1.4.1.14	ko:K00266	ko00250,ko00910,ko01100,ko01110,ko01120,ko01130,ko01230,map00250,map00910,map01100,map01110,map01120,map01130,map01230	-	R00093,R00114,R00248	RC00006,RC00010,RC02799	ko00000,ko00001,ko01000	-	-	-	Fer4_20,Pyr_redox_2
MSTRG_6004.p1	7070.TC002039-PA	1.52e-45	160.0	KOG1075@1|root,KOG1075@2759|Eukaryota,39X0S@33154|Opisthokonta,3BF48@33208|Metazoa,3D5JC@33213|Bilateria,41X08@6656|Arthropoda,3SJDR@50557|Insecta	33208|Metazoa	G	Reverse transcriptase (RNA-dependent DNA polymerase)	-	-	2.4.1.17	ko:K00699,ko:K06515	ko00040,ko00053,ko00140,ko00830,ko00860,ko00980,ko00982,ko00983,ko01100,ko01110,ko05204,ko05231,map00040,map00053,map00140,map00830,map00860,map00980,map00982,map00983,map01100,map01110,map05204,map05231	M00014,M00129	R01383,R02358,R02389,R02478,R02502,R02902,R03091,R04352,R04353,R04354,R04683,R07106,R08259,R08261,R08262,R08263,R08615,R09426,R09427,R09428	RC00005,RC00033,RC00049,RC00059,RC00078,RC00171,RC00397,RC00523,RC00529,RC00708,RC02748	ko00000,ko00001,ko00002,ko01000,ko01003,ko02000,ko04090	2.A.92.1.1	GT1	-	Exo_endo_phos_2,PRE_C2HC,RVT_1
MSTRG_6074.p1	7091.BGIBMGA013783-TA	1.09e-75	245.0	KOG3913@1|root,KOG3913@2759|Eukaryota,38FGN@33154|Opisthokonta,3BA3V@33208|Metazoa,3CS34@33213|Bilateria,41U91@6656|Arthropoda,3SGX5@50557|Insecta,44415@7088|Lepidoptera	33208|Metazoa	T	Ligand for members of the frizzled family of seven transmembrane receptors	WNT5B	GO:0000003,GO:0000165,GO:0000187,GO:0000578,GO:0000902,GO:0000904,GO:0001067,GO:0001101,GO:0001501,GO:0001525,GO:0001558,GO:0001568,GO:0001654,GO:0001655,GO:0001664,GO:0001667,GO:0001702,GO:0001704,GO:0001707,GO:0001708,GO:0001736,GO:0001738,GO:0001756,GO:0001763,GO:0001817,GO:0001819,GO:0001837,GO:0001838,GO:0001841,GO:0001843,GO:0001932,GO:0001934,GO:0001936,GO:0001938,GO:0001944,GO:0001945,GO:…	-	ko:K00444	ko04150,ko04310,ko04360,ko04390,ko04550,ko04916,ko04934,ko05165,ko05166,ko05200,ko05205,ko05217,ko05224,ko05225,ko05226,map04150,map04310,map04360,map04390,map04550,map04916,map04934,map05165,map05166,map05200,map05205,map05217,map05224,map05225,map05226	M00677	-	-	ko00000,ko00001,ko00002,ko00536	-	-	-	wnt
MSTRG_6221.p1	7029.ACYPI062240-PA	5.83e-109	359.0	KOG1075@1|root,KOG1075@2759|Eukaryota,39X0S@33154|Opisthokonta,3BF48@33208|Metazoa,3D5JC@33213|Bilateria,41X08@6656|Arthropoda,3SJDR@50557|Insecta	33208|Metazoa	G	Reverse transcriptase (RNA-dependent DNA polymerase)	-	-	2.4.1.17	ko:K00699,ko:K06515	ko00040,ko00053,ko00140,ko00830,ko00860,ko00980,ko00982,ko00983,ko01100,ko01110,ko05204,ko05231,map00040,map00053,map00140,map00830,map00860,map00980,map00982,map00983,map01100,map01110,map05204,map05231	M00014,M00129	R01383,R02358,R02389,R02478,R02502,R02902,R03091,R04352,R04353,R04354,R04683,R07106,R08259,R08261,R08262,R08263,R08615,R09426,R09427,R09428	RC00005,RC00033,RC00049,RC00059,RC00078,RC00171,RC00397,RC00523,RC00529,RC00708,RC02748	ko00000,ko00001,ko00002,ko01000,ko01003,ko02000,ko04090	2.A.92.1.1	GT1	-	Exo_endo_phos_2,PRE_C2HC,RVT_1
MSTRG_6221.p2	13037.EHJ64382	1.97e-26	114.0	2EZ9M@1|root,2T0MN@2759|Eukaryota,3AURV@33154|Opisthokonta,3CBXI@33208|Metazoa,3DT78@33213|Bilateria,423RP@6656|Arthropoda,3SYTP@50557|Insecta,447WS@7088|Lepidoptera	33208|Metazoa	-	-	-	-	-	-	-	-	-	-	-	-	-	-	PRE_C2HC
MSTRG_6227.p2	13037.EHJ69472	1e-55	191.0	28I9U@1|root,2QQK8@2759|Eukaryota,39EBN@33154|Opisthokonta,3BJ7M@33208|Metazoa,3CXXG@33213|Bilateria,41Z2Y@6656|Arthropoda,3SMPQ@50557|Insecta,4427D@7088|Lepidoptera	33208|Metazoa	S	Sarcolemmal associated protein	C9orf117	GO:0000003,GO:0000226,GO:0001578,GO:0003006,GO:0003674,GO:0005488,GO:0005515,GO:0005575,GO:0005622,GO:0005623,GO:0005737,GO:0005815,GO:0005829,GO:0005856,GO:0005886,GO:0005929,GO:0006928,GO:0006996,GO:0007010,GO:0007017,GO:0007276,GO:0007281,GO:0007283,GO:0007286,GO:0007288,GO:0008017,GO:0008092,GO:0008150,GO:0009987,GO:0015630,GO:0015631,GO:0016020,GO:0016043,GO:0019953,GO:0022412,GO:0022414,GO:…	-	-	-	-	-	-	-	-	-	-	DUF4515
MSTRG_6227.p1	7091.BGIBMGA010978-TA	0.0	1050.0	28I9U@1|root,2QQK8@2759|Eukaryota,39EBN@33154|Opisthokonta,3BJ7M@33208|Metazoa,3CXXG@33213|Bilateria,41Z2Y@6656|Arthropoda,3SMPQ@50557|Insecta,4427D@7088|Lepidoptera	33208|Metazoa	S	Sarcolemmal associated protein	C9orf117	GO:0000003,GO:0000226,GO:0001578,GO:0003006,GO:0003674,GO:0005488,GO:0005515,GO:0005575,GO:0005622,GO:0005623,GO:0005737,GO:0005815,GO:0005829,GO:0005856,GO:0005886,GO:0005929,GO:0006928,GO:0006996,GO:0007010,GO:0007017,GO:0007276,GO:0007281,GO:0007283,GO:0007286,GO:0007288,GO:0008017,GO:0008092,GO:0008150,GO:0009987,GO:0015630,GO:0015631,GO:0016020,GO:0016043,GO:0019953,GO:0022412,GO:0022414,GO:…	-	-	-	-	-	-	-	-	-	-	DUF4515
MSTRG_6256.p1	13037.EHJ64382	6.65e-25	112.0	2EZ9M@1|root,2T0MN@2759|Eukaryota,3AURV@33154|Opisthokonta,3CBXI@33208|Metazoa,3DT78@33213|Bilateria,423RP@6656|Arthropoda,3SYTP@50557|Insecta,447WS@7088|Lepidoptera	33208|Metazoa	-	-	-	-	-	-	-	-	-	-	-	-	-	-	PRE_C2HC
MSTRG_6256.p4	7029.ACYPI069832-PA	1.93e-52	186.0	KOG1075@1|root,KOG1075@2759|Eukaryota,39X0S@33154|Opisthokonta,3BF48@33208|Metazoa,3D5JC@33213|Bilateria,41X08@6656|Arthropoda,3SJDR@50557|Insecta,3ECS1@33342|Paraneoptera	33208|Metazoa	S	Endonuclease-reverse transcriptase	-	-	2.4.1.17	ko:K00699,ko:K06515	ko00040,ko00053,ko00140,ko00830,ko00860,ko00980,ko00982,ko00983,ko01100,ko01110,ko05204,ko05231,map00040,map00053,map00140,map00830,map00860,map00980,map00982,map00983,map01100,map01110,map05204,map05231	M00014,M00129	R01383,R02358,R02389,R02478,R02502,R02902,R03091,R04352,R04353,R04354,R04683,R07106,R08259,R08261,R08262,R08263,R08615,R09426,R09427,R09428	RC00005,RC00033,RC00049,RC00059,RC00078,RC00171,RC00397,RC00523,RC00529,RC00708,RC02748	ko00000,ko00001,ko00002,ko01000,ko01003,ko02000,ko04090	2.A.92.1.1	GT1	-	Exo_endo_phos_2,PRE_C2HC,RVT_1
MSTRG_6256.p5	7070.TC002039-PA	8.1e-30	117.0	KOG1075@1|root,KOG1075@2759|Eukaryota,39X0S@33154|Opisthokonta,3BF48@33208|Metazoa,3D5JC@33213|Bilateria,41X08@6656|Arthropoda,3SJDR@50557|Insecta	33208|Metazoa	G	Reverse transcriptase (RNA-dependent DNA polymerase)	-	-	2.4.1.17	ko:K00699,ko:K06515	ko00040,ko00053,ko00140,ko00830,ko00860,ko00980,ko00982,ko00983,ko01100,ko01110,ko05204,ko05231,map00040,map00053,map00140,map00830,map00860,map00980,map00982,map00983,map01100,map01110,map05204,map05231	M00014,M00129	R01383,R02358,R02389,R02478,R02502,R02902,R03091,R04352,R04353,R04354,R04683,R07106,R08259,R08261,R08262,R08263,R08615,R09426,R09427,R09428	RC00005,RC00033,RC00049,RC00059,RC00078,RC00171,RC00397,RC00523,RC00529,RC00708,RC02748	ko00000,ko00001,ko00002,ko01000,ko01003,ko02000,ko04090	2.A.92.1.1	GT1	-	Exo_endo_phos_2,PRE_C2HC,RVT_1
MSTRG_6256.p3	7091.BGIBMGA000058-TA	2.52e-133	382.0	COG0507@1|root,KOG0987@2759|Eukaryota,38VK7@33154|Opisthokonta,3CKEH@33208|Metazoa,3DMT0@33213|Bilateria,424AH@6656|Arthropoda,3SQHY@50557|Insecta,44A1J@7088|Lepidoptera	33208|Metazoa	L	G-quadruplex DNA unwinding	-	-	-	-	-	-	-	-	-	-	-	-	-
MSTRG_6268.p1	7668.SPU_019521-tr	9.22e-49	176.0	KOG1075@1|root,KOG1075@2759|Eukaryota,39Y6T@33154|Opisthokonta,3BEGN@33208|Metazoa,3CZ7K@33213|Bilateria	33208|Metazoa	G	positive regulation of TOR signaling	-	-	-	-	-	-	-	-	-	-	-	-	Exo_endo_phos_2,RVT_1
MSTRG_6268.p3	7091.BGIBMGA011072-TA	2.36e-315	857.0	COG0596@1|root,KOG2624@2759|Eukaryota,38E9D@33154|Opisthokonta,3BA6C@33208|Metazoa,3CTTI@33213|Bilateria,41UAZ@6656|Arthropoda,3SJG0@50557|Insecta,448E5@7088|Lepidoptera	33208|Metazoa	I	alpha/beta hydrolase fold	-	-	3.1.1.13	ko:K01052	ko00100,ko04142,ko04979,map00100,map04142,map04979	-	R01462	RC00055,RC00523	ko00000,ko00001,ko01000	-	-	-	Abhydro_lipase,Abhydrolase_1
MSTRG_6301.p1	7091.BGIBMGA011524-TA	2.56e-252	692.0	KOG1101@1|root,KOG1101@2759|Eukaryota,39XIX@33154|Opisthokonta,3BNZH@33208|Metazoa,3D46C@33213|Bilateria,41W5Z@6656|Arthropoda,3SMDH@50557|Insecta,445CT@7088|Lepidoptera	33208|Metazoa	O	Baculoviral inhibition of apoptosis protein repeat	IAP1	GO:0000003,GO:0000209,GO:0001667,GO:0002009,GO:0002020,GO:0002064,GO:0002065,GO:0002066,GO:0002165,GO:0003006,GO:0003674,GO:0003824,GO:0004842,GO:0004857,GO:0004866,GO:0004869,GO:0005488,GO:0005515,GO:0005575,GO:0005622,GO:0005623,GO:0005634,GO:0005737,GO:0006464,GO:0006508,GO:0006511,GO:0006807,GO:0006915,GO:0006928,GO:0006996,GO:0006997,GO:0007275,GO:0007276,GO:0007281,GO:0007283,GO:0007286,GO:…	2.3.2.27	ko:K04725,ko:K16061	ko01524,ko04064,ko04120,ko04210,ko04214,ko04215,ko04217,ko04510,ko04621,ko05145,ko05166,ko05200,ko05222,map01524,map04064,map04120,map04210,map04214,map04215,map04217,map04510,map04621,map05145,map05166,map05200,map05222	-	-	-	ko00000,ko00001,ko01000,ko03029,ko04121	-	-	-	BIR,zf-C3HC4_3
MSTRG_6332.p1	7091.BGIBMGA011572-TA	0.0	998.0	KOG1356@1|root,KOG1356@2759|Eukaryota,38F24@33154|Opisthokonta,3B9XW@33208|Metazoa,3CWZF@33213|Bilateria,41VVW@6656|Arthropoda,3SG4M@50557|Insecta,444GH@7088|Lepidoptera	33208|Metazoa	K	A domain family that is part of the cupin metalloenzyme superfamily.	KDM3B	GO:0000003,GO:0000785,GO:0000902,GO:0000904,GO:0000976,GO:0000977,GO:0000979,GO:0001012,GO:0001046,GO:0001047,GO:0001067,GO:0001666,GO:0002064,GO:0003006,GO:0003382,GO:0003674,GO:0003676,GO:0003677,GO:0003682,GO:0003690,GO:0003700,GO:0003824,GO:0005102,GO:0005488,GO:0005506,GO:0005515,GO:0005575,GO:0005622,GO:0005623,GO:0005634,GO:0005654,GO:0005694,GO:0005737,GO:0006081,GO:0006325,GO:0006355,GO:…	-	ko:K11449,ko:K15601	ko04714,ko05202,map04714,map05202	-	-	-	ko00000,ko00001,ko01000,ko03036	-	-	-	JmjC
MSTRG_6361.p24	13037.EHJ66145	2.57e-18	85.1	2D44E@1|root,2STUH@2759|Eukaryota	2759|Eukaryota	-	-	-	-	-	-	-	-	-	-	-	-	-	-	-
MSTRG_6361.p25	7029.ACYPI35784-PA	3e-20	90.5	2CZEY@1|root,2SA2Q@2759|Eukaryota,39MYG@33154|Opisthokonta,3CPHT@33208|Metazoa,3E5NR@33213|Bilateria,42AQG@6656|Arthropoda,3T03E@50557|Insecta,3ECZH@33342|Paraneoptera	7029.ACYPI35784-PA|-	S	Domain of unknown function (DUF4817)	-	-	-	-	-	-	-	-	-	-	-	-	-
MSTRG_6361.p1	7070.TC001491-PA	0.0	1098.0	COG2801@1|root,KOG0017@2759|Eukaryota,38F42@33154|Opisthokonta,3BA5H@33208|Metazoa,3CWAK@33213|Bilateria,41WI3@6656|Arthropoda,3SIRK@50557|Insecta	33208|Metazoa	O	K02A2.6-like	-	-	-	-	-	-	-	-	-	-	-	-	Baculo_F,RVT_1,rve
MSTRG_6361.p3	13037.EHJ67685	8.79e-187	585.0	KOG1075@1|root,KOG1075@2759|Eukaryota,39XVS@33154|Opisthokonta,3BM3S@33208|Metazoa,3DD47@33213|Bilateria,421YB@6656|Arthropoda,3SM8V@50557|Insecta	33208|Metazoa	S	Ribonuclease H protein	-	-	-	-	-	-	-	-	-	-	-	-	Exo_endo_phos_2,RVT_1
MSTRG_6361.p13	13037.EHJ67684	6.82e-56	196.0	KOG1075@1|root,KOG1075@2759|Eukaryota,39XVS@33154|Opisthokonta,3BM3S@33208|Metazoa,3DD47@33213|Bilateria,421YB@6656|Arthropoda,3SM8V@50557|Insecta	33208|Metazoa	S	Ribonuclease H protein	-	-	-	-	-	-	-	-	-	-	-	-	Exo_endo_phos_2,RVT_1
MSTRG_6361.p4	7070.TC001651-PA	8.74e-26	120.0	2EZ9M@1|root,2T0MN@2759|Eukaryota	2759|Eukaryota	-	-	-	-	-	-	-	-	-	-	-	-	-	-	PRE_C2HC
MSTRG_6361.p10	13037.EHJ65578	5.47e-30	124.0	2CWCS@1|root,2RU6T@2759|Eukaryota,3AUI5@33154|Opisthokonta,3C3H8@33208|Metazoa,3DKH7@33213|Bilateria,423ZB@6656|Arthropoda,3T0KW@50557|Insecta,448Q2@7088|Lepidoptera	13037.EHJ65578|-	-	-	-	-	-	-	-	-	-	-	-	-	-	-	-
MSTRG_6361.p9	6326.BUX.s00036.28	4.67e-63	207.0	KOG4740@1|root,KOG4740@2759|Eukaryota,3A4S6@33154|Opisthokonta,3BUQE@33208|Metazoa,3E551@33213|Bilateria,40FH4@6231|Nematoda,1KYF2@119089|Chromadorea	33208|Metazoa	S	proton channel activity	-	-	-	-	-	-	-	-	-	-	-	-	DDE_3
MSTRG_6361.p6	7070.TC002033-PA	3.1e-70	239.0	KOG1075@1|root,KOG1075@2759|Eukaryota,39Y6T@33154|Opisthokonta,3BEGN@33208|Metazoa,3CZ7K@33213|Bilateria,4221Z@6656|Arthropoda,3SQ77@50557|Insecta	33208|Metazoa	L	Reverse transcriptase (RNA-dependent DNA polymerase)	-	-	-	-	-	-	-	-	-	-	-	-	Exo_endo_phos_2,RVT_1
MSTRG_6361.p2	7070.TC004208-PA	3.82e-65	238.0	KOG1075@1|root,KOG1075@2759|Eukaryota,39X0S@33154|Opisthokonta,3BF48@33208|Metazoa,3D5JC@33213|Bilateria,41X08@6656|Arthropoda,3SJDR@50557|Insecta	33208|Metazoa	G	Reverse transcriptase (RNA-dependent DNA polymerase)	-	-	2.4.1.17	ko:K00699,ko:K06515	ko00040,ko00053,ko00140,ko00830,ko00860,ko00980,ko00982,ko00983,ko01100,ko01110,ko05204,ko05231,map00040,map00053,map00140,map00830,map00860,map00980,map00982,map00983,map01100,map01110,map05204,map05231	M00014,M00129	R01383,R02358,R02389,R02478,R02502,R02902,R03091,R04352,R04353,R04354,R04683,R07106,R08259,R08261,R08262,R08263,R08615,R09426,R09427,R09428	RC00005,RC00033,RC00049,RC00059,RC00078,RC00171,RC00397,RC00523,RC00529,RC00708,RC02748	ko00000,ko00001,ko00002,ko01000,ko01003,ko02000,ko04090	2.A.92.1.1	GT1	-	Exo_endo_phos_2,PRE_C2HC,RVT_1
MSTRG_6361.p14	7070.TC002039-PA	8.1e-30	117.0	KOG1075@1|root,KOG1075@2759|Eukaryota,39X0S@33154|Opisthokonta,3BF48@33208|Metazoa,3D5JC@33213|Bilateria,41X08@6656|Arthropoda,3SJDR@50557|Insecta	33208|Metazoa	G	Reverse transcriptase (RNA-dependent DNA polymerase)	-	-	2.4.1.17	ko:K00699,ko:K06515	ko00040,ko00053,ko00140,ko00830,ko00860,ko00980,ko00982,ko00983,ko01100,ko01110,ko05204,ko05231,map00040,map00053,map00140,map00830,map00860,map00980,map00982,map00983,map01100,map01110,map05204,map05231	M00014,M00129	R01383,R02358,R02389,R02478,R02502,R02902,R03091,R04352,R04353,R04354,R04683,R07106,R08259,R08261,R08262,R08263,R08615,R09426,R09427,R09428	RC00005,RC00033,RC00049,RC00059,RC00078,RC00171,RC00397,RC00523,RC00529,RC00708,RC02748	ko00000,ko00001,ko00002,ko01000,ko01003,ko02000,ko04090	2.A.92.1.1	GT1	-	Exo_endo_phos_2,PRE_C2HC,RVT_1
MSTRG_6361.p5	7918.ENSLOCP00000021884	9.54e-87	274.0	KOG1075@1|root,KOG1075@2759|Eukaryota,39TZY@33154|Opisthokonta,3BI15@33208|Metazoa,3CYKV@33213|Bilateria,487I3@7711|Chordata	33208|Metazoa	S	Reverse transcriptase (RNA-dependent DNA polymerase)	-	-	-	-	-	-	-	-	-	-	-	-	Exo_endo_phos,Exo_endo_phos_2,RVT_1
MSTRG_6371.p1	7176.CPIJ006232-PA	1.17e-25	103.0	COG0666@1|root,KOG0504@2759|Eukaryota,38CMX@33154|Opisthokonta,3BH8T@33208|Metazoa,3CZ5V@33213|Bilateria,41VG2@6656|Arthropoda,3SG82@50557|Insecta,44XET@7147|Diptera,45BY9@7148|Nematocera	33208|Metazoa	O	Rolling pebbles	TANC2	GO:0000003,GO:0000768,GO:0001655,GO:0001667,GO:0001701,GO:0002064,GO:0002065,GO:0002066,GO:0003006,GO:0003008,GO:0003674,GO:0005198,GO:0005488,GO:0005515,GO:0005575,GO:0005622,GO:0005623,GO:0005737,GO:0005912,GO:0006928,GO:0006949,GO:0006996,GO:0007010,GO:0007275,GO:0007276,GO:0007281,GO:0007292,GO:0007297,GO:0007298,GO:0007520,GO:0007610,GO:0007611,GO:0007612,GO:0007632,GO:0008150,GO:0008306,GO:…	-	-	-	-	-	-	-	-	-	-	Ank_2,Ank_4,TPR_8
MSTRG_6401.p1	7070.TC005208-PA	3.53e-113	358.0	KOG1075@1|root,KOG1075@2759|Eukaryota,39X0S@33154|Opisthokonta,3BF48@33208|Metazoa,3D5JC@33213|Bilateria,41X08@6656|Arthropoda,3SJDR@50557|Insecta	33208|Metazoa	G	Reverse transcriptase (RNA-dependent DNA polymerase)	-	-	2.4.1.17	ko:K00699,ko:K06515	ko00040,ko00053,ko00140,ko00830,ko00860,ko00980,ko00982,ko00983,ko01100,ko01110,ko05204,ko05231,map00040,map00053,map00140,map00830,map00860,map00980,map00982,map00983,map01100,map01110,map05204,map05231	M00014,M00129	R01383,R02358,R02389,R02478,R02502,R02902,R03091,R04352,R04353,R04354,R04683,R07106,R08259,R08261,R08262,R08263,R08615,R09426,R09427,R09428	RC00005,RC00033,RC00049,RC00059,RC00078,RC00171,RC00397,RC00523,RC00529,RC00708,RC02748	ko00000,ko00001,ko00002,ko01000,ko01003,ko02000,ko04090	2.A.92.1.1	GT1	-	Exo_endo_phos_2,PRE_C2HC,RVT_1
MSTRG_6437.p1	7091.BGIBMGA011353-TA	0.0	924.0	COG0507@1|root,KOG1449@1|root,KOG0987@2759|Eukaryota,KOG1449@2759|Eukaryota,38DXK@33154|Opisthokonta,3B9VF@33208|Metazoa,3CVME@33213|Bilateria,41VPU@6656|Arthropoda,3SHD3@50557|Insecta,442Z4@7088|Lepidoptera	33208|Metazoa	T	GTPase-activator protein for Rho-like GTPases	ARHGAP32	GO:0000902,GO:0000904,GO:0001650,GO:0003674,GO:0005096,GO:0005488,GO:0005515,GO:0005575,GO:0005622,GO:0005623,GO:0005634,GO:0005654,GO:0005730,GO:0005737,GO:0005794,GO:0005829,GO:0005856,GO:0005886,GO:0005938,GO:0006928,GO:0006935,GO:0007154,GO:0007165,GO:0007264,GO:0007265,GO:0007266,GO:0007275,GO:0007399,GO:0007409,GO:0007411,GO:0008047,GO:0008150,GO:0009605,GO:0009653,GO:0009966,GO:0009987,GO:…	-	ko:K17933,ko:K20647	-	-	-	-	ko00000,ko04131	-	-	-	PX,RhoGAP,SH3_2,SH3_9
MSTRG_6447.p1	34740.HMEL004470-PA	1.5e-44	164.0	2CYP3@1|root,2S5E1@2759|Eukaryota,3A2DP@33154|Opisthokonta,3BR1M@33208|Metazoa,3D7MG@33213|Bilateria,41ZG7@6656|Arthropoda,3SNMN@50557|Insecta,448VB@7088|Lepidoptera	33208|Metazoa	T	Low-density lipoprotein receptor domain class A	-	-	-	-	-	-	-	-	-	-	-	-	Ldl_recept_a
MSTRG_6474.p1	6326.BUX.s00036.28	5.92e-61	202.0	KOG4740@1|root,KOG4740@2759|Eukaryota,3A4S6@33154|Opisthokonta,3BUQE@33208|Metazoa,3E551@33213|Bilateria,40FH4@6231|Nematoda,1KYF2@119089|Chromadorea	33208|Metazoa	S	proton channel activity	-	-	-	-	-	-	-	-	-	-	-	-	DDE_3
MSTRG_6494.p2	13037.EHJ66934	4.12e-90	303.0	KOG1075@1|root,KOG1075@2759|Eukaryota	2759|Eukaryota	E	Ribonuclease H protein	-	-	-	ko:K12562,ko:K15326	ko04144,ko04666,map04144,map04666	-	-	-	ko00000,ko00001,ko03016,ko04131	-	-	-	Exo_endo_phos_2,RVT_1,RVT_3
MSTRG_6494.p4	13037.EHJ65578	1.87e-31	129.0	2CWCS@1|root,2RU6T@2759|Eukaryota,3AUI5@33154|Opisthokonta,3C3H8@33208|Metazoa,3DKH7@33213|Bilateria,423ZB@6656|Arthropoda,3T0KW@50557|Insecta,448Q2@7088|Lepidoptera	13037.EHJ65578|-	-	-	-	-	-	-	-	-	-	-	-	-	-	-	-
MSTRG_6494.p10	13037.EHJ66145	1.23e-27	110.0	2D44E@1|root,2STUH@2759|Eukaryota	2759|Eukaryota	-	-	-	-	-	-	-	-	-	-	-	-	-	-	-
MSTRG_6494.p1	13037.EHJ67685	5.27e-246	742.0	KOG1075@1|root,KOG1075@2759|Eukaryota,39XVS@33154|Opisthokonta,3BM3S@33208|Metazoa,3DD47@33213|Bilateria,421YB@6656|Arthropoda,3SM8V@50557|Insecta	33208|Metazoa	S	Ribonuclease H protein	-	-	-	-	-	-	-	-	-	-	-	-	Exo_endo_phos_2,RVT_1
MSTRG_6494.p3	13037.EHJ67684	5.5e-96	308.0	KOG1075@1|root,KOG1075@2759|Eukaryota,39XVS@33154|Opisthokonta,3BM3S@33208|Metazoa,3DD47@33213|Bilateria,421YB@6656|Arthropoda,3SM8V@50557|Insecta	33208|Metazoa	S	Ribonuclease H protein	-	-	-	-	-	-	-	-	-	-	-	-	Exo_endo_phos_2,RVT_1
MSTRG_6571.p1	7091.BGIBMGA008141-TA	2.11e-270	744.0	COG2272@1|root,KOG1516@2759|Eukaryota,39WD4@33154|Opisthokonta,3C7VA@33208|Metazoa,3DNVW@33213|Bilateria,42554@6656|Arthropoda,3SX4B@50557|Insecta,443D0@7088|Lepidoptera	33208|Metazoa	G	Carboxylesterase family	-	-	-	-	-	-	-	-	-	-	-	-	COesterase
MSTRG_6574.p8	13037.EHJ77974	4.62e-29	122.0	2EZ9M@1|root,2T0MN@2759|Eukaryota,3AURV@33154|Opisthokonta,3CBXI@33208|Metazoa,3DT78@33213|Bilateria,423RP@6656|Arthropoda,3SYTP@50557|Insecta,447WS@7088|Lepidoptera	33208|Metazoa	-	-	-	-	-	-	-	-	-	-	-	-	-	-	PRE_C2HC
MSTRG_6574.p10	13037.EHJ69863	2.36e-88	271.0	2EHPE@1|root,2SNAA@2759|Eukaryota,3A991@33154|Opisthokonta,3BW52@33208|Metazoa,3DG5U@33213|Bilateria,423I6@6656|Arthropoda,3SQZP@50557|Insecta,44AAR@7088|Lepidoptera	33208|Metazoa	-	-	-	-	-	-	-	-	-	-	-	-	-	-	-
MSTRG_6574.p4	7070.TC005208-PA	7.09e-137	426.0	KOG1075@1|root,KOG1075@2759|Eukaryota,39X0S@33154|Opisthokonta,3BF48@33208|Metazoa,3D5JC@33213|Bilateria,41X08@6656|Arthropoda,3SJDR@50557|Insecta	33208|Metazoa	G	Reverse transcriptase (RNA-dependent DNA polymerase)	-	-	2.4.1.17	ko:K00699,ko:K06515	ko00040,ko00053,ko00140,ko00830,ko00860,ko00980,ko00982,ko00983,ko01100,ko01110,ko05204,ko05231,map00040,map00053,map00140,map00830,map00860,map00980,map00982,map00983,map01100,map01110,map05204,map05231	M00014,M00129	R01383,R02358,R02389,R02478,R02502,R02902,R03091,R04352,R04353,R04354,R04683,R07106,R08259,R08261,R08262,R08263,R08615,R09426,R09427,R09428	RC00005,RC00033,RC00049,RC00059,RC00078,RC00171,RC00397,RC00523,RC00529,RC00708,RC02748	ko00000,ko00001,ko00002,ko01000,ko01003,ko02000,ko04090	2.A.92.1.1	GT1	-	Exo_endo_phos_2,PRE_C2HC,RVT_1
MSTRG_6574.p11	7091.BGIBMGA008138-TA	2.11e-170	476.0	COG1028@1|root,KOG0725@2759|Eukaryota,38BUC@33154|Opisthokonta,3BC34@33208|Metazoa,3D09G@33213|Bilateria,41XDM@6656|Arthropoda,3SIYY@50557|Insecta	33208|Metazoa	Q	Oxidoreductase activity. It is involved in the biological process described with metabolic process	-	-	-	-	-	-	-	-	-	-	-	-	adh_short_C2
MSTRG_6574.p6	13037.EHJ67685	1.64e-186	577.0	KOG1075@1|root,KOG1075@2759|Eukaryota,39XVS@33154|Opisthokonta,3BM3S@33208|Metazoa,3DD47@33213|Bilateria,421YB@6656|Arthropoda,3SM8V@50557|Insecta	33208|Metazoa	S	Ribonuclease H protein	-	-	-	-	-	-	-	-	-	-	-	-	Exo_endo_phos_2,RVT_1
MSTRG_6574.p3	7029.ACYPI062240-PA	3.07e-108	354.0	KOG1075@1|root,KOG1075@2759|Eukaryota,39X0S@33154|Opisthokonta,3BF48@33208|Metazoa,3D5JC@33213|Bilateria,41X08@6656|Arthropoda,3SJDR@50557|Insecta	33208|Metazoa	G	Reverse transcriptase (RNA-dependent DNA polymerase)	-	-	2.4.1.17	ko:K00699,ko:K06515	ko00040,ko00053,ko00140,ko00830,ko00860,ko00980,ko00982,ko00983,ko01100,ko01110,ko05204,ko05231,map00040,map00053,map00140,map00830,map00860,map00980,map00982,map00983,map01100,map01110,map05204,map05231	M00014,M00129	R01383,R02358,R02389,R02478,R02502,R02902,R03091,R04352,R04353,R04354,R04683,R07106,R08259,R08261,R08262,R08263,R08615,R09426,R09427,R09428	RC00005,RC00033,RC00049,RC00059,RC00078,RC00171,RC00397,RC00523,RC00529,RC00708,RC02748	ko00000,ko00001,ko00002,ko01000,ko01003,ko02000,ko04090	2.A.92.1.1	GT1	-	Exo_endo_phos_2,PRE_C2HC,RVT_1
MSTRG_6574.p28	31234.CRE26771	4.52e-10	63.9	KOG4740@1|root,KOG4740@2759|Eukaryota,3A4S6@33154|Opisthokonta,3BUQE@33208|Metazoa,3E551@33213|Bilateria,40FH4@6231|Nematoda,1KYF2@119089|Chromadorea,414KC@6236|Rhabditida	33208|Metazoa	S	proton channel activity	-	-	-	-	-	-	-	-	-	-	-	-	-
MSTRG_6574.p14	13037.EHJ76593	4.27e-90	280.0	KOG1075@1|root,KOG1075@2759|Eukaryota,3AMJI@33154|Opisthokonta,3BZUQ@33208|Metazoa,3DG46@33213|Bilateria,422D1@6656|Arthropoda,3SR39@50557|Insecta	33208|Metazoa	S	Endonuclease/Exonuclease/phosphatase family	-	-	-	-	-	-	-	-	-	-	-	-	Exo_endo_phos_2
MSTRG_6574.p17	7091.BGIBMGA008138-TA	5.28e-46	158.0	COG1028@1|root,KOG0725@2759|Eukaryota,38BUC@33154|Opisthokonta,3BC34@33208|Metazoa,3D09G@33213|Bilateria,41XDM@6656|Arthropoda,3SIYY@50557|Insecta	33208|Metazoa	Q	Oxidoreductase activity. It is involved in the biological process described with metabolic process	-	-	-	-	-	-	-	-	-	-	-	-	adh_short_C2
MSTRG_6574.p2	7091.BGIBMGA000159-TA	1.83e-101	328.0	2BNS1@1|root,2S1Q7@2759|Eukaryota,3A48Y@33154|Opisthokonta,3CP8W@33208|Metazoa,3E5DG@33213|Bilateria	33208|Metazoa	-	-	-	-	-	-	-	-	-	-	-	-	-	-	-
MSTRG_6574.p19	34740.HMEL017609-PA	6.8e-33	130.0	KOG3700@1|root,KOG3700@2759|Eukaryota,3AEU4@33154|Opisthokonta,3BXQY@33208|Metazoa,3DDJ6@33213|Bilateria,42283@6656|Arthropoda,3SXIU@50557|Insecta,4450M@7088|Lepidoptera	33208|Metazoa	S	transferase activity, transferring acyl groups other than amino-acyl groups	-	GO:0003008,GO:0007600,GO:0008150,GO:0019233,GO:0032501,GO:0050877	-	-	-	-	-	-	-	-	-	-	Acyl_transf_3
MSTRG_6574.p7	13037.EHJ77974	6.98e-30	124.0	2EZ9M@1|root,2T0MN@2759|Eukaryota,3AURV@33154|Opisthokonta,3CBXI@33208|Metazoa,3DT78@33213|Bilateria,423RP@6656|Arthropoda,3SYTP@50557|Insecta,447WS@7088|Lepidoptera	33208|Metazoa	-	-	-	-	-	-	-	-	-	-	-	-	-	-	PRE_C2HC
MSTRG_6574.p5	13037.EHJ67413	2.02e-263	746.0	KOG1075@1|root,KOG1075@2759|Eukaryota,39URR@33154|Opisthokonta,3BNQ4@33208|Metazoa,3D5MM@33213|Bilateria,42CG7@6656|Arthropoda,3SQZR@50557|Insecta,449N2@7088|Lepidoptera	33208|Metazoa	S	Reverse transcriptase (RNA-dependent DNA polymerase)	-	-	-	-	-	-	-	-	-	-	-	-	RVT_1
MSTRG_6574.p1	13037.EHJ67685	0.0	1026.0	KOG1075@1|root,KOG1075@2759|Eukaryota,39XVS@33154|Opisthokonta,3BM3S@33208|Metazoa,3DD47@33213|Bilateria,421YB@6656|Arthropoda,3SM8V@50557|Insecta	33208|Metazoa	S	Ribonuclease H protein	-	-	-	-	-	-	-	-	-	-	-	-	Exo_endo_phos_2,RVT_1
MSTRG_6574.p22	13037.EHJ75640	2.61e-19	86.7	2D5J9@1|root,2SYRK@2759|Eukaryota	2759|Eukaryota	-	-	-	-	-	-	-	-	-	-	-	-	-	-	-
MSTRG_6598.p2	7091.BGIBMGA011034-TA	2.4e-59	203.0	COG4886@1|root,KOG4641@2759|Eukaryota,39T87@33154|Opisthokonta,3BDF7@33208|Metazoa,3CZQ7@33213|Bilateria	33208|Metazoa	T	positive regulation of type III interferon production	-	-	-	-	-	-	-	-	-	-	-	-	LRR_5,LRR_8,TIR,TIR_2
MSTRG_6598.p1	34740.HMEL012162-PA	7.51e-277	805.0	COG2110@1|root,KOG1075@1|root,KOG1075@2759|Eukaryota,KOG2633@2759|Eukaryota,38FDD@33154|Opisthokonta,3BB0M@33208|Metazoa,3CW6H@33213|Bilateria,41U7K@6656|Arthropoda,3SI3Z@50557|Insecta,448DX@7088|Lepidoptera	33208|Metazoa	BK	Divergent CRAL/TRIO domain	GDAP2	GO:0001101,GO:0008150,GO:0010033,GO:0032526,GO:0033993,GO:0042221,GO:0050896,GO:1901700	-	-	-	-	-	-	-	-	-	-	CRAL_TRIO_2,Macro
MSTRG_6658.p1	7091.BGIBMGA000075-TA	2.16e-240	672.0	2E0E6@1|root,2S7UV@2759|Eukaryota,3AA13@33154|Opisthokonta,3BUMV@33208|Metazoa,3DBB1@33213|Bilateria,4279I@6656|Arthropoda,3SPPV@50557|Insecta,441BP@7088|Lepidoptera	33208|Metazoa	-	-	-	-	-	-	-	-	-	-	-	-	-	-	-
MSTRG_6674.p1	7091.BGIBMGA000067-TA	6.27e-65	207.0	KOG3515@1|root,KOG3515@2759|Eukaryota,38FU7@33154|Opisthokonta,3BNDX@33208|Metazoa,3D3GB@33213|Bilateria,41XDJ@6656|Arthropoda,3SH1W@50557|Insecta,4465I@7088|Lepidoptera	33208|Metazoa	S	Immunoglobulin	nrm	GO:0005575,GO:0005623,GO:0005886,GO:0007275,GO:0007399,GO:0008037,GO:0008038,GO:0008039,GO:0008150,GO:0009987,GO:0016020,GO:0022008,GO:0030154,GO:0030182,GO:0032501,GO:0032502,GO:0044464,GO:0048468,GO:0048666,GO:0048699,GO:0048731,GO:0048856,GO:0048869,GO:0071944	-	-	-	-	-	-	-	-	-	-	C2-set_2,Ig_2,Ig_3,V-set,ig
MSTRG_6685.p1	7091.BGIBMGA009574-TA	5.05e-100	313.0	2D8YB@1|root,2TC2D@2759|Eukaryota,397FR@33154|Opisthokonta,3CBRS@33208|Metazoa,3DT18@33213|Bilateria,42943@6656|Arthropoda,3SYM2@50557|Insecta,447M5@7088|Lepidoptera	33208|Metazoa	-	-	-	-	-	-	-	-	-	-	-	-	-	-	Myb_DNA-bind_2
MSTRG_671.p1	7091.BGIBMGA013783-TA	1.04e-75	244.0	KOG3913@1|root,KOG3913@2759|Eukaryota,38FGN@33154|Opisthokonta,3BA3V@33208|Metazoa,3CS34@33213|Bilateria,41U91@6656|Arthropoda,3SGX5@50557|Insecta,44415@7088|Lepidoptera	33208|Metazoa	T	Ligand for members of the frizzled family of seven transmembrane receptors	WNT5B	GO:0000003,GO:0000165,GO:0000187,GO:0000578,GO:0000902,GO:0000904,GO:0001067,GO:0001101,GO:0001501,GO:0001525,GO:0001558,GO:0001568,GO:0001654,GO:0001655,GO:0001664,GO:0001667,GO:0001702,GO:0001704,GO:0001707,GO:0001708,GO:0001736,GO:0001738,GO:0001756,GO:0001763,GO:0001817,GO:0001819,GO:0001837,GO:0001838,GO:0001841,GO:0001843,GO:0001932,GO:0001934,GO:0001936,GO:0001938,GO:0001944,GO:0001945,GO:…	-	ko:K00444	ko04150,ko04310,ko04360,ko04390,ko04550,ko04916,ko04934,ko05165,ko05166,ko05200,ko05205,ko05217,ko05224,ko05225,ko05226,map04150,map04310,map04360,map04390,map04550,map04916,map04934,map05165,map05166,map05200,map05205,map05217,map05224,map05225,map05226	M00677	-	-	ko00000,ko00001,ko00002,ko00536	-	-	-	wnt
MSTRG_6734.p1	13037.EHJ75640	3.27e-20	87.8	2D5J9@1|root,2SYRK@2759|Eukaryota	2759|Eukaryota	-	-	-	-	-	-	-	-	-	-	-	-	-	-	-
MSTRG_6743.p1	7091.BGIBMGA008773-TA	4.23e-189	534.0	KOG1721@1|root,KOG1721@2759|Eukaryota,39I97@33154|Opisthokonta,3CN26@33208|Metazoa,3E3QH@33213|Bilateria,42CP8@6656|Arthropoda,3SXF7@50557|Insecta,444P9@7088|Lepidoptera	33208|Metazoa	S	C2H2-type zinc finger	-	-	-	-	-	-	-	-	-	-	-	-	zf-AD,zf-C2H2,zf-C2H2_6
MSTRG_6744.p2	7091.BGIBMGA008768-TA	1.9e-60	189.0	COG1528@1|root,KOG2332@2759|Eukaryota,3A1AN@33154|Opisthokonta,3BPJJ@33208|Metazoa,3D70J@33213|Bilateria,41YMZ@6656|Arthropoda,3SM4N@50557|Insecta,4467R@7088|Lepidoptera	33208|Metazoa	P	Stores iron in a soluble, non-toxic, readily available form. Important for iron homeostasis. Iron is taken up in the ferrous form and deposited as ferric hydroxides after oxidation	FTHL17	GO:0000041,GO:0003674,GO:0005488,GO:0005506,GO:0005575,GO:0005576,GO:0005622,GO:0005623,GO:0005737,GO:0005739,GO:0005794,GO:0006810,GO:0006811,GO:0006812,GO:0006826,GO:0006873,GO:0006875,GO:0006879,GO:0006880,GO:0007275,GO:0008043,GO:0008150,GO:0008198,GO:0008283,GO:0009605,GO:0009607,GO:0009620,GO:0009636,GO:0009791,GO:0009987,GO:0010035,GO:0010038,GO:0010039,GO:0012505,GO:0019725,GO:0030001,GO:…	1.16.3.2	ko:K00522	ko04216,ko04217,ko04978,map04216,map04217,map04978	-	-	-	ko00000,ko00001,ko01000,ko04147	-	-	-	Ferritin
MSTRG_6763.p1	7070.TC005062-PA	4.27e-191	563.0	KOG1075@1|root,KOG1075@2759|Eukaryota,39X6K@33154|Opisthokonta,3BK4A@33208|Metazoa,3CYZ9@33213|Bilateria,41X3S@6656|Arthropoda,3SHIN@50557|Insecta	33208|Metazoa	S	reverse transcriptase	-	-	-	-	-	-	-	-	-	-	-	-	RVT_1
MSTRG_6794.p4	31234.CRE26771	6.61e-14	74.3	KOG4740@1|root,KOG4740@2759|Eukaryota,3A4S6@33154|Opisthokonta,3BUQE@33208|Metazoa,3E551@33213|Bilateria,40FH4@6231|Nematoda,1KYF2@119089|Chromadorea,414KC@6236|Rhabditida	33208|Metazoa	S	proton channel activity	-	-	-	-	-	-	-	-	-	-	-	-	-
MSTRG_6794.p5	10224.XP_006814515.1	2.95e-17	82.0	2E1KV@1|root,2S8XH@2759|Eukaryota,3ABH7@33154|Opisthokonta,3BW2P@33208|Metazoa	33208|Metazoa	-	-	-	-	-	-	-	-	-	-	-	-	-	-	RVT_1
MSTRG_6794.p2	6326.BUX.s00036.28	1.87e-42	150.0	KOG4740@1|root,KOG4740@2759|Eukaryota,3A4S6@33154|Opisthokonta,3BUQE@33208|Metazoa,3E551@33213|Bilateria,40FH4@6231|Nematoda,1KYF2@119089|Chromadorea	33208|Metazoa	S	proton channel activity	-	-	-	-	-	-	-	-	-	-	-	-	DDE_3
MSTRG_6794.p1	482537.XP_008562767.1	3.58e-27	108.0	COG5059@1|root,KOG4280@2759|Eukaryota,39M8E@33154|Opisthokonta,3BA0S@33208|Metazoa,3CRJG@33213|Bilateria,480MR@7711|Chordata,4903N@7742|Vertebrata,3J67K@40674|Mammalia,35CFC@314146|Euarchontoglires	33208|Metazoa	Z	Belongs to the TRAFAC class myosin-kinesin ATPase superfamily. Kinesin family	KIF3A	GO:0000226,GO:0000902,GO:0000904,GO:0002376,GO:0002478,GO:0002495,GO:0002504,GO:0003008,GO:0003674,GO:0003774,GO:0003777,GO:0003824,GO:0005488,GO:0005515,GO:0005575,GO:0005622,GO:0005623,GO:0005737,GO:0005768,GO:0005769,GO:0005813,GO:0005814,GO:0005815,GO:0005829,GO:0005856,GO:0005871,GO:0005875,GO:0005886,GO:0005912,GO:0005929,GO:0005930,GO:0006810,GO:0006890,GO:0006928,GO:0006935,GO:0006996,GO:…	-	ko:K10394,ko:K20198	ko04340,map04340	-	-	-	ko00000,ko00001,ko04812	-	-	-	Kinesin
MSTRG_6811.p4	6087.XP_002161634.2	9.22e-34	128.0	KOG4740@1|root,KOG4740@2759|Eukaryota,3A4S6@33154|Opisthokonta,3BS37@33208|Metazoa	33208|Metazoa	S	proton channel activity	-	-	-	-	-	-	-	-	-	-	-	-	DUF4817,HTH_24
MSTRG_6811.p1	34740.HMEL012162-PA	6.73e-192	580.0	COG2110@1|root,KOG1075@1|root,KOG1075@2759|Eukaryota,KOG2633@2759|Eukaryota,38FDD@33154|Opisthokonta,3BB0M@33208|Metazoa,3CW6H@33213|Bilateria,41U7K@6656|Arthropoda,3SI3Z@50557|Insecta,448DX@7088|Lepidoptera	33208|Metazoa	BK	Divergent CRAL/TRIO domain	GDAP2	GO:0001101,GO:0008150,GO:0010033,GO:0032526,GO:0033993,GO:0042221,GO:0050896,GO:1901700	-	-	-	-	-	-	-	-	-	-	CRAL_TRIO_2,Macro
MSTRG_6827.p2	69319.XP_008557768.1	3.19e-46	172.0	2CWTA@1|root,2RV75@2759|Eukaryota,38WQJ@33154|Opisthokonta,3C6CU@33208|Metazoa,3DME6@33213|Bilateria,42CM4@6656|Arthropoda,3SY8M@50557|Insecta,46MJ3@7399|Hymenoptera	69319.XP_008557768.1|-	-	-	-	-	-	-	-	-	-	-	-	-	-	-	-
MSTRG_6827.p4	69319.XP_008557768.1	3.36e-12	73.2	2CWTA@1|root,2RV75@2759|Eukaryota,38WQJ@33154|Opisthokonta,3C6CU@33208|Metazoa,3DME6@33213|Bilateria,42CM4@6656|Arthropoda,3SY8M@50557|Insecta,46MJ3@7399|Hymenoptera	69319.XP_008557768.1|-	-	-	-	-	-	-	-	-	-	-	-	-	-	-	-
MSTRG_6827.p1	69319.XP_008557768.1	3.19e-46	172.0	2CWTA@1|root,2RV75@2759|Eukaryota,38WQJ@33154|Opisthokonta,3C6CU@33208|Metazoa,3DME6@33213|Bilateria,42CM4@6656|Arthropoda,3SY8M@50557|Insecta,46MJ3@7399|Hymenoptera	69319.XP_008557768.1|-	-	-	-	-	-	-	-	-	-	-	-	-	-	-	-
MSTRG_6827.p3	7091.BGIBMGA013783-TA	2.41e-74	242.0	KOG3913@1|root,KOG3913@2759|Eukaryota,38FGN@33154|Opisthokonta,3BA3V@33208|Metazoa,3CS34@33213|Bilateria,41U91@6656|Arthropoda,3SGX5@50557|Insecta,44415@7088|Lepidoptera	33208|Metazoa	T	Ligand for members of the frizzled family of seven transmembrane receptors	WNT5B	GO:0000003,GO:0000165,GO:0000187,GO:0000578,GO:0000902,GO:0000904,GO:0001067,GO:0001101,GO:0001501,GO:0001525,GO:0001558,GO:0001568,GO:0001654,GO:0001655,GO:0001664,GO:0001667,GO:0001702,GO:0001704,GO:0001707,GO:0001708,GO:0001736,GO:0001738,GO:0001756,GO:0001763,GO:0001817,GO:0001819,GO:0001837,GO:0001838,GO:0001841,GO:0001843,GO:0001932,GO:0001934,GO:0001936,GO:0001938,GO:0001944,GO:0001945,GO:…	-	ko:K00444	ko04150,ko04310,ko04360,ko04390,ko04550,ko04916,ko04934,ko05165,ko05166,ko05200,ko05205,ko05217,ko05224,ko05225,ko05226,map04150,map04310,map04360,map04390,map04550,map04916,map04934,map05165,map05166,map05200,map05205,map05217,map05224,map05225,map05226	M00677	-	-	ko00000,ko00001,ko00002,ko00536	-	-	-	wnt
MSTRG_6830.p3	6087.XP_002161634.2	6.39e-42	151.0	KOG4740@1|root,KOG4740@2759|Eukaryota,3A4S6@33154|Opisthokonta,3BS37@33208|Metazoa	33208|Metazoa	S	proton channel activity	-	-	-	-	-	-	-	-	-	-	-	-	DUF4817,HTH_24
MSTRG_6830.p2	69319.XP_008557768.1	6.47e-47	172.0	2CWTA@1|root,2RV75@2759|Eukaryota,38WQJ@33154|Opisthokonta,3C6CU@33208|Metazoa,3DME6@33213|Bilateria,42CM4@6656|Arthropoda,3SY8M@50557|Insecta,46MJ3@7399|Hymenoptera	69319.XP_008557768.1|-	-	-	-	-	-	-	-	-	-	-	-	-	-	-	-
MSTRG_6830.p1	69319.XP_008557768.1	1.5e-77	262.0	2CWTA@1|root,2RV75@2759|Eukaryota,38WQJ@33154|Opisthokonta,3C6CU@33208|Metazoa,3DME6@33213|Bilateria,42CM4@6656|Arthropoda,3SY8M@50557|Insecta,46MJ3@7399|Hymenoptera	69319.XP_008557768.1|-	-	-	-	-	-	-	-	-	-	-	-	-	-	-	-
MSTRG_6840.p1	7070.TC010212-PA	0.0	1035.0	COG2801@1|root,KOG0017@2759|Eukaryota,38F42@33154|Opisthokonta,3BI8I@33208|Metazoa,3D5CW@33213|Bilateria,4224Q@6656|Arthropoda,3SQKC@50557|Insecta	33208|Metazoa	L	retrotransposable element Tf2 155 kDa protein type 1-like	-	-	-	-	-	-	-	-	-	-	-	-	RVT_1,rve
MSTRG_6862.p1	7070.TC001939-PA	6.08e-54	209.0	KOG1075@1|root,KOG3599@1|root,KOG1075@2759|Eukaryota,KOG3599@2759|Eukaryota,3AB3G@33154|Opisthokonta,3BQKC@33208|Metazoa,3D77Y@33213|Bilateria,42261@6656|Arthropoda,3SQT9@50557|Insecta	33208|Metazoa	S	Reverse transcriptase (RNA-dependent DNA polymerase)	-	-	-	-	-	-	-	-	-	-	-	-	RVT_1
MSTRG_6880.p1	7668.SPU_019521-tr	1.82e-50	183.0	KOG1075@1|root,KOG1075@2759|Eukaryota,39Y6T@33154|Opisthokonta,3BEGN@33208|Metazoa,3CZ7K@33213|Bilateria	33208|Metazoa	G	positive regulation of TOR signaling	-	-	-	-	-	-	-	-	-	-	-	-	Exo_endo_phos_2,RVT_1
MSTRG_6880.p2	7029.ACYPI50219-PA	6.19e-118	378.0	KOG1075@1|root,KOG1075@2759|Eukaryota,39X0S@33154|Opisthokonta,3BF48@33208|Metazoa,3D5JC@33213|Bilateria,41X08@6656|Arthropoda,3SJDR@50557|Insecta	33208|Metazoa	G	Reverse transcriptase (RNA-dependent DNA polymerase)	-	-	2.4.1.17	ko:K00699,ko:K06515	ko00040,ko00053,ko00140,ko00830,ko00860,ko00980,ko00982,ko00983,ko01100,ko01110,ko05204,ko05231,map00040,map00053,map00140,map00830,map00860,map00980,map00982,map00983,map01100,map01110,map05204,map05231	M00014,M00129	R01383,R02358,R02389,R02478,R02502,R02902,R03091,R04352,R04353,R04354,R04683,R07106,R08259,R08261,R08262,R08263,R08615,R09426,R09427,R09428	RC00005,RC00033,RC00049,RC00059,RC00078,RC00171,RC00397,RC00523,RC00529,RC00708,RC02748	ko00000,ko00001,ko00002,ko01000,ko01003,ko02000,ko04090	2.A.92.1.1	GT1	-	Exo_endo_phos_2,PRE_C2HC,RVT_1
MSTRG_6903.p1	7897.ENSLACP00000016254	1.33e-117	365.0	KOG1075@1|root,KOG1075@2759|Eukaryota,39TZY@33154|Opisthokonta,3BI15@33208|Metazoa,3CYKV@33213|Bilateria,487I3@7711|Chordata,4962T@7742|Vertebrata	33208|Metazoa	S	Reverse transcriptase (RNA-dependent DNA polymerase)	-	-	-	-	-	-	-	-	-	-	-	-	Exo_endo_phos,Exo_endo_phos_2,RVT_1
MSTRG_6906.p1	7091.BGIBMGA012170-TA	4.57e-71	221.0	KOG0800@1|root,KOG0800@2759|Eukaryota	2759|Eukaryota	O	ubiquitin-protein transferase activity	-	-	2.3.2.27	ko:K19041	-	-	-	-	ko00000,ko01000,ko04121	-	-	-	zf-RING_11,zf-RING_2
MSTRG_6925.p10	34740.HMEL004485-PA	3.97e-48	163.0	KOG0694@1|root,KOG0694@2759|Eukaryota,38B5Z@33154|Opisthokonta,3BDW7@33208|Metazoa,3CRM6@33213|Bilateria,41W4F@6656|Arthropoda,3SHHZ@50557|Insecta,444UW@7088|Lepidoptera	33208|Metazoa	T	Protein kinase C terminal domain	-	GO:0003002,GO:0003008,GO:0003674,GO:0003824,GO:0004672,GO:0004674,GO:0004697,GO:0005575,GO:0005622,GO:0005623,GO:0005886,GO:0006464,GO:0006468,GO:0006793,GO:0006796,GO:0006807,GO:0006996,GO:0007030,GO:0007275,GO:0007389,GO:0007610,GO:0007611,GO:0007613,GO:0007616,GO:0008150,GO:0008152,GO:0008285,GO:0009636,GO:0009798,GO:0009950,GO:0009953,GO:0009987,GO:0010033,GO:0010256,GO:0016020,GO:0016043,GO:…	2.7.11.13	ko:K18050	ko04022,ko04071,ko04270,ko04371,ko04530,ko04666,ko04750,ko04925,ko04930,ko04931,ko04933,ko05206,map04022,map04071,map04270,map04371,map04530,map04666,map04750,map04925,map04930,map04931,map04933,map05206	-	-	-	ko00000,ko00001,ko01000,ko01001	-	-	-	C1_1,C2,Pkinase,Pkinase_C
MSTRG_6958.p3	51511.ENSCSAVP00000005112	3.78e-20	86.7	COG5076@1|root,KOG1245@2759|Eukaryota,39E4Z@33154|Opisthokonta,3BC80@33208|Metazoa,3CW6X@33213|Bilateria,4837R@7711|Chordata	33208|Metazoa	B	DNA-dependent DNA replication	BAZ1A	GO:0000228,GO:0000785,GO:0000790,GO:0001672,GO:0003674,GO:0003676,GO:0003677,GO:0003824,GO:0005488,GO:0005515,GO:0005575,GO:0005622,GO:0005623,GO:0005634,GO:0005694,GO:0006139,GO:0006259,GO:0006260,GO:0006261,GO:0006323,GO:0006325,GO:0006333,GO:0006334,GO:0006338,GO:0006355,GO:0006357,GO:0006725,GO:0006807,GO:0006996,GO:0007275,GO:0007399,GO:0008150,GO:0008152,GO:0008623,GO:0009058,GO:0009059,GO:…	-	ko:K11655	-	-	-	-	ko00000,ko03036	-	-	-	Bromodomain,DDT,PHD,WAC_Acf1_DNA_bd,WHIM1,WSD
MSTRG_7057.p1	7091.BGIBMGA004910-TA	3.89e-171	478.0	KOG1693@1|root,KOG3287@2759|Eukaryota,38PM9@33154|Opisthokonta,3BE8B@33208|Metazoa,3D3TW@33213|Bilateria,41YUH@6656|Arthropoda,3SM86@50557|Insecta,444S8@7088|Lepidoptera	33208|Metazoa	U	emp24/gp25L/p24 family/GOLD	-	GO:0000137,GO:0002790,GO:0003674,GO:0005215,GO:0005575,GO:0005622,GO:0005623,GO:0005737,GO:0005783,GO:0005793,GO:0005794,GO:0005795,GO:0006810,GO:0006888,GO:0007154,GO:0007267,GO:0008104,GO:0008150,GO:0009306,GO:0009987,GO:0012505,GO:0015031,GO:0015833,GO:0016020,GO:0016021,GO:0016192,GO:0023052,GO:0023061,GO:0031224,GO:0031984,GO:0031985,GO:0032940,GO:0033036,GO:0042886,GO:0043226,GO:0043227,GO:…	-	ko:K14825	-	-	-	-	ko00000,ko02000,ko03009,ko04131	9.B.188	-	-	EMP24_GP25L
MSTRG_7068.p1	7668.SPU_019521-tr	6.88e-51	187.0	KOG1075@1|root,KOG1075@2759|Eukaryota,39Y6T@33154|Opisthokonta,3BEGN@33208|Metazoa,3CZ7K@33213|Bilateria	33208|Metazoa	G	positive regulation of TOR signaling	-	-	-	-	-	-	-	-	-	-	-	-	Exo_endo_phos_2,RVT_1
MSTRG_7075.p1	13037.EHJ73416	1.58e-286	844.0	KOG1075@1|root,KOG1075@2759|Eukaryota,3A278@33154|Opisthokonta,3BQC7@33208|Metazoa,3D3FI@33213|Bilateria,41V5R@6656|Arthropoda,3SINZ@50557|Insecta	33208|Metazoa	S	RNase H	-	-	-	-	-	-	-	-	-	-	-	-	Exo_endo_phos_2,RNase_H,RVT_1
MSTRG_7075.p8	7029.ACYPI47485-PA	2.43e-65	202.0	2B4CP@1|root,2S0GP@2759|Eukaryota,3A33R@33154|Opisthokonta,3BQUW@33208|Metazoa	33208|Metazoa	-	-	-	-	-	-	-	-	-	-	-	-	-	-	DUF4817
MSTRG_7075.p2	7029.ACYPI43115-PA	1.84e-25	116.0	KOG1075@1|root,KOG1075@2759|Eukaryota,3AB3G@33154|Opisthokonta,3BQKC@33208|Metazoa,3D77Y@33213|Bilateria,42261@6656|Arthropoda,3SSCY@50557|Insecta	33208|Metazoa	S	Reverse transcriptase (RNA-dependent DNA polymerase)	-	-	-	ko:K10577	ko03013,ko04064,ko04120,ko05206,map03013,map04064,map04120,map05206	M00427	-	-	ko00000,ko00001,ko00002,ko03019,ko04121	-	-	-	RVT_1
MSTRG_7083.p1	10224.XP_006814043.1	1.44e-55	191.0	KOG3629@1|root,KOG3542@2759|Eukaryota,38F50@33154|Opisthokonta,3B985@33208|Metazoa,3CV99@33213|Bilateria	33208|Metazoa	T	Rap guanyl-nucleotide exchange factor activity	RAPGEF2	GO:0000003,GO:0000165,GO:0000166,GO:0001568,GO:0001654,GO:0001664,GO:0001700,GO:0001764,GO:0001885,GO:0001932,GO:0001934,GO:0001944,GO:0002009,GO:0002064,GO:0002165,GO:0002376,GO:0002520,GO:0003006,GO:0003158,GO:0003674,GO:0005085,GO:0005088,GO:0005096,GO:0005102,GO:0005488,GO:0005509,GO:0005515,GO:0005543,GO:0005575,GO:0005622,GO:0005623,GO:0005737,GO:0005768,GO:0005770,GO:0005813,GO:0005815,GO:…	-	ko:K08018,ko:K08020	ko04010,ko04015,ko04530,map04010,map04015,map04530	-	-	-	ko00000,ko00001	-	-	-	PDZ,RA,RasGEF,RasGEF_N,cNMP_binding
MSTRG_7103.p1	7091.BGIBMGA005011-TA	5.26e-78	234.0	2E9P2@1|root,2T79S@2759|Eukaryota,391HJ@33154|Opisthokonta,3C73G@33208|Metazoa,3DN3K@33213|Bilateria,424IN@6656|Arthropoda,3STTC@50557|Insecta,449VK@7088|Lepidoptera	33208|Metazoa	-	-	-	-	-	-	-	-	-	-	-	-	-	-	-
MSTRG_712.p1	7091.BGIBMGA006055-TA	1.46e-140	408.0	COG1804@1|root,KOG4102@1|root,KOG3957@2759|Eukaryota,KOG4102@2759|Eukaryota,38CWZ@33154|Opisthokonta,3BB7M@33208|Metazoa,3D0JC@33213|Bilateria,41VJC@6656|Arthropoda,3SKDN@50557|Insecta,4443C@7088|Lepidoptera	33208|Metazoa	I	CoA-transferase family III	SUGCT	GO:0003674,GO:0003824,GO:0005575,GO:0005622,GO:0005623,GO:0005737,GO:0005739,GO:0008410,GO:0016740,GO:0016782,GO:0043226,GO:0043227,GO:0043229,GO:0043231,GO:0044424,GO:0044444,GO:0044464,GO:0047369	2.8.3.13	ko:K18703	-	-	-	-	ko00000,ko01000	-	-	-	CoA_transf_3
MSTRG_7388.p2	34740.HMEL012162-PA	3.39e-90	299.0	COG2110@1|root,KOG1075@1|root,KOG1075@2759|Eukaryota,KOG2633@2759|Eukaryota,38FDD@33154|Opisthokonta,3BB0M@33208|Metazoa,3CW6H@33213|Bilateria,41U7K@6656|Arthropoda,3SI3Z@50557|Insecta,448DX@7088|Lepidoptera	33208|Metazoa	BK	Divergent CRAL/TRIO domain	GDAP2	GO:0001101,GO:0008150,GO:0010033,GO:0032526,GO:0033993,GO:0042221,GO:0050896,GO:1901700	-	-	-	-	-	-	-	-	-	-	CRAL_TRIO_2,Macro
MSTRG_7401.p1	7070.TC005208-PA	3.53e-113	358.0	KOG1075@1|root,KOG1075@2759|Eukaryota,39X0S@33154|Opisthokonta,3BF48@33208|Metazoa,3D5JC@33213|Bilateria,41X08@6656|Arthropoda,3SJDR@50557|Insecta	33208|Metazoa	G	Reverse transcriptase (RNA-dependent DNA polymerase)	-	-	2.4.1.17	ko:K00699,ko:K06515	ko00040,ko00053,ko00140,ko00830,ko00860,ko00980,ko00982,ko00983,ko01100,ko01110,ko05204,ko05231,map00040,map00053,map00140,map00830,map00860,map00980,map00982,map00983,map01100,map01110,map05204,map05231	M00014,M00129	R01383,R02358,R02389,R02478,R02502,R02902,R03091,R04352,R04353,R04354,R04683,R07106,R08259,R08261,R08262,R08263,R08615,R09426,R09427,R09428	RC00005,RC00033,RC00049,RC00059,RC00078,RC00171,RC00397,RC00523,RC00529,RC00708,RC02748	ko00000,ko00001,ko00002,ko01000,ko01003,ko02000,ko04090	2.A.92.1.1	GT1	-	Exo_endo_phos_2,PRE_C2HC,RVT_1
MSTRG_7402.p1	12957.ACEP22642-PA	1.47e-86	271.0	KOG4475@1|root,KOG4475@2759|Eukaryota,39UXD@33154|Opisthokonta,3BM9C@33208|Metazoa,3DDN2@33213|Bilateria,42AVT@6656|Arthropoda,3SRA9@50557|Insecta	33208|Metazoa	T	Immunoglobulin C-2 Type	-	-	2.7.11.1	ko:K12567,ko:K17341	ko05410,ko05414,map05410,map05414	-	-	-	ko00000,ko00001,ko01000,ko01001,ko04131,ko04147,ko04812	-	-	-	I-set,Ig_3,fn3
MSTRG_7452.p1	7091.BGIBMGA001603-TA	5.11e-36	147.0	2CIKA@1|root,2S3RQ@2759|Eukaryota,391TJ@33154|Opisthokonta,3C7AG@33208|Metazoa,3DNAJ@33213|Bilateria,424QC@6656|Arthropoda,3SSQ2@50557|Insecta,44AD5@7088|Lepidoptera	2759|Eukaryota	-	-	-	-	-	-	-	-	-	-	-	-	-	-	RNase_H
MSTRG_7486.p1	7091.BGIBMGA013919-TA	9.64e-79	244.0	2AMXB@1|root,2QVFS@2759|Eukaryota,39TJ4@33154|Opisthokonta,3BMFN@33208|Metazoa,3D4S4@33213|Bilateria,425B6@6656|Arthropoda,3SWS8@50557|Insecta,444DM@7088|Lepidoptera	33208|Metazoa	S	Choline/ethanolamine kinase	-	-	-	-	-	-	-	-	-	-	-	-	DUF1679,EcKinase
MSTRG_7495.p1	69319.XP_008551875.1	1.4e-124	366.0	COG0507@1|root,KOG0987@2759|Eukaryota,3A9NR@33154|Opisthokonta,3BVYM@33208|Metazoa,3DBY8@33213|Bilateria,421WI@6656|Arthropoda,3SQWD@50557|Insecta	33208|Metazoa	D	ATP-dependent DNA- helicase	-	-	-	-	-	-	-	-	-	-	-	-	E1_DerP2_DerF2,Helitron_like_N,Herpes_Helicase,PIF1
MSTRG_7495.p2	7029.ACYPI081781-PA	1.31e-31	127.0	2D258@1|root,2SKH0@2759|Eukaryota,3A56G@33154|Opisthokonta,3BS1I@33208|Metazoa,3DFVK@33213|Bilateria,4225S@6656|Arthropoda,3SQHF@50557|Insecta	33208|Metazoa	-	-	-	-	-	-	-	-	-	-	-	-	-	-	-
MSTRG_7495.p4	7091.BGIBMGA002306-TA	1.62e-69	214.0	2E63G@1|root,2SCV0@2759|Eukaryota,3APVU@33154|Opisthokonta,3C1XI@33208|Metazoa,3DIU7@33213|Bilateria,4235M@6656|Arthropoda	33208|Metazoa	-	-	-	-	-	-	-	-	-	-	-	-	-	-	-
MSTRG_7561.p1	7091.BGIBMGA013859-TA	5.73e-171	486.0	KOG1192@1|root,KOG1192@2759|Eukaryota,3AGW1@33154|Opisthokonta,3BYBV@33208|Metazoa,3DESR@33213|Bilateria	33208|Metazoa	G	UDP-glucoronosyl and UDP-glucosyl transferase	-	-	2.4.1.17	ko:K00699	ko00040,ko00053,ko00140,ko00830,ko00860,ko00980,ko00982,ko00983,ko01100,ko01110,ko05204,map00040,map00053,map00140,map00830,map00860,map00980,map00982,map00983,map01100,map01110,map05204	M00014,M00129	R01383,R02358,R02389,R02478,R02502,R02902,R03091,R04352,R04353,R04354,R04683,R07106,R08259,R08261,R08262,R08263,R08615,R09426,R09427,R09428	RC00005,RC00033,RC00049,RC00059,RC00078,RC00171,RC00397,RC00523,RC00529,RC00708,RC02748	ko00000,ko00001,ko00002,ko01000,ko01003	-	GT1	-	UDPGT
MSTRG_7561.p2	31234.CRE13126	3.87e-50	173.0	KOG4740@1|root,KOG4740@2759|Eukaryota,3A4S6@33154|Opisthokonta,3BUQE@33208|Metazoa,3E551@33213|Bilateria,40FH4@6231|Nematoda,1KYF2@119089|Chromadorea,414KC@6236|Rhabditida	33208|Metazoa	S	proton channel activity	-	-	-	-	-	-	-	-	-	-	-	-	DDE_3,PAX
MSTRG_910.p2	13037.EHJ65578	3.77e-40	166.0	2CWCS@1|root,2RU6T@2759|Eukaryota,3AUI5@33154|Opisthokonta,3C3H8@33208|Metazoa,3DKH7@33213|Bilateria,423ZB@6656|Arthropoda,3T0KW@50557|Insecta,448Q2@7088|Lepidoptera	13037.EHJ65578|-	-	-	-	-	-	-	-	-	-	-	-	-	-	-	-
MSTRG_910.p1	13037.EHJ67685	0.0	1071.0	KOG1075@1|root,KOG1075@2759|Eukaryota,39XVS@33154|Opisthokonta,3BM3S@33208|Metazoa,3DD47@33213|Bilateria,421YB@6656|Arthropoda,3SM8V@50557|Insecta	33208|Metazoa	S	Ribonuclease H protein	-	-	-	-	-	-	-	-	-	-	-	-	Exo_endo_phos_2,RVT_1
MSTRG_910.p6	61622.XP_010364056.1	2.85e-60	207.0	COG2940@1|root,KOG1082@2759|Eukaryota,390I7@33154|Opisthokonta,3BG3F@33208|Metazoa,3CXSN@33213|Bilateria,4837X@7711|Chordata,490SN@7742|Vertebrata,3J9QM@40674|Mammalia,35NR1@314146|Euarchontoglires,4MF7F@9443|Primates,369A0@314294|Cercopithecoidea	33208|Metazoa	B	SET domain and mariner transposase fusion gene	SETMAR	GO:0000014,GO:0000075,GO:0000278,GO:0000726,GO:0000729,GO:0000737,GO:0003674,GO:0003676,GO:0003677,GO:0003690,GO:0003697,GO:0003824,GO:0004518,GO:0004519,GO:0004520,GO:0004536,GO:0005488,GO:0005515,GO:0005575,GO:0005622,GO:0005623,GO:0005634,GO:0005694,GO:0005730,GO:0006139,GO:0006259,GO:0006260,GO:0006261,GO:0006281,GO:0006282,GO:0006302,GO:0006303,GO:0006308,GO:0006325,GO:0006464,GO:0006479,GO:…	2.1.1.43	ko:K11433	ko00310,map00310	-	R03875,R03938,R04866,R04867	RC00003,RC00060,RC00181,RC00496	ko00000,ko00001,ko01000,ko03036	-	-	-	Pre-SET,SET,Transposase_1
MSTRG_911.p1	7091.BGIBMGA003185-TA	1.15e-217	635.0	28PNK@1|root,2QWAP@2759|Eukaryota,39THX@33154|Opisthokonta,3BKDF@33208|Metazoa,3D4FX@33213|Bilateria,41YJP@6656|Arthropoda,3SFVQ@50557|Insecta,443UI@7088|Lepidoptera	33208|Metazoa	-	-	-	-	-	-	-	-	-	-	-	-	-	-	-
MSTRG_911.p3	7994.ENSAMXP00000026262	3.47e-14	72.0	KOG1075@1|root,KOG1075@2759|Eukaryota,39Y9N@33154|Opisthokonta,3BKRZ@33208|Metazoa,3CWQ0@33213|Bilateria,48JHI@7711|Chordata,49GGM@7742|Vertebrata,4A99S@7898|Actinopterygii	33208|Metazoa	S	Ribonuclease H protein	-	-	-	-	-	-	-	-	-	-	-	-	RVT_1
MSTRG_923.p2	13037.EHJ66107	2.83e-54	179.0	KOG1075@1|root,KOG1075@2759|Eukaryota,39URR@33154|Opisthokonta,3BNQ4@33208|Metazoa,3D5MM@33213|Bilateria	33208|Metazoa	S	Reverse transcriptase (RNA-dependent DNA polymerase)	-	-	-	-	-	-	-	-	-	-	-	-	RVT_1
MSTRG_923.p3	13037.EHJ63789	1.37e-24	99.4	KOG1075@1|root,KOG1075@2759|Eukaryota	2759|Eukaryota	E	Ribonuclease H protein	-	-	2.7.11.18	ko:K00907,ko:K11593	ko04020,ko04022,ko04270,ko04371,ko04510,ko04611,ko04810,ko04921,ko04971,map04020,map04022,map04270,map04371,map04510,map04611,map04810,map04921,map04971	-	-	-	ko00000,ko00001,ko01000,ko01001,ko03019,ko03036	-	-	-	Exo_endo_phos_2,RVT_1,RVT_3
MSTRG_923.p1	13037.EHJ63200	1.26e-70	238.0	KOG1075@1|root,KOG1075@2759|Eukaryota,39URR@33154|Opisthokonta,3BNQ4@33208|Metazoa,3D5MM@33213|Bilateria,422BS@6656|Arthropoda,3SQYU@50557|Insecta	33208|Metazoa	S	Reverse transcriptase (RNA-dependent DNA polymerase)	-	-	-	-	-	-	-	-	-	-	-	-	RVT_1
MSTRG_1154.p2	6087.XP_002161634.2	1.86e-28	113.0	KOG4740@1|root,KOG4740@2759|Eukaryota,3A4S6@33154|Opisthokonta,3BS37@33208|Metazoa	33208|Metazoa	S	proton channel activity	-	-	-	-	-	-	-	-	-	-	-	-	DUF4817,HTH_24
MSTRG_1188.p2	7091.BGIBMGA006564-TA	2.39e-25	100.0	2BNS1@1|root,2S1Q7@2759|Eukaryota,3A48Y@33154|Opisthokonta,3CP8W@33208|Metazoa	33208|Metazoa	-	-	-	-	-	-	-	-	-	-	-	-	-	-	-
MSTRG_127.p1	13037.EHJ67685	0.0	1068.0	KOG1075@1|root,KOG1075@2759|Eukaryota,39XVS@33154|Opisthokonta,3BM3S@33208|Metazoa,3DD47@33213|Bilateria,421YB@6656|Arthropoda,3SM8V@50557|Insecta	33208|Metazoa	S	Ribonuclease H protein	-	-	-	-	-	-	-	-	-	-	-	-	Exo_endo_phos_2,RVT_1
MSTRG_127.p6	13037.EHJ67684	1.03e-57	202.0	KOG1075@1|root,KOG1075@2759|Eukaryota,39XVS@33154|Opisthokonta,3BM3S@33208|Metazoa,3DD47@33213|Bilateria,421YB@6656|Arthropoda,3SM8V@50557|Insecta	33208|Metazoa	S	Ribonuclease H protein	-	-	-	-	-	-	-	-	-	-	-	-	Exo_endo_phos_2,RVT_1
MSTRG_1341.p1	31234.CRE26771	2.84e-61	206.0	KOG4740@1|root,KOG4740@2759|Eukaryota,3A4S6@33154|Opisthokonta,3BUQE@33208|Metazoa,3E551@33213|Bilateria,40FH4@6231|Nematoda,1KYF2@119089|Chromadorea,414KC@6236|Rhabditida	33208|Metazoa	S	proton channel activity	-	-	-	-	-	-	-	-	-	-	-	-	-
MSTRG_1479.p3	103372.F4X0T2	6.07e-25	100.0	KOG3575@1|root,KOG3575@2759|Eukaryota,3AHKE@33154|Opisthokonta,3BX04@33208|Metazoa,3CZ0V@33213|Bilateria	33208|Metazoa	K	steroid hormone mediated signaling pathway	-	-	2.1.1.43	ko:K11433	ko00310,map00310	-	R03875,R03938,R04866,R04867	RC00003,RC00060,RC00181,RC00496	ko00000,ko00001,ko01000,ko03036	-	-	-	HTH_24,HTH_Tnp_Tc3_2,Transposase_1
MSTRG_2025.p2	34740.HMEL009514-PA	1.44e-11	64.7	2D7U6@1|root,2T7GZ@2759|Eukaryota,391T6@33154|Opisthokonta,3C7A7@33208|Metazoa,3DNAA@33213|Bilateria,42A2D@6656|Arthropoda,3SSJ0@50557|Insecta	34740.HMEL009514-PA|-	-	-	-	-	-	-	-	-	-	-	-	-	-	-	-
MSTRG_2040.p1	7091.BGIBMGA005518-TA	3.24e-33	129.0	2CYI0@1|root,2S4HH@2759|Eukaryota,3A2Q4@33154|Opisthokonta,3BQJP@33208|Metazoa,3D7QH@33213|Bilateria,4212B@6656|Arthropoda,3SPAS@50557|Insecta,445SW@7088|Lepidoptera	33208|Metazoa	-	-	-	-	-	-	-	-	-	-	-	-	-	-	Grp7_allergen
MSTRG_2284.p1	7091.BGIBMGA012494-TA	7.54e-16	74.3	2CFJ6@1|root,2T7T0@2759|Eukaryota,39262@33154|Opisthokonta,3C7KU@33208|Metazoa,3DNM8@33213|Bilateria,424XC@6656|Arthropoda,3SUAT@50557|Insecta,44AVE@7088|Lepidoptera	33208|Metazoa	-	-	-	-	-	-	-	-	-	-	-	-	-	-	-
MSTRG_242.p2	13037.EHJ66967	2.45e-33	124.0	KOG1075@1|root,KOG1075@2759|Eukaryota,392IN@33154|Opisthokonta,3C7XE@33208|Metazoa,3DNY0@33213|Bilateria,4226Y@6656|Arthropoda	2759|Eukaryota	S	Reverse transcriptase (RNA-dependent DNA polymerase)	-	GO:0000003,GO:0003006,GO:0003674,GO:0003824,GO:0004659,GO:0005575,GO:0005622,GO:0005623,GO:0005737,GO:0005739,GO:0006732,GO:0006733,GO:0006743,GO:0006744,GO:0007275,GO:0008150,GO:0008152,GO:0009058,GO:0009108,GO:0009507,GO:0009536,GO:0009790,GO:0009791,GO:0009793,GO:0009987,GO:0010154,GO:0016740,GO:0016765,GO:0022414,GO:0032501,GO:0032502,GO:0042180,GO:0042181,GO:0043226,GO:0043227,GO:0043229,GO:…	-	-	-	-	-	-	-	-	-	-	RVT_1
MSTRG_2656.p3	7091.BGIBMGA002183-TA	2.74e-66	207.0	2CIKA@1|root,2S3RQ@2759|Eukaryota	2759|Eukaryota	-	-	-	-	-	-	-	-	-	-	-	-	-	-	RNase_H
MSTRG_2685.p1	7165.AGAP008256-PA	6.93e-20	84.0	COG0369@1|root,KOG1158@2759|Eukaryota	2759|Eukaryota	P	NADPH-hemoprotein reductase activity	NOS1	GO:0000003,GO:0000139,GO:0000166,GO:0000302,GO:0000303,GO:0000305,GO:0000323,GO:0000768,GO:0001101,GO:0001501,GO:0001505,GO:0001525,GO:0001542,GO:0001568,GO:0001654,GO:0001666,GO:0001667,GO:0001701,GO:0001816,GO:0001817,GO:0001894,GO:0001910,GO:0001912,GO:0001917,GO:0001932,GO:0001933,GO:0001935,GO:0001944,GO:0001974,GO:0001990,GO:0002026,GO:0002028,GO:0002227,GO:0002237,GO:0002251,GO:0002376,GO:…	1.14.13.39	ko:K13240,ko:K13241,ko:K13242	ko00220,ko00330,ko01100,ko01110,ko04020,ko04022,ko04066,ko04071,ko04145,ko04146,ko04151,ko04370,ko04371,ko04611,ko04713,ko04730,ko04915,ko04921,ko04926,ko04931,ko04933,ko04970,ko05010,ko05014,ko05132,ko05133,ko05140,ko05142,ko05145,ko05146,ko05152,ko05200,ko05222,ko05418,map00220,map00330,map01100,map01110,map04020,map04022,map04066,map04071,map04145,map04146,map04151,map04370,map04371,map04611,m…	-	R00111,R00557,R00558	RC00177,RC00330,RC01044,RC02757	ko00000,ko00001,ko01000	-	-	-	FAD_binding_1,Flavodoxin_1,NAD_binding_1,NO_synthase,PDZ
MSTRG_2723.p4	7091.BGIBMGA009435-TA	2.18e-26	108.0	2D7SS@1|root,2T7BP@2759|Eukaryota,391KC@33154|Opisthokonta,3C753@33208|Metazoa,3DN58@33213|Bilateria,424K1@6656|Arthropoda,3T17W@50557|Insecta,44A0D@7088|Lepidoptera	33208|Metazoa	-	-	-	-	-	-	-	-	-	-	-	-	-	-	-
MSTRG_2903.p3	34740.HMEL017609-PA	4.27e-67	225.0	KOG3700@1|root,KOG3700@2759|Eukaryota,3AEU4@33154|Opisthokonta,3BXQY@33208|Metazoa,3DDJ6@33213|Bilateria,42283@6656|Arthropoda,3SXIU@50557|Insecta,4450M@7088|Lepidoptera	33208|Metazoa	S	transferase activity, transferring acyl groups other than amino-acyl groups	-	GO:0003008,GO:0007600,GO:0008150,GO:0019233,GO:0032501,GO:0050877	-	-	-	-	-	-	-	-	-	-	Acyl_transf_3
MSTRG_3033.p1	13037.EHJ66967	1.15e-30	117.0	KOG1075@1|root,KOG1075@2759|Eukaryota,392IN@33154|Opisthokonta,3C7XE@33208|Metazoa,3DNY0@33213|Bilateria,4226Y@6656|Arthropoda	2759|Eukaryota	S	Reverse transcriptase (RNA-dependent DNA polymerase)	-	GO:0000003,GO:0003006,GO:0003674,GO:0003824,GO:0004659,GO:0005575,GO:0005622,GO:0005623,GO:0005737,GO:0005739,GO:0006732,GO:0006733,GO:0006743,GO:0006744,GO:0007275,GO:0008150,GO:0008152,GO:0009058,GO:0009108,GO:0009507,GO:0009536,GO:0009790,GO:0009791,GO:0009793,GO:0009987,GO:0010154,GO:0016740,GO:0016765,GO:0022414,GO:0032501,GO:0032502,GO:0042180,GO:0042181,GO:0043226,GO:0043227,GO:0043229,GO:…	-	-	-	-	-	-	-	-	-	-	RVT_1
MSTRG_3095.p1	10116.ENSRNOP00000065673	1.63e-28	113.0	29KWR@1|root,2RU60@2759|Eukaryota,38YK4@33154|Opisthokonta,3C6AB@33208|Metazoa,3DQ9P@33213|Bilateria,48N01@7711|Chordata,49IYR@7742|Vertebrata,3JKVI@40674|Mammalia,35QQD@314146|Euarchontoglires,4Q8TG@9989|Rodentia	10116.ENSRNOP00000065673|-	-	-	-	-	-	-	-	-	-	-	-	-	-	-	-
MSTRG_321.p3	1561998.Csp11.Scaffold511.g2555.t1	1.3e-36	134.0	KOG4740@1|root,KOG4740@2759|Eukaryota,3A4S6@33154|Opisthokonta,3BUQE@33208|Metazoa,3E551@33213|Bilateria,40FH4@6231|Nematoda,1KYF2@119089|Chromadorea,414KC@6236|Rhabditida	33208|Metazoa	S	proton channel activity	-	-	-	-	-	-	-	-	-	-	-	-	-
MSTRG_3244.p12	103372.F4WS09	7.79e-45	151.0	2D0J9@1|root,2SEEK@2759|Eukaryota,3ADUX@33154|Opisthokonta,3BVQC@33208|Metazoa,3DC2U@33213|Bilateria	33208|Metazoa	-	-	-	-	-	-	-	-	-	-	-	-	-	-	-
MSTRG_3244.p5	132113.XP_003488461.1	6.43e-65	211.0	2CXPK@1|root,2RYWI@2759|Eukaryota,3A0FF@33154|Opisthokonta,3BPTP@33208|Metazoa,3D6SN@33213|Bilateria	33208|Metazoa	-	-	-	-	2.1.1.43	ko:K11433	ko00310,map00310	-	R03875,R03938,R04866,R04867	RC00003,RC00060,RC00181,RC00496	ko00000,ko00001,ko01000,ko03036	-	-	-	DDE_3,HTH_Tnp_Tc3_2,Transposase_1
MSTRG_3583.p2	13037.EHJ63790	7.38e-64	199.0	KOG1075@1|root,KOG1075@2759|Eukaryota	2759|Eukaryota	E	Ribonuclease H protein	-	-	-	-	-	-	-	-	-	-	-	-	-
MSTRG_3795.p1	7176.CPIJ006230-PA	3.59e-54	183.0	COG0474@1|root,KOG0206@2759|Eukaryota,38BZ2@33154|Opisthokonta,3BDVG@33208|Metazoa,3CTIG@33213|Bilateria,41V6Q@6656|Arthropoda,3SIQA@50557|Insecta,44XFU@7147|Diptera,45CP8@7148|Nematocera	33208|Metazoa	P	Belongs to the cation transport ATPase (P-type) (TC 3.A.3) family. Type IV subfamily	ATP8A1	GO:0000323,GO:0000902,GO:0000904,GO:0001654,GO:0001775,GO:0002252,GO:0002263,GO:0002274,GO:0002275,GO:0002283,GO:0002366,GO:0002376,GO:0002443,GO:0002444,GO:0002446,GO:0003008,GO:0003009,GO:0003011,GO:0003012,GO:0003407,GO:0003674,GO:0003824,GO:0004012,GO:0005215,GO:0005319,GO:0005488,GO:0005515,GO:0005548,GO:0005575,GO:0005622,GO:0005623,GO:0005634,GO:0005654,GO:0005737,GO:0005764,GO:0005765,GO:…	3.6.3.1	ko:K14802	-	-	-	-	ko00000,ko01000,ko03009	3.A.3.8	-	-	Cation_ATPase,E1-E2_ATPase,PhoLip_ATPase_C,PhoLip_ATPase_N
MSTRG_4280.p2	7668.SPU_003414-tr	3.15e-10	60.5	KOG3764@1|root,KOG3764@2759|Eukaryota,3AQVW@33154|Opisthokonta,3C2YJ@33208|Metazoa,3DI7B@33213|Bilateria	2759|Eukaryota	U	GO:0015222	SLC18B1	GO:0003674,GO:0005215,GO:0005575,GO:0005623,GO:0005886,GO:0005887,GO:0006810,GO:0008150,GO:0016020,GO:0016021,GO:0022857,GO:0031224,GO:0031226,GO:0044425,GO:0044459,GO:0044464,GO:0051179,GO:0051234,GO:0055085,GO:0071944	-	-	-	-	-	-	-	-	-	-	MFS_1
MSTRG_4352.p1	7091.BGIBMGA003331-TA	3.8e-36	131.0	COG1957@1|root,KOG2938@2759|Eukaryota,39TNV@33154|Opisthokonta,3BMUJ@33208|Metazoa,3D25W@33213|Bilateria,41Z31@6656|Arthropoda,3SMB0@50557|Insecta,444AZ@7088|Lepidoptera	33208|Metazoa	F	Inosine-uridine preferring nucleoside hydrolase	-	-	-	-	-	-	-	-	-	-	-	-	IU_nuc_hydro
MSTRG_4356.p1	13037.EHJ78413	3.23e-50	189.0	KOG1025@1|root,KOG1024@2759|Eukaryota,39Z9N@33154|Opisthokonta,3BKGA@33208|Metazoa,3D5WT@33213|Bilateria,429VD@6656|Arthropoda,3SZAC@50557|Insecta,444CQ@7088|Lepidoptera	33208|Metazoa	T	WIF domain	-	-	2.7.10.1	ko:K05128	ko04360,map04360	-	-	-	ko00000,ko00001,ko01000,ko01001,ko01020,ko04050	-	-	-	Pkinase_Tyr,WIF
MSTRG_4445.p3	7091.BGIBMGA010120-TA	8.84e-67	211.0	COG0074@1|root,KOG1255@2759|Eukaryota,38DG1@33154|Opisthokonta,3BA6W@33208|Metazoa,3CRD6@33213|Bilateria,41V7Y@6656|Arthropoda,3SGT9@50557|Insecta,4449C@7088|Lepidoptera	33208|Metazoa	C	Succinyl-CoA synthetase functions in the citric acid cycle (TCA), coupling the hydrolysis of succinyl-CoA to the synthesis of either ATP or GTP and thus represents the only step of substrate-level phosphorylation in the TCA. The alpha subunit of the enzyme binds the substrates coenzyme A and phosphate, while succinate binding and specificity for either ATP or GTP is provided by different beta sub…	SUCLG1	GO:0000166,GO:0001882,GO:0001883,GO:0003674,GO:0003824,GO:0004774,GO:0004775,GO:0004776,GO:0004778,GO:0005488,GO:0005515,GO:0005575,GO:0005622,GO:0005623,GO:0005737,GO:0005739,GO:0005759,GO:0005829,GO:0005886,GO:0005975,GO:0005996,GO:0006006,GO:0006007,GO:0006082,GO:0006090,GO:0006091,GO:0006096,GO:0006099,GO:0006101,GO:0006104,GO:0006105,GO:0006139,GO:0006163,GO:0006164,GO:0006165,GO:0006637,GO:…	3.1.3.4,6.2.1.4,6.2.1.5	ko:K01080,ko:K01899	ko00020,ko00561,ko00564,ko00565,ko00600,ko00640,ko01100,ko01110,ko01120,ko01130,ko01200,ko04072,ko04666,ko04975,ko05231,map00020,map00561,map00564,map00565,map00600,map00640,map01100,map01110,map01120,map01130,map01200,map04072,map04666,map04975,map05231	M00009,M00011,M00089	R00432,R00727,R02239,R04162,R06520,R06521,R06522	RC00004,RC00014,RC00017	ko00000,ko00001,ko00002,ko01000	-	-	-	CoA_binding,Ligase_CoA
MSTRG_5340.p1	7918.ENSLOCP00000021884	2.26e-37	139.0	KOG1075@1|root,KOG1075@2759|Eukaryota,39TZY@33154|Opisthokonta,3BI15@33208|Metazoa,3CYKV@33213|Bilateria,487I3@7711|Chordata	33208|Metazoa	S	Reverse transcriptase (RNA-dependent DNA polymerase)	-	-	-	-	-	-	-	-	-	-	-	-	Exo_endo_phos,Exo_endo_phos_2,RVT_1
MSTRG_5358.p1	103372.F4WDS4	2.42e-68	219.0	2D0J9@1|root,2SEEK@2759|Eukaryota,3ADUX@33154|Opisthokonta,3BVQC@33208|Metazoa,3DC2U@33213|Bilateria,422NV@6656|Arthropoda,3SREQ@50557|Insecta	33208|Metazoa	-	-	-	-	-	-	-	-	-	-	-	-	-	-	-
MSTRG_5383.p5	7070.TC002039-PA	8.49e-25	103.0	KOG1075@1|root,KOG1075@2759|Eukaryota,39X0S@33154|Opisthokonta,3BF48@33208|Metazoa,3D5JC@33213|Bilateria,41X08@6656|Arthropoda,3SJDR@50557|Insecta	33208|Metazoa	G	Reverse transcriptase (RNA-dependent DNA polymerase)	-	-	2.4.1.17	ko:K00699,ko:K06515	ko00040,ko00053,ko00140,ko00830,ko00860,ko00980,ko00982,ko00983,ko01100,ko01110,ko05204,ko05231,map00040,map00053,map00140,map00830,map00860,map00980,map00982,map00983,map01100,map01110,map05204,map05231	M00014,M00129	R01383,R02358,R02389,R02478,R02502,R02902,R03091,R04352,R04353,R04354,R04683,R07106,R08259,R08261,R08262,R08263,R08615,R09426,R09427,R09428	RC00005,RC00033,RC00049,RC00059,RC00078,RC00171,RC00397,RC00523,RC00529,RC00708,RC02748	ko00000,ko00001,ko00002,ko01000,ko01003,ko02000,ko04090	2.A.92.1.1	GT1	-	Exo_endo_phos_2,PRE_C2HC,RVT_1
MSTRG_5383.p8	7070.TC002039-PA	3.31e-16	80.1	KOG1075@1|root,KOG1075@2759|Eukaryota,39X0S@33154|Opisthokonta,3BF48@33208|Metazoa,3D5JC@33213|Bilateria,41X08@6656|Arthropoda,3SJDR@50557|Insecta	33208|Metazoa	G	Reverse transcriptase (RNA-dependent DNA polymerase)	-	-	2.4.1.17	ko:K00699,ko:K06515	ko00040,ko00053,ko00140,ko00830,ko00860,ko00980,ko00982,ko00983,ko01100,ko01110,ko05204,ko05231,map00040,map00053,map00140,map00830,map00860,map00980,map00982,map00983,map01100,map01110,map05204,map05231	M00014,M00129	R01383,R02358,R02389,R02478,R02502,R02902,R03091,R04352,R04353,R04354,R04683,R07106,R08259,R08261,R08262,R08263,R08615,R09426,R09427,R09428	RC00005,RC00033,RC00049,RC00059,RC00078,RC00171,RC00397,RC00523,RC00529,RC00708,RC02748	ko00000,ko00001,ko00002,ko01000,ko01003,ko02000,ko04090	2.A.92.1.1	GT1	-	Exo_endo_phos_2,PRE_C2HC,RVT_1
MSTRG_5500.p2	7091.BGIBMGA013662-TA	1.11e-66	207.0	2E447@1|root,2SB2K@2759|Eukaryota,3A9N4@33154|Opisthokonta,3BUBW@33208|Metazoa,3DAXK@33213|Bilateria,4211I@6656|Arthropoda,3SNR4@50557|Insecta,441BG@7088|Lepidoptera	33208|Metazoa	-	-	-	-	-	-	-	-	-	-	-	-	-	-	-
MSTRG_5718.p3	7029.ACYPI33986-PA	1.16e-44	150.0	292JK@1|root,2R9G5@2759|Eukaryota,3ASR0@33154|Opisthokonta,3C4JY@33208|Metazoa,3DJ3P@33213|Bilateria,423PR@6656|Arthropoda,3SSG5@50557|Insecta	33208|Metazoa	-	-	-	-	-	-	-	-	-	-	-	-	-	-	-
MSTRG_5718.p1	10224.XP_006814515.1	3.37e-47	163.0	2E1KV@1|root,2S8XH@2759|Eukaryota,3ABH7@33154|Opisthokonta,3BW2P@33208|Metazoa	33208|Metazoa	-	-	-	-	-	-	-	-	-	-	-	-	-	-	RVT_1
MSTRG_5794.p2	400682.PAC_15703227	4.57e-15	73.2	COG5599@1|root,KOG4228@2759|Eukaryota	400682.PAC_15703227|-	T	protein tyrosine phosphatase activity	-	-	-	-	-	-	-	-	-	-	-	-	-
MSTRG_5817.p24	13037.EHJ67109	5.57e-19	83.2	2EX7U@1|root,2SYXW@2759|Eukaryota,397BD@33154|Opisthokonta,3CBMP@33208|Metazoa,3DSX7@33213|Bilateria,42909@6656|Arthropoda,3T182@50557|Insecta,44ADX@7088|Lepidoptera	33208|Metazoa	S	Domain of unknown function (DUF4817)	-	-	-	-	-	-	-	-	-	-	-	-	DUF4817
MSTRG_5851.p1	7425.NV31618-PA	3.15e-30	114.0	COG5245@1|root,KOG3595@2759|Eukaryota,38BS8@33154|Opisthokonta,3BHTB@33208|Metazoa,3CRDZ@33213|Bilateria,41WHN@6656|Arthropoda,3SI5D@50557|Insecta,46GDG@7399|Hymenoptera	33208|Metazoa	Z	activity. It is involved in the biological process described with microtubule-based movement	DYNC1H1	GO:0000003,GO:0000086,GO:0000226,GO:0000278,GO:0000323,GO:0000775,GO:0000776,GO:0000902,GO:0000904,GO:0000922,GO:0001101,GO:0001667,GO:0001709,GO:0001738,GO:0001775,GO:0002009,GO:0002064,GO:0002065,GO:0002066,GO:0002177,GO:0002252,GO:0002263,GO:0002274,GO:0002275,GO:0002283,GO:0002366,GO:0002376,GO:0002443,GO:0002444,GO:0002446,GO:0002478,GO:0002495,GO:0002504,GO:0003002,GO:0003006,GO:0003341,GO:…	-	ko:K10413	ko04145,ko04962,ko05132,map04145,map04962,map05132	-	-	-	ko00000,ko00001,ko03036,ko04147,ko04812	-	-	-	AAA_5,AAA_6,AAA_7,AAA_8,AAA_9,DHC_N1,DHC_N2,Dynein_heavy,MT
MSTRG_6049.p1	8090.ENSORLP00000008810	1.31e-14	73.6	COG5027@1|root,KOG2747@2759|Eukaryota,39NRC@33154|Opisthokonta,3CQ9U@33208|Metazoa,3D3AM@33213|Bilateria,48RXW@7711|Chordata,49NCF@7742|Vertebrata	33208|Metazoa	B	SAM domain (Sterile alpha motif)	-	-	-	-	-	-	-	-	-	-	-	-	SAM_1
MSTRG_6281.p1	7091.BGIBMGA011018-TA	1.6e-74	232.0	KOG0255@1|root,KOG0255@2759|Eukaryota,38FJ1@33154|Opisthokonta,3B9N9@33208|Metazoa,3CT4W@33213|Bilateria,41XKH@6656|Arthropoda,3SI49@50557|Insecta,441KY@7088|Lepidoptera	33208|Metazoa	S	Transmembrane transporter activity. It is involved in the biological process described with transmembrane transport	SLC22A14	GO:0003674,GO:0005215,GO:0005575,GO:0006810,GO:0006811,GO:0006820,GO:0008150,GO:0008509,GO:0008514,GO:0015075,GO:0015711,GO:0016020,GO:0016021,GO:0022857,GO:0031224,GO:0034220,GO:0044425,GO:0051179,GO:0051234,GO:0055085,GO:0071702,GO:0098656	-	ko:K08202,ko:K08209,ko:K08210	ko05231,map05231	-	-	-	ko00000,ko00001,ko02000	2.A.1.19,2.A.1.19.17,2.A.1.19.2,2.A.1.19.3	-	-	MFS_1,Sugar_tr
MSTRG_6360.p1	7091.BGIBMGA011598-TA	6.25e-85	252.0	2FAV8@1|root,2TC2E@2759|Eukaryota,397FS@33154|Opisthokonta,3CBRT@33208|Metazoa,3DT19@33213|Bilateria,42944@6656|Arthropoda,3SYM3@50557|Insecta,447M6@7088|Lepidoptera	33208|Metazoa	-	-	-	-	-	-	-	-	-	-	-	-	-	-	-
MSTRG_6673.p1	7091.BGIBMGA000171-TA	1.95e-19	83.2	2E8B4@1|root,2SEU1@2759|Eukaryota,3ABPU@33154|Opisthokonta,3BW4X@33208|Metazoa,3DCBE@33213|Bilateria,421SV@6656|Arthropoda,3SQ35@50557|Insecta,44A93@7088|Lepidoptera	33208|Metazoa	-	-	-	-	-	-	-	-	-	-	-	-	-	-	-
MSTRG_6680.p5	7220.FBpp0137879	2.1e-21	93.2	COG5139@1|root,KOG1793@2759|Eukaryota,394VH@33154|Opisthokonta,3BC71@33208|Metazoa,3CSZM@33213|Bilateria,41TUS@6656|Arthropoda,3SGG7@50557|Insecta,451C4@7147|Diptera	33208|Metazoa	K	DNA binding. It is involved in the biological process described with transcription, DNA-templated	IWS1	GO:0000414,GO:0005575,GO:0005622,GO:0005623,GO:0005634,GO:0005654,GO:0006139,GO:0006351,GO:0006354,GO:0006355,GO:0006366,GO:0006368,GO:0006725,GO:0006807,GO:0008150,GO:0008152,GO:0009058,GO:0009059,GO:0009889,GO:0009987,GO:0010467,GO:0010468,GO:0010556,GO:0010793,GO:0016070,GO:0018130,GO:0019219,GO:0019222,GO:0019438,GO:0031056,GO:0031060,GO:0031323,GO:0031326,GO:0031399,GO:0031974,GO:0031981,GO:…	-	ko:K17498	-	-	-	-	ko00000,ko03021	-	-	-	Med26
MSTRG_6794.p3	31234.CRE26771	1.26e-13	72.8	KOG4740@1|root,KOG4740@2759|Eukaryota,3A4S6@33154|Opisthokonta,3BUQE@33208|Metazoa,3E551@33213|Bilateria,40FH4@6231|Nematoda,1KYF2@119089|Chromadorea,414KC@6236|Rhabditida	33208|Metazoa	S	proton channel activity	-	-	-	-	-	-	-	-	-	-	-	-	-
MSTRG_685.p1	7918.ENSLOCP00000013121	2.38e-29	113.0	2E2R7@1|root,2S9Y3@2759|Eukaryota	2759|Eukaryota	-	-	-	-	-	-	-	-	-	-	-	-	-	-	-
MSTRG_712.p3	34740.HMEL013090-PA	2.7e-42	152.0	COG1804@1|root,KOG3957@2759|Eukaryota,38CWZ@33154|Opisthokonta,3BB7M@33208|Metazoa,3D0JC@33213|Bilateria,41VJC@6656|Arthropoda,3SKDN@50557|Insecta,4443C@7088|Lepidoptera	33208|Metazoa	I	CoA-transferase family III	SUGCT	GO:0003674,GO:0003824,GO:0005575,GO:0005622,GO:0005623,GO:0005737,GO:0005739,GO:0008410,GO:0016740,GO:0016782,GO:0043226,GO:0043227,GO:0043229,GO:0043231,GO:0044424,GO:0044444,GO:0044464,GO:0047369	2.8.3.13	ko:K18703	-	-	-	-	ko00000,ko01000	-	-	-	CoA_transf_3
MSTRG_7461.p1	7091.BGIBMGA004527-TA	2.73e-124	365.0	KOG0254@1|root,KOG0254@2759|Eukaryota,39J2B@33154|Opisthokonta,3BME6@33208|Metazoa,3D51J@33213|Bilateria,41Y7H@6656|Arthropoda,3SHCC@50557|Insecta,445V4@7088|Lepidoptera	2759|Eukaryota	U	Sugar (and other) transporter	-	GO:0003674,GO:0005215,GO:0005575,GO:0005623,GO:0005886,GO:0006810,GO:0008150,GO:0008643,GO:0015144,GO:0015154,GO:0015157,GO:0015574,GO:0015766,GO:0015771,GO:0015772,GO:0016020,GO:0022857,GO:0034219,GO:0044464,GO:0051179,GO:0051234,GO:0055085,GO:0071702,GO:0071944	-	ko:K08139,ko:K08145,ko:K14258	ko04113,map04113	-	-	-	ko00000,ko00001,ko02000	2.A.1.1,2.A.1.1.46	-	-	Sugar_tr
MSTRG_856.p1	7091.BGIBMGA006233-TA	1.93e-68	218.0	COG0042@1|root,KOG2334@2759|Eukaryota,39RD0@33154|Opisthokonta,3BFUV@33208|Metazoa,3CT3J@33213|Bilateria,41UQE@6656|Arthropoda,3SK7U@50557|Insecta,441HK@7088|Lepidoptera	33208|Metazoa	J	Dihydrouridine synthase (Dus)	DUS2	GO:0001932,GO:0001933,GO:0002943,GO:0003674,GO:0003676,GO:0003723,GO:0003725,GO:0003824,GO:0004857,GO:0004860,GO:0005488,GO:0005575,GO:0005622,GO:0005623,GO:0005737,GO:0005829,GO:0006139,GO:0006396,GO:0006399,GO:0006400,GO:0006469,GO:0006725,GO:0006807,GO:0008033,GO:0008150,GO:0008152,GO:0009451,GO:0009892,GO:0009987,GO:0010467,GO:0010563,GO:0010605,GO:0010941,GO:0016070,GO:0016491,GO:0016627,GO:…	1.3.1.91	ko:K05543	-	-	-	-	ko00000,ko01000,ko03016	-	-	-	Dus,dsrm
MSTRG_911.p2	103372.F4WDS4	1.79e-65	209.0	2D0J9@1|root,2SEEK@2759|Eukaryota,3ADUX@33154|Opisthokonta,3BVQC@33208|Metazoa,3DC2U@33213|Bilateria,422NV@6656|Arthropoda,3SREQ@50557|Insecta	33208|Metazoa	-	-	-	-	-	-	-	-	-	-	-	-	-	-	-
MSTRG_129.p5	13037.EHJ63841	1.54e-11	65.9	2CWCU@1|root,2RU6W@2759|Eukaryota,391N9@33154|Opisthokonta,3C76F@33208|Metazoa,3DN6G@33213|Bilateria,424M2@6656|Arthropoda,3STVS@50557|Insecta,44A3M@7088|Lepidoptera	33208|Metazoa	-	-	-	-	-	-	-	-	-	-	-	-	-	-	-
MSTRG_1416.p1	13037.EHJ77336	7.99e-41	153.0	KOG1075@1|root,KOG1075@2759|Eukaryota,39XVS@33154|Opisthokonta,3BM3S@33208|Metazoa,3DD47@33213|Bilateria,421YB@6656|Arthropoda,3SM8V@50557|Insecta	33208|Metazoa	S	Ribonuclease H protein	-	-	-	-	-	-	-	-	-	-	-	-	Exo_endo_phos_2,RVT_1
MSTRG_1686.p2	7234.FBpp0176601	6.28e-20	85.9	KOG1280@1|root,KOG1280@2759|Eukaryota,38D3B@33154|Opisthokonta,3BCNG@33208|Metazoa,3CSXC@33213|Bilateria,41WID@6656|Arthropoda,3SHGD@50557|Insecta,451BI@7147|Diptera,45Q6Y@7214|Drosophilidae	33208|Metazoa	S	Zinc ion binding	KCMF1	GO:0001775,GO:0002252,GO:0002263,GO:0002274,GO:0002275,GO:0002283,GO:0002366,GO:0002376,GO:0002443,GO:0002444,GO:0002446,GO:0003674,GO:0003824,GO:0004842,GO:0005575,GO:0005576,GO:0005622,GO:0005623,GO:0005737,GO:0005829,GO:0006464,GO:0006807,GO:0006810,GO:0006887,GO:0006955,GO:0008150,GO:0008152,GO:0009987,GO:0012505,GO:0016192,GO:0016567,GO:0016740,GO:0019538,GO:0019787,GO:0030141,GO:0031410,GO:…	2.3.2.27	ko:K22376	-	-	-	-	ko00000,ko01000,ko04121	-	-	-	ZZ,zf-Di19
MSTRG_180.p1	13037.EHJ66967	2.28e-30	116.0	KOG1075@1|root,KOG1075@2759|Eukaryota,392IN@33154|Opisthokonta,3C7XE@33208|Metazoa,3DNY0@33213|Bilateria,4226Y@6656|Arthropoda	2759|Eukaryota	S	Reverse transcriptase (RNA-dependent DNA polymerase)	-	GO:0000003,GO:0003006,GO:0003674,GO:0003824,GO:0004659,GO:0005575,GO:0005622,GO:0005623,GO:0005737,GO:0005739,GO:0006732,GO:0006733,GO:0006743,GO:0006744,GO:0007275,GO:0008150,GO:0008152,GO:0009058,GO:0009108,GO:0009507,GO:0009536,GO:0009790,GO:0009791,GO:0009793,GO:0009987,GO:0010154,GO:0016740,GO:0016765,GO:0022414,GO:0032501,GO:0032502,GO:0042180,GO:0042181,GO:0043226,GO:0043227,GO:0043229,GO:…	-	-	-	-	-	-	-	-	-	-	RVT_1
MSTRG_2228.p7	6500.XP_005111747.1	1.64e-20	88.6	COG5043@1|root,KOG1809@2759|Eukaryota,38B64@33154|Opisthokonta,3BFU8@33208|Metazoa,3CWMY@33213|Bilateria	33208|Metazoa	U	Vacuolar Protein	-	GO:0005575,GO:0005622,GO:0005623,GO:0005737,GO:0005768,GO:0005770,GO:0006605,GO:0006623,GO:0006807,GO:0006810,GO:0006886,GO:0007034,GO:0008104,GO:0008150,GO:0008152,GO:0010008,GO:0012505,GO:0015031,GO:0015833,GO:0016020,GO:0019538,GO:0031090,GO:0031410,GO:0031902,GO:0031982,GO:0033036,GO:0033365,GO:0034613,GO:0042886,GO:0043170,GO:0043226,GO:0043227,GO:0043229,GO:0044238,GO:0044422,GO:0044424,GO:…	-	ko:K07050,ko:K19525	-	-	-	-	ko00000,ko01000,ko03016	-	-	-	ATG_C,Chorein_N,SHR-BD,VPS13,VPS13_C,VPS13_mid_rpt
MSTRG_2868.p7	7029.ACYPI071107-PA	7.24e-29	115.0	KOG1075@1|root,KOG1075@2759|Eukaryota,39TZY@33154|Opisthokonta	33154|Opisthokonta	I	queuine tRNA-ribosyltransferase activity	-	-	-	-	-	-	-	-	-	-	-	-	RVT_1
MSTRG_2868.p12	7091.BGIBMGA003576-TA	1.1e-11	65.5	2CNP8@1|root,2S41A@2759|Eukaryota,39VA7@33154|Opisthokonta,3BMW9@33208|Metazoa,3CVV8@33213|Bilateria,42169@6656|Arthropoda,3SPM8@50557|Insecta,4462W@7088|Lepidoptera	33208|Metazoa	S	fibrous sheath-interacting protein	FSIP2	GO:0005575,GO:0005622,GO:0005623,GO:0005737,GO:0005739,GO:0005929,GO:0031514,GO:0042995,GO:0043226,GO:0043227,GO:0043229,GO:0043231,GO:0044424,GO:0044444,GO:0044464,GO:0120025	-	-	-	-	-	-	-	-	-	-	FSIP2
MSTRG_3543.p16	7091.BGIBMGA005843-TA	2.12e-57	185.0	KOG0293@1|root,KOG0293@2759|Eukaryota,38D6G@33154|Opisthokonta,3BA0C@33208|Metazoa,3CXYK@33213|Bilateria,41VV4@6656|Arthropoda,3SIZY@50557|Insecta,44967@7088|Lepidoptera	33208|Metazoa	S	WD domain, G-beta repeat	WDR26	GO:0005575,GO:0005622,GO:0005623,GO:0005634,GO:0005654,GO:0005737,GO:0005829,GO:0031974,GO:0031981,GO:0043226,GO:0043227,GO:0043229,GO:0043231,GO:0043233,GO:0044422,GO:0044424,GO:0044428,GO:0044444,GO:0044446,GO:0044464,GO:0070013	-	ko:K22382	-	-	-	-	ko00000,ko04121	-	-	-	WD40
MSTRG_3858.p8	6087.XP_002161634.2	2.81e-31	121.0	KOG4740@1|root,KOG4740@2759|Eukaryota,3A4S6@33154|Opisthokonta,3BS37@33208|Metazoa	33208|Metazoa	S	proton channel activity	-	-	-	-	-	-	-	-	-	-	-	-	DUF4817,HTH_24
MSTRG_4051.p2	7091.BGIBMGA007938-TA	2.95e-56	189.0	COG0666@1|root,KOG2319@2759|Eukaryota,38C7P@33154|Opisthokonta,3BF69@33208|Metazoa,3CVA5@33213|Bilateria,41TRE@6656|Arthropoda,3SHRQ@50557|Insecta,4420N@7088|Lepidoptera	33208|Metazoa	U	It is involved in the biological process described with regulation of Ras GTPase activity	GAPVD1	GO:0003674,GO:0005085,GO:0005088,GO:0005488,GO:0005515,GO:0005575,GO:0005622,GO:0005623,GO:0005737,GO:0005768,GO:0005769,GO:0005829,GO:0005886,GO:0006810,GO:0006897,GO:0008150,GO:0009966,GO:0009987,GO:0010646,GO:0012505,GO:0016020,GO:0016043,GO:0016192,GO:0017016,GO:0017112,GO:0017137,GO:0018996,GO:0019899,GO:0023051,GO:0030100,GO:0030135,GO:0030136,GO:0030139,GO:0031267,GO:0031410,GO:0031982,GO:…	-	-	-	-	-	-	-	-	-	-	RasGAP,VPS9
MSTRG_4132.p3	1561998.Csp11.Scaffold511.g2555.t1	3.14e-32	122.0	KOG4740@1|root,KOG4740@2759|Eukaryota,3A4S6@33154|Opisthokonta,3BUQE@33208|Metazoa,3E551@33213|Bilateria,40FH4@6231|Nematoda,1KYF2@119089|Chromadorea,414KC@6236|Rhabditida	33208|Metazoa	S	proton channel activity	-	-	-	-	-	-	-	-	-	-	-	-	-
MSTRG_4202.p19	13037.EHJ63841	1.44e-25	102.0	2CWCU@1|root,2RU6W@2759|Eukaryota,391N9@33154|Opisthokonta,3C76F@33208|Metazoa,3DN6G@33213|Bilateria,424M2@6656|Arthropoda,3STVS@50557|Insecta,44A3M@7088|Lepidoptera	33208|Metazoa	-	-	-	-	-	-	-	-	-	-	-	-	-	-	-
MSTRG_447.p6	7425.NV25321-PA	2.59e-33	128.0	COG2801@1|root,KOG0017@2759|Eukaryota,38F42@33154|Opisthokonta,3BI8I@33208|Metazoa	33208|Metazoa	L	retrotransposable element Tf2 155 kDa protein type 1-like	-	-	-	-	-	-	-	-	-	-	-	-	RVT_1,rve
MSTRG_5817.p32	7091.BGIBMGA013783-TA	8.7e-58	191.0	KOG3913@1|root,KOG3913@2759|Eukaryota,38FGN@33154|Opisthokonta,3BA3V@33208|Metazoa,3CS34@33213|Bilateria,41U91@6656|Arthropoda,3SGX5@50557|Insecta,44415@7088|Lepidoptera	33208|Metazoa	T	Ligand for members of the frizzled family of seven transmembrane receptors	WNT5B	GO:0000003,GO:0000165,GO:0000187,GO:0000578,GO:0000902,GO:0000904,GO:0001067,GO:0001101,GO:0001501,GO:0001525,GO:0001558,GO:0001568,GO:0001654,GO:0001655,GO:0001664,GO:0001667,GO:0001702,GO:0001704,GO:0001707,GO:0001708,GO:0001736,GO:0001738,GO:0001756,GO:0001763,GO:0001817,GO:0001819,GO:0001837,GO:0001838,GO:0001841,GO:0001843,GO:0001932,GO:0001934,GO:0001936,GO:0001938,GO:0001944,GO:0001945,GO:…	-	ko:K00444	ko04150,ko04310,ko04360,ko04390,ko04550,ko04916,ko04934,ko05165,ko05166,ko05200,ko05205,ko05217,ko05224,ko05225,ko05226,map04150,map04310,map04360,map04390,map04550,map04916,map04934,map05165,map05166,map05200,map05205,map05217,map05224,map05225,map05226	M00677	-	-	ko00000,ko00001,ko00002,ko00536	-	-	-	wnt
MSTRG_6361.p23	13037.EHJ66145	2.57e-18	85.1	2D44E@1|root,2STUH@2759|Eukaryota	2759|Eukaryota	-	-	-	-	-	-	-	-	-	-	-	-	-	-	-
MSTRG_6361.p31	7029.ACYPI55041-PA	2.86e-13	71.6	2CZEY@1|root,2SA2Q@2759|Eukaryota,39MYG@33154|Opisthokonta,3CPHT@33208|Metazoa,3E5NR@33213|Bilateria,42AQG@6656|Arthropoda,3T03E@50557|Insecta,3ECZH@33342|Paraneoptera	33208|Metazoa	S	Domain of unknown function (DUF4817)	-	-	-	-	-	-	-	-	-	-	-	-	-
MSTRG_6574.p26	31234.CRE26771	4.52e-10	63.9	KOG4740@1|root,KOG4740@2759|Eukaryota,3A4S6@33154|Opisthokonta,3BUQE@33208|Metazoa,3E551@33213|Bilateria,40FH4@6231|Nematoda,1KYF2@119089|Chromadorea,414KC@6236|Rhabditida	33208|Metazoa	S	proton channel activity	-	-	-	-	-	-	-	-	-	-	-	-	-
MSTRG_6744.p1	7091.BGIBMGA008768-TA	3.82e-60	189.0	COG1528@1|root,KOG2332@2759|Eukaryota,3A1AN@33154|Opisthokonta,3BPJJ@33208|Metazoa,3D70J@33213|Bilateria,41YMZ@6656|Arthropoda,3SM4N@50557|Insecta,4467R@7088|Lepidoptera	33208|Metazoa	P	Stores iron in a soluble, non-toxic, readily available form. Important for iron homeostasis. Iron is taken up in the ferrous form and deposited as ferric hydroxides after oxidation	FTHL17	GO:0000041,GO:0003674,GO:0005488,GO:0005506,GO:0005575,GO:0005576,GO:0005622,GO:0005623,GO:0005737,GO:0005739,GO:0005794,GO:0006810,GO:0006811,GO:0006812,GO:0006826,GO:0006873,GO:0006875,GO:0006879,GO:0006880,GO:0007275,GO:0008043,GO:0008150,GO:0008198,GO:0008283,GO:0009605,GO:0009607,GO:0009620,GO:0009636,GO:0009791,GO:0009987,GO:0010035,GO:0010038,GO:0010039,GO:0012505,GO:0019725,GO:0030001,GO:…	1.16.3.2	ko:K00522	ko04216,ko04217,ko04978,map04216,map04217,map04978	-	-	-	ko00000,ko00001,ko01000,ko04147	-	-	-	Ferritin
MSTRG_6880.p7	7091.BGIBMGA012154-TA	7.37e-19	81.6	2FB08@1|root,2TC7G@2759|Eukaryota,397MU@33154|Opisthokonta,3CBXD@33208|Metazoa,3DT73@33213|Bilateria,429A3@6656|Arthropoda,3SYTH@50557|Insecta,447WK@7088|Lepidoptera	33208|Metazoa	-	-	-	-	-	-	-	-	-	-	-	-	-	-	-
MSTRG_6924.p1	34740.HMEL004485-PA	4.14e-33	125.0	KOG0694@1|root,KOG0694@2759|Eukaryota,38B5Z@33154|Opisthokonta,3BDW7@33208|Metazoa,3CRM6@33213|Bilateria,41W4F@6656|Arthropoda,3SHHZ@50557|Insecta,444UW@7088|Lepidoptera	33208|Metazoa	T	Protein kinase C terminal domain	-	GO:0003002,GO:0003008,GO:0003674,GO:0003824,GO:0004672,GO:0004674,GO:0004697,GO:0005575,GO:0005622,GO:0005623,GO:0005886,GO:0006464,GO:0006468,GO:0006793,GO:0006796,GO:0006807,GO:0006996,GO:0007030,GO:0007275,GO:0007389,GO:0007610,GO:0007611,GO:0007613,GO:0007616,GO:0008150,GO:0008152,GO:0008285,GO:0009636,GO:0009798,GO:0009950,GO:0009953,GO:0009987,GO:0010033,GO:0010256,GO:0016020,GO:0016043,GO:…	2.7.11.13	ko:K18050	ko04022,ko04071,ko04270,ko04371,ko04530,ko04666,ko04750,ko04925,ko04930,ko04931,ko04933,ko05206,map04022,map04071,map04270,map04371,map04530,map04666,map04750,map04925,map04930,map04931,map04933,map05206	-	-	-	ko00000,ko00001,ko01000,ko01001	-	-	-	C1_1,C2,Pkinase,Pkinase_C
MSTRG_6925.p7	34740.HMEL004485-PA	3.97e-48	163.0	KOG0694@1|root,KOG0694@2759|Eukaryota,38B5Z@33154|Opisthokonta,3BDW7@33208|Metazoa,3CRM6@33213|Bilateria,41W4F@6656|Arthropoda,3SHHZ@50557|Insecta,444UW@7088|Lepidoptera	33208|Metazoa	T	Protein kinase C terminal domain	-	GO:0003002,GO:0003008,GO:0003674,GO:0003824,GO:0004672,GO:0004674,GO:0004697,GO:0005575,GO:0005622,GO:0005623,GO:0005886,GO:0006464,GO:0006468,GO:0006793,GO:0006796,GO:0006807,GO:0006996,GO:0007030,GO:0007275,GO:0007389,GO:0007610,GO:0007611,GO:0007613,GO:0007616,GO:0008150,GO:0008152,GO:0008285,GO:0009636,GO:0009798,GO:0009950,GO:0009953,GO:0009987,GO:0010033,GO:0010256,GO:0016020,GO:0016043,GO:…	2.7.11.13	ko:K18050	ko04022,ko04071,ko04270,ko04371,ko04530,ko04666,ko04750,ko04925,ko04930,ko04931,ko04933,ko05206,map04022,map04071,map04270,map04371,map04530,map04666,map04750,map04925,map04930,map04931,map04933,map05206	-	-	-	ko00000,ko00001,ko01000,ko01001	-	-	-	C1_1,C2,Pkinase,Pkinase_C
MSTRG_6958.p2	51511.ENSCSAVP00000005112	3.78e-20	86.7	COG5076@1|root,KOG1245@2759|Eukaryota,39E4Z@33154|Opisthokonta,3BC80@33208|Metazoa,3CW6X@33213|Bilateria,4837R@7711|Chordata	33208|Metazoa	B	DNA-dependent DNA replication	BAZ1A	GO:0000228,GO:0000785,GO:0000790,GO:0001672,GO:0003674,GO:0003676,GO:0003677,GO:0003824,GO:0005488,GO:0005515,GO:0005575,GO:0005622,GO:0005623,GO:0005634,GO:0005694,GO:0006139,GO:0006259,GO:0006260,GO:0006261,GO:0006323,GO:0006325,GO:0006333,GO:0006334,GO:0006338,GO:0006355,GO:0006357,GO:0006725,GO:0006807,GO:0006996,GO:0007275,GO:0007399,GO:0008150,GO:0008152,GO:0008623,GO:0009058,GO:0009059,GO:…	-	ko:K11655	-	-	-	-	ko00000,ko03036	-	-	-	Bromodomain,DDT,PHD,WAC_Acf1_DNA_bd,WHIM1,WSD
MSTRG_6992.p1	7091.BGIBMGA004871-TA	1.35e-54	183.0	2D8YQ@1|root,2TC47@2759|Eukaryota,397IA@33154|Opisthokonta,3CBU7@33208|Metazoa,3DT3Q@33213|Bilateria,4296G@6656|Arthropoda,3SYPN@50557|Insecta,447R7@7088|Lepidoptera	33208|Metazoa	-	-	-	-	-	-	-	-	-	-	-	-	-	-	-
MSTRG_910.p5	61622.XP_010364056.1	9.9e-63	213.0	COG2940@1|root,KOG1082@2759|Eukaryota,390I7@33154|Opisthokonta,3BG3F@33208|Metazoa,3CXSN@33213|Bilateria,4837X@7711|Chordata,490SN@7742|Vertebrata,3J9QM@40674|Mammalia,35NR1@314146|Euarchontoglires,4MF7F@9443|Primates,369A0@314294|Cercopithecoidea	33208|Metazoa	B	SET domain and mariner transposase fusion gene	SETMAR	GO:0000014,GO:0000075,GO:0000278,GO:0000726,GO:0000729,GO:0000737,GO:0003674,GO:0003676,GO:0003677,GO:0003690,GO:0003697,GO:0003824,GO:0004518,GO:0004519,GO:0004520,GO:0004536,GO:0005488,GO:0005515,GO:0005575,GO:0005622,GO:0005623,GO:0005634,GO:0005694,GO:0005730,GO:0006139,GO:0006259,GO:0006260,GO:0006261,GO:0006281,GO:0006282,GO:0006302,GO:0006303,GO:0006308,GO:0006325,GO:0006464,GO:0006479,GO:…	2.1.1.43	ko:K11433	ko00310,map00310	-	R03875,R03938,R04866,R04867	RC00003,RC00060,RC00181,RC00496	ko00000,ko00001,ko01000,ko03036	-	-	-	Pre-SET,SET,Transposase_1
